# Supplementary material for: Genome wide analysis for mouth ulcers identifies associations at immune regulatory loci
Source: Nat Commun. 2019 Mar 5;10:1052. doi: 10.1038/s41467-019-08923-6 (PMC6400940; doi:10.1038/s41467-019-08923-6)
Supplement: Supplementary file 4 — Supplementary Data 1 [file 41467_2019_8923_MOESM4_ESM.xlsx]

## Sheet: S Table 1 - Genome wide variant
NB: Rows in bold show consistent effect directions across all studies					UK Biobank									23andMe									Meta-analysis (UK Biobank + 23andMe)					ALSPAC age 23									AG									TW
Variant	Chromosome	Position (Build 37)	Effect allele	Other allele	Effect allele frequency	Info score	Log odds ratio	Standard error	Odds ratio	Lower 95% confidence interval for OR	Upper 95% confidence interval for OR	P value	N	Effect allele frequency	Log odds ratio	Standard error	Odds ratio	Lower 95% confidence interval for OR	Upper 95% confidence interval for OR	P value	N	Odds ratio	Lower 95% confidence interval for OR	Upper 95% confidence interval for OR	P value	N	Effect allele frequency	Info score	Log odds ratio	Standard error	Odds ratio	Lower 95% confidence interval for OR	Upper 95% confidence interval for OR	P value	N	Effect allele frequency	Rsq_min	Log odds ratio	Standard error	Odds ratio	Lower 95% confidence interval for OR	Upper 95% confidence interval for OR	P value	N	Effect allele frequency	Rsq_min	Log odds ratio	Standard error	Odds ratio
rs11204668	1	150543686	G	A	0.435509	0.997629	0.0435897	0.0069229	1.04455	1.03046	1.0588	3e-10	461106	0.448	0.0299342	0.0053941	1.03039	1.01955	1.04134	2.8399e-08	355744	1.03571	1.02711	1.04438	1.61399e-16	816850	0.433243	0.996221	-0.019614	0.0604566	0.980577	0.871004	1.10393	0.75	2978	0.448445	0.98002	-0.0642514	0.11459	0.937769	0.749127	1.17392	0.574997	1120	0.436179	0.98002	0.0326817	0.0360791	1.03322
rs2759663	1	197384426	C	G	0.779314	0.998413	0.0454765	0.00826908	1.04653	1.02969	1.0636	3.8e-08	461106	0.777743	0.0271849	0.0064475	1.02756	1.01465	1.04063	2.532e-05	355744	1.03469	1.02443	1.04505	1.98613e-11	816850	0.790831	0.993865	0.108089	0.0739944	1.11415	0.963734	1.28804	0.14	2978	0.775853	0.99328	-0.103612	0.136899	0.901575	0.689399	1.17905	0.449137	1120	0.76881	0.99328	0.00701002	0.0421037	1.00703
rs3813961	1	206905799	C	G	0.985342	0.956506	-0.193247	0.029192	0.824278	0.778517	0.872862	3.6e-11	461106	0.984796	-0.148267	0.0233538	0.8622	0.823624	0.902584	1.3805e-10	355744	0.847216	0.817473	0.878041	9.61837e-20	816850	0.988116	0.937523	-0.43757	0.282613	0.645603	0.371023	1.12339	0.12	2978	0.987651	0.86151	0.743447	0.539345	2.10317	0.73076	6.05306	0.168071	1120	0.984508	0.86151	0.0820609	0.14598	1.08552
rs1800871	1	206946634	A	G	0.223162	1	0.15363	0.00824911	1.16606	1.14729	1.18499	2.1e-77	461106	0.219853	0.17479	0.0064558	1.191	1.17602	1.20616	3.5094e-164	355744	1.18143	1.16972	1.19326	6.04875e-236	816850	0.244271	0.997801	0.199184	0.068679	1.22041	1.0667	1.39626	0.0037	2978	0.203755	0.99686	-0.103284	0.142458	0.901871	0.682152	1.19236	0.468442	1120	0.227883	0.99686	0.0963268	0.0419472	1.10112
rs17015865	1	206958587	G	A	0.743279	0.990027	0.0481661	0.00789646	1.04934	1.03322	1.06569	1.1e-09	461106	0.768473	0.0625319	0.0063706	1.06453	1.05132	1.0779	1.1953e-22	355744	1.05851	1.04827	1.06884	1.8833e-30	816850	0.75302	0.992537	0.0425612	0.0687122	1.04348	0.912	1.19391	0.54	2978	0.748348	0.97641	-0.16272	0.138947	0.849829	0.647229	1.11585	0.241559	1120	0.754233	0.97641	0.0264304	0.0409632	1.02678
rs4845140	1	206970470	C	T	0.957361	0.988057	0.130679	0.0171026	1.1396	1.10199	1.17837	2.2e-14	461106	0.958026	0.141318	0.0136587	1.15179	1.12137	1.18304	1.0475e-24	355744	1.147	1.12326	1.17125	8.30538e-38	816850	0.963006	0.972743	0.134008	0.15812	1.1434	0.838695	1.55881	0.4	2978	0.955935	0.91459	0.0661996	0.28559	1.06844	0.610452	1.87003	0.816694	1120	0.959898	0.91459	0.148481	0.0920761	1.16007
rs2232359	1	207040614	A	G	0.916669	1	-0.10116	0.0124278	0.903788	0.882083	0.926102	4e-16	461106	0.921884	-0.145182	0.0123096	0.864865	0.844248	0.885985	1.2785e-32	355744	0.883952	0.868931	0.899232	3.43066e-45	816850	0.911343	0.862503	-0.00485352	0.108671	0.995158	0.804248	1.23139	0.96	2978	0.923383	0.78658	0.360417	0.239407	1.43393	0.896891	2.29253	0.132207	1120	0.919221	0.78658	-0.178685	0.070992	0.836369
rs35268627	1	247563890	T	C	0.875783	0.988901	-0.0588569	0.010447	0.942842	0.923761	0.962361	1.8e-08	461106	0.878785	-0.0372313	0.0084167	0.963453	0.94769	0.979479	9.3092e-06	355744	0.955292	0.943101	0.967641	2.96224e-12	816850	0.870438	0.984579	-0.0844374	0.0883189	0.919029	0.772949	1.09272	0.34	2978	0.872226	0.94202	-0.190432	0.178027	0.826602	0.583119	1.17175	0.284763	1120	0.86258	0.94202	0.0143137	0.0519415	1.01442
rs16823566	2	144950248	G	T	0.920987	0.994876	0.0867432	0.0127479	1.09062	1.06368	1.11816	1e-11	461106	0.925768	0.0667015	0.0102085	1.06898	1.0478	1.09058	7.6015e-11	355744	1.07737	1.06068	1.09433	8.46139e-21	816850	0.925141	0.997458	0.0118182	0.112609	1.01189	0.81148	1.26179	0.92	2978	0.924833	0.96526	0.325127	0.213659	1.38421	0.910607	2.10412	0.12808	1120	0.913489	0.96526	-0.0609674	0.0648716	0.940854
rs11684030	2	192016879	G	A	0.367636	0.999477	0.072356	0.00712226	1.07504	1.06011	1.09011	3e-24	461106	0.358882	0.0525371	0.0055804	1.05394	1.04248	1.06553	4.267e-21	355744	1.06191	1.05281	1.07109	1.39625e-42	816850	0.365517	0.990364	-0.0453903	0.0609077	0.955624	0.848089	1.07679	0.46	2978	0.370476	0.97644	0.0301953	0.117024	1.03066	0.819409	1.29636	0.796387	1120	0.364878	0.97644	0.0110574	0.0365356	1.01112
rs17712835	3	45845922	T	C	0.962863	0.967381	0.111591	0.0184528	1.11806	1.07831	1.15917	1.5e-09	461106	0.965244	0.0507652	0.0150929	1.05208	1.02141	1.08366	0.0008004	355744	1.07804	1.05363	1.103	1.25313e-10	816850	0.963447	0.924677	0.245237	0.159526	1.27792	0.934789	1.74701	0.12	2978	0.973842	0.85539	0.136489	0.374811	1.14624	0.549833	2.38958	0.715744	1120	0.962908	0.85539	-0.0151294	0.0996124	0.984984
rs4683148	3	45956060	C	T	0.598604	0.998713	-0.040858	0.00700386	0.959965	0.946898	0.973245	5.4e-09	461106	0.606505	-0.0247596	0.0054673	0.975544	0.965146	0.986054	5.884e-06	355744	0.969619	0.961465	0.977843	8.08058e-13	816850	0.584004	0.992772	-0.0401898	0.060719	0.960607	0.852827	1.08201	0.51	2978	0.605662	0.98172	-0.0837619	0.119631	0.91965	0.727429	1.16267	0.483823	1120	0.593321	0.98172	-0.0689331	0.0360145	0.933389
rs1491958	3	46122881	C	T	0.920233	1	-0.086152	0.0126675	0.917455	0.894996	0.940541	1e-11	461106	0.919205	-0.0665455	0.0100572	0.93562	0.917358	0.954246	3.046e-11	355744	0.928564	0.91434	0.943008	4.90699e-21	816850	0.933501	0.972921	-0.145533	0.118605	0.864561	0.685231	1.09082	0.22	2978	0.914876	0.94647	0.197856	0.211434	1.21879	0.805288	1.84461	0.349388	1120	0.930342	0.94647	0.13205	0.0713496	1.14117
rs4493469	3	46177992	T	C	0.90998	0.992236	0.120046	0.0120237	1.12755	1.10125	1.15437	1.8e-23	461106	0.894122	0.0866816	0.008851	1.09055	1.07179	1.10963	1.8492e-22	355744	1.1034	1.08809	1.11892	2.33787e-43	816850	0.907556	0.974244	0.000115363	0.10323	1.00012	0.816918	1.2244	1	2978	0.907411	0.93726	0.473087	0.204172	1.60494	1.07563	2.39472	0.0204984	1120	0.906467	0.93726	0.100701	0.0623156	1.10595
rs4683205	3	46334670	G	A	0.467701	0.996837	0.116259	0.00688504	1.12329	1.10818	1.13849	5.7e-64	461106	0.471793	0.0782045	0.0053691	1.08134	1.07002	1.09278	4.0746e-48	355744	1.09701	1.08794	1.10615	4.94482e-106	816850	0.472469	0.999926	0.139294	0.059071	1.14946	1.02379	1.29056	0.018	2978	0.471392	0.99437	0.165234	0.116121	1.17967	0.939542	1.48117	0.154754	1120	0.465564	0.99437	0.0465384	0.0353394	1.04764
rs34390431	3	46464940	G	A	0.35141	0.981571	-0.0860368	0.00725539	0.91756	0.90464	0.930728	1.9e-32	461106	0.352427	-0.059865	0.0057619	0.941892	0.931314	0.952589	3.1102e-25	355744	0.932413	0.924205	0.940695	2.90194e-54	816850	0.3409	0.896793	-0.139693	0.0651735	0.869625	0.765341	0.988118	0.032	2978	0.357081	0.8507	-0.184447	0.125228	0.831564	0.650578	1.0629	0.140781	1120	0.346842	0.8507	-0.0169545	0.040271	0.983188
rs12629300	3	46483536	A	T	0.825712	0.981987	-0.0853048	0.00913856	0.918232	0.901969	0.934852	1e-20	461106	0.821652	-0.0387132	0.0071794	0.962027	0.948584	0.97566	6.581e-08	355744	0.945076	0.934677	0.95559	1.41023e-23	816850	0.815561	0.955536	-0.128388	0.077	0.879512	0.756307	1.02279	0.095	2978	0.81433	0.9137	0.183834	0.148976	1.20182	0.897485	1.60935	0.217208	1120	0.817193	0.9137	0.0240855	0.0479746	1.02438
rs73156502	3	158437003	C	T	0.976903	0.97359	-0.13076	0.0231083	0.877429	0.838633	0.918114	1.5e-08	461106	0.980592	-0.0756824	0.0196917	0.927111	0.89201	0.963593	0.00011109	355744	0.905887	0.879666	0.932889	4.22994e-11	816850	0.978045	0.968554	-0.269101	0.204877	0.764066	0.511372	1.14163	0.19	2978	0.979704	0.87754	-0.888889	0.434379	0.411112	0.175473	0.963188	0.0407217	1120	0.982886	0.87754	0.38884	0.149794	1.47527
rs6441263	3	159180062	A	G	0.726212	0.980647	-0.057403	0.00776608	0.944213	0.929977	0.958712	1.5e-13	461106	0.731189	-0.0571324	0.0060696	0.944469	0.9333	0.955772	4.009e-21	355744	0.94438	0.935571	0.953272	5.21978e-33	816850	0.719553	0.996322	-0.0927428	0.0656096	0.911428	0.801446	1.0365	0.16	2978	0.743022	0.95166	-0.0320625	0.130336	0.968446	0.750121	1.25031	0.805683	1120	0.726189	0.95166	-0.0311079	0.0396342	0.969371
rs145743887	3	159182169	A	T	0.986025	0.921253	-0.202293	0.0304818	0.816855	0.769562	0.867194	3.2e-11	461106	0.984407	-0.21632	0.0229882	0.805477	0.76999	0.8426	1.0921e-21	355744	0.809609	0.781007	0.83926	1.18901e-30	816850	0.98653	0.904519	-0.644579	0.266505	0.524884	0.311322	0.884945	0.016	2978	0.988085	0.81759	-0.195808	0.576059	0.82217	0.265834	2.5428	0.733924	1120	0.984787	0.81759	0.315856	0.153053	1.37143
rs150921465	3	159236520	G	T	0.983936	0.922374	-0.214359	0.0283854	0.807059	0.763465	0.853286	4.3e-14	461106	0.984491	-0.196494	0.0242538	0.821606	0.783463	0.861606	2.0266e-16	355744	0.815462	0.786521	0.845468	1.85147e-28	816850	0.982686	0.860653	-0.480098	0.24259	0.618723	0.384591	0.995388	0.048	2978	0.983	0.76126	0.525156	0.475043	1.69072	0.666358	4.2898	0.268946	1120	0.986542	0.76126	-0.246235	0.175181	0.781739
rs116295688	3	159262962	G	T	0.97513	0.863015	-0.161998	0.0236703	0.850443	0.811956	0.890868	7.7e-12	461106	0.975639	-0.256202	0.0211239	0.773986	0.742595	0.806703	5.6788e-35	355744	0.807033	0.782488	0.832347	3.71682e-42	816850	0.968738	0.826475	-0.363214	0.179246	0.695438	0.489419	0.988179	0.043	2978	0.978558	0.69162	-0.0443548	0.448682	0.956614	0.397019	2.30496	0.921253	1120	0.971388	0.69162	-0.0689988	0.120365	0.933328
rs11710258	3	159269142	A	G	0.347886	1	-0.0408729	0.00720483	0.959951	0.946511	0.973614	1.4e-08	461106	0.355218	-0.0333512	0.0056553	0.967199	0.956537	0.977979	3.7774e-09	355744	0.964434	0.956063	0.972878	3.89334e-16	816850	0.339865	0.987685	-0.0638434	0.061124	0.938152	0.83223	1.05755	0.3	2978	0.343205	0.64664	-0.0435064	0.13251	0.957426	0.738432	1.24137	0.742665	1120	0.342414	0.64664	-0.0326583	0.0385568	0.967869
rs9831658	3	159475511	A	T	0.496848	0.965071	0.0604501	0.00697706	1.06231	1.04787	1.07691	4.6e-18	461106	0.478224	0.0525874	0.0054239	1.05399	1.04285	1.06526	3.0648e-22	355744	1.05711	1.04828	1.06602	1.75502e-38	816850	0.506424	0.972741	0.135067	0.0603508	1.14461	1.01692	1.28834	0.025	2978	0.495766	0.95512	-0.118118	0.117572	0.888591	0.705704	1.11888	0.315072	1120	0.484653	0.95512	0.0184195	0.0355724	1.01859
rs7617394	3	159478754	C	T	0.638866	0.968174	0.0708967	0.00727267	1.07347	1.05825	1.08885	1.9e-22	461106	0.629136	0.0593537	0.0062099	1.06115	1.04831	1.07415	1.307e-21	355744	1.06632	1.05649	1.07623	4.05661e-42	816850	0.633641	0.904425	0.0555011	0.0640192	1.05707	0.932416	1.19839	0.39	2978	0.640953	0.7987	-0.0894305	0.126134	0.914452	0.714157	1.17092	0.478318	1120	0.629226	0.7987	0.0311422	0.0391239	1.03163
rs11928736	3	159565409	G	C	0.564022	0.994806	0.0734386	0.0069371	1.0762	1.06164	1.0909	3.4e-26	461106	0.554694	0.0674635	0.005389	1.06979	1.05855	1.08115	6.1997e-36	355744	1.07219	1.06328	1.08117	2.62171e-60	816850	0.563426	0.997342	0.187479	0.0603508	1.2062	1.07164	1.35767	0.0019	2978	0.574238	0.97303	-0.0965168	0.11599	0.907995	0.723353	1.13977	0.405346	1120	0.550837	0.97303	0.0260814	0.0361662	1.02642
rs1353248	3	159623559	C	T	0.709659	0.988049	0.0713416	0.0076046	1.07395	1.05804	1.09004	6.5e-21	461106	0.705361	0.0674137	0.0058673	1.06974	1.05751	1.08211	1.8829e-30	355744	1.0713	1.06159	1.08109	9.70742e-50	816850	0.704687	0.999723	0.0874041	0.0653483	1.09134	0.960138	1.24047	0.18	2978	0.73016	0.91943	0.106771	0.131537	1.11268	0.859812	1.43992	0.416951	1120	0.714243	0.91943	0.0565528	0.0400165	1.05818
rs76830965	3	159637678	C	A	0.882832	0.987867	-0.346791	0.0107217	0.706953	0.692353	0.72206	1.6e-229	461106	0.900115	-0.314556	0.0091876	0.730113	0.717083	0.74338	3.0637e-268	355744	0.720253	0.710473	0.730168	4.4E-483	816850	0.872492	0.98146	-0.407314	0.0883609	0.665435	0.559618	0.791262	4e-06	2978	0.88154	0.95769	-0.282253	0.177035	0.754083	0.532996	1.06688	0.110859	1120	0.8866	0.95769	-0.150663	0.0566588	0.860138
rs6805758	3	159645671	A	C	0.668982	0.99671	0.0650264	0.00730903	1.06719	1.05199	1.08255	5.8e-19	461106	0.666273	0.0545609	0.0056706	1.05608	1.0444	1.06788	7.229e-22	355744	1.06023	1.05096	1.06958	5.88647e-39	816850	0.676293	0.999999	-0.0232635	0.0624769	0.977005	0.864401	1.10428	0.71	2978	0.661434	0.99094	0.176732	0.120828	1.19331	0.94168	1.51218	0.143554	1120	0.66998	0.99094	-0.000409611	0.0373019	0.99959
rs7645203	3	159686669	C	T	0.595411	0.998786	0.0838977	0.00699986	1.08752	1.07267	1.1025	4.2e-33	461106	0.578565	0.0794264	0.0054277	1.08267	1.07121	1.09425	1.9636e-48	355744	1.08447	1.07539	1.09363	9.64567e-80	816850	0.598856	0.998293	0.140844	0.0603534	1.15125	1.02281	1.29581	0.02	2978	0.607844	0.99519	-0.0673618	0.11651	0.934857	0.743995	1.17468	0.563152	1120	0.595403	0.99519	0.00980669	0.0357518	1.00985
rs73170558	3	159691525	C	T	0.904166	0.981959	0.0865125	0.0117655	1.09037	1.06548	1.11575	1.9e-13	461106	0.899786	0.0810601	0.0088908	1.08444	1.0657	1.1035	1.114e-19	355744	1.08657	1.07158	1.10178	1.17124e-31	816850	0.905095	0.996085	0.143285	0.0997648	1.15406	0.949088	1.4033	0.15	2978	0.90845	0.96388	0.0434106	0.193732	1.04437	0.714406	1.52673	0.822698	1120	0.907059	0.96388	-0.106015	0.0621341	0.899411
rs668998	3	159715551	G	A	0.437665	0.99735	-0.0712408	0.00692448	0.931238	0.918715	0.943984	8e-25	461106	0.441796	-0.0550834	0.0053946	0.946406	0.936452	0.956466	1.8341e-24	355744	0.940655	0.932843	0.948533	7.09665e-47	816850	0.428228	0.999056	-0.12414	0.0589527	0.883256	0.786874	0.991444	0.035	2978	0.436884	0.99728	-0.0879402	0.114722	0.915816	0.7314	1.14673	0.443348	1120	0.451092	0.99728	-0.0991312	0.035317	0.905624
rs2914119	3	159744438	C	T	0.1902	0.998255	-0.0575968	0.00873761	0.94403	0.928028	0.960352	4.3e-11	461106	0.192537	-0.0347957	0.0067879	0.965803	0.953038	0.978738	3.0804e-07	355744	0.957554	0.947548	0.967666	5.84367e-16	816850	0.1818	0.995439	-0.0256161	0.0762144	0.974709	0.83946	1.13175	0.74	2978	0.194571	0.92728	0.0345685	0.142944	1.03517	0.782233	1.3699	0.808911	1120	0.189742	0.92728	-0.0430425	0.0465017	0.957871
rs4680564	3	159863976	A	G	0.608704	0.994448	0.0559527	0.00703912	1.05755	1.04304	1.07221	1.9e-15	461106	0.585198	0.0461957	0.0055545	1.04728	1.03594	1.05874	9.3538e-17	355744	1.0512	1.04226	1.06022	2.26856e-30	816850	0.604814	0.958986	0.0833593	0.0605919	1.08693	0.965218	1.22399	0.17	2978	0.62559	0.94765	0.0303562	0.117897	1.03082	0.81814	1.29879	0.796808	1120	0.623758	0.94765	-0.0557209	0.0370071	0.945803
rs55667203	3	159950798	C	T	0.830566	0.968423	-0.0965977	0.00929293	0.907921	0.891574	0.924638	2.6e-25	461106	0.843369	-0.100865	0.007521	0.904055	0.890826	0.91748	1.9609e-41	355744	0.905598	0.895281	0.916032	1.51473e-64	816850	0.82407	0.967333	-0.132196	0.079066	0.876169	0.750387	1.02303	0.095	2978	0.817092	0.87479	0.0800066	0.153928	1.08329	0.801162	1.46478	0.603224	1120	0.845762	0.87479	-0.0874857	0.050089	0.916232
rs145925847	3	160055637	T	A	0.988002	0.95614	-0.226235	0.0322015	0.79753	0.748835	0.849544	2.1e-12	461106	0.988971	-0.180811	0.0276538	0.834593	0.790561	0.881078	3.3515e-11	355744	0.81868	0.785704	0.853039	1.45997e-21	816850	0.984241	0.861175	-0.411364	0.25265	0.662746	0.403912	1.08745	0.1	2978	0.985909	0.77044	-1.34419	0.519892	0.26075	0.0941205	0.72238	0.0097229	1120	0.990431	0.77044	0.082295	0.209693	1.08578
rs150383292	3	161279822	C	T	0.983629	0.916616	-0.212486	0.0282437	0.808572	0.765108	0.854647	5.3e-14	461106	0.986011	-0.19033	0.0232954	0.826686	0.78979	0.865307	1.0785e-16	355744	0.819328	0.790976	0.848698	1.4016e-28	816850	0.978212	0.843442	0.0837451	0.217738	1.08735	0.709623	1.66614	0.7	2978	0.979127	0.75832	-0.82499	0.430615	0.438239	0.188436	1.0192	0.0553849	1120	0.986744	0.75832	-0.0591214	0.179985	0.942592
rs4699030	4	103503824	G	C	0.581627	0.995597	0.0412665	0.00696525	1.04213	1.02799	1.05643	3.1e-09	461106	0.595464	0.020066	0.0054663	1.02027	1.0094	1.03126	0.00024262	355744	1.02854	1.01991	1.03725	5.91265e-11	816850	0.584546	0.999496	-0.0569822	0.0601657	0.944611	0.839535	1.06284	0.34	2978	0.60288	0.98406	-0.00638404	0.116091	0.993636	0.791424	1.24751	0.956145	1120	0.579431	0.98406	-0.00288528	0.0356019	0.997119
rs62351974	5	35892037	C	T	0.710683	0.993597	0.0438294	0.00759264	1.0448	1.02936	1.06044	7.8e-09	461106	0.710127	0.0259308	0.0059263	1.02627	1.01442	1.03826	1.2296e-05	355744	1.03324	1.02383	1.04275	2.53346e-12	816850	0.709211	0.99334	0.0247254	0.0653296	1.02503	0.901838	1.16506	0.71	2978	0.701187	0.98921	0.0145576	0.127067	1.01466	0.790971	1.30162	0.908789	1120	0.71027	0.98921	-0.0372913	0.0384844	0.963395
rs4235479	5	59544653	T	C	0.498795	0.997403	-0.0491898	0.00687035	0.952	0.93929	0.96492	8.1e-13	461106	0.511341	-0.0563105	0.0053722	0.945246	0.935345	0.955251	1.0218e-25	355744	0.947811	0.939983	0.955705	8.9778e-37	816850	0.489119	0.999891	-0.0989128	0.0591684	0.905822	0.806636	1.0172	0.095	2978	0.51254	0.99974	0.0299888	0.118029	1.03044	0.817628	1.29865	0.799434	1120	0.506556	0.99974	-0.0201899	0.0350517	0.980013
rs4921484	5	158769753	T	C	0.320973	0.994034	-0.0468931	0.00737358	0.954189	0.940521	0.968092	2e-10	461106	0.319994	-0.0527545	0.0057748	0.948613	0.937936	0.959411	7.2444e-20	355744	0.950737	0.942304	0.959245	1.08169e-28	816850	0.317928	0.995325	0.0180531	0.0628866	1.01822	0.90014	1.15178	0.77	2978	0.322375	0.98326	-0.0412374	0.12584	0.959601	0.749849	1.22803	0.74314	1120	0.321735	0.98326	-0.0166472	0.037938	0.983491
rs77630070	6	7196323	G	T	0.817421	0.982929	0.0523502	0.00895554	1.05374	1.0354	1.07237	5e-09	461106	0.826967	0.020798	0.0072167	1.02102	1.00668	1.03556	0.0039863	355744	1.03378	1.02245	1.04522	3.37158e-09	816850	0.807511	0.973221	0.0774569	0.0752773	1.08054	0.932313	1.25232	0.3	2978	0.830333	0.96282	0.122508	0.155307	1.13033	0.833689	1.53251	0.430226	1120	0.822149	0.96282	-0.0173919	0.0472659	0.982758
rs41546314	6	29910378	C	T	0.710752	0.996095	-0.0468403	0.00757968	0.95424	0.940191	0.968534	6.4e-10	461106	0.711037	-0.046882	0.0060841	0.9542	0.942889	0.965647	1.1914e-14	355744	0.954223	0.945391	0.963136	5.20889e-23	816850	0.690017	0.988099	-0.0891828	0.0641561	0.914678	0.806599	1.03724	0.16	2978	0.703477	0.96681	-0.0401275	0.126671	0.960667	0.749459	1.2314	0.751407	1120	0.704984	0.96681	0.0431779	0.0395938	1.04412
rs4313034	6	29973925	C	T	0.182627	0.999811	-0.0507541	0.00888423	0.950512	0.934129	0.967221	1.1e-08	461106	0.190005	-0.0455155	0.0068166	0.955505	0.942824	0.968357	2.6608e-11	355744	0.953658	0.943604	0.963819	1.70648e-18	816850	0.174627	0.998539	-0.0744336	0.077377	0.928269	0.797644	1.08029	0.34	2978	0.176369	0.99515	-0.258539	0.14461	0.772179	0.581599	1.02521	0.0738026	1120	0.18513	0.99515	-0.0352551	0.0452788	0.965359
rs2517664	6	30073259	C	T	0.813286	0.989517	0.0593114	0.00883381	1.06111	1.04287	1.07961	1.9e-11	461106	0.835024	0.0269512	0.007214	1.02732	1.01289	1.04195	0.00019059	355744	1.0407	1.02937	1.05216	9.26267e-13	816850	0.816537	0.993605	0.127	0.0755491	1.13542	0.979144	1.31663	0.093	2978	0.820899	0.98922	0.00678724	0.148786	1.00681	0.752139	1.34771	0.963615	1120	0.812434	0.98922	-0.0429801	0.0443665	0.95793
rs2429657	6	30471520	A	G	0.76991	0.999229	-0.0465985	0.0081632	0.954471	0.939344	0.969877	1.1e-08	461106	0.763535	-0.0171942	0.006329	0.982953	0.970835	0.995222	0.0065573	355744	0.972163	0.96268	0.981739	1.64969e-08	816850	0.781907	0.989912	0.0436982	0.0725232	1.04467	0.906243	1.20423	0.55	2978	0.763016	0.98371	-0.180666	0.136044	0.834715	0.639345	1.08978	0.184179	1120	0.754984	0.98371	0.00415198	0.0410794	1.00416
rs3869097	6	30984470	C	T	0.684953	0.997432	-0.0408583	0.00738766	0.959965	0.946186	0.973977	3.2e-08	461106	0.674385	-0.0131668	0.0057025	0.98692	0.97595	0.998012	0.020902	355744	0.976769	0.968166	0.985448	1.91157e-07	816850	0.678167	0.996465	-0.153453	0.064392	0.857741	0.75604	0.973123	0.017	2978	0.691624	0.99748	0.265115	0.12198	1.30358	1.02638	1.65566	0.0297481	1120	0.687051	0.99748	0.00980628	0.0382458	1.00985
rs78479381	6	31086424	A	T	0.90177	0.999906	-0.0710172	0.011523	0.931446	0.910679	0.95274	7.1e-10	461106	0.921851	-0.0682403	0.0099729	0.934036	0.915956	0.952473	6.2903e-12	355744	0.932937	0.919251	0.946825	3.34873e-20	816850	0.890814	0.999741	-0.221047	0.0935829	0.801679	0.667331	0.963075	0.018	2978	0.895066	0.99952	-0.133949	0.184101	0.874635	0.609701	1.25469	0.466869	1120	0.9015	0.99952	0.0597045	0.0604006	1.06152
rs2074478	6	31105633	C	T	0.191406	1	-0.0527228	0.00871411	0.948643	0.932604	0.964998	1.4e-09	461106	0.180926	-0.0390512	0.0069805	0.961701	0.948633	0.97495	2.3396e-08	355744	0.956581	0.946423	0.966849	3.66816e-16	816850	0.190207	0.999001	-0.027313	0.0736044	0.973057	0.842335	1.12407	0.71	2978	0.189363	0.99909	0.046075	0.14624	1.04715	0.78619	1.39474	0.752714	1120	0.19886	0.99909	-0.0998375	0.0430624	0.904984
rs142628781	6	31270798	C	T	0.935335	0.873087	-0.0996442	0.014914	0.905159	0.879128	0.932035	2.4e-11	461106	0.954394	-0.0579618	0.0139253	0.943686	0.918278	0.969797	2.949e-05	355744	0.925551	0.907274	0.944198	2.90566e-14	816850	0.929095	0.803985	0.200922	0.12555	1.22253	0.955849	1.56361	0.11	2978	0.933374	0.80723	-0.210087	0.248228	0.810514	0.49827	1.31843	0.397359	1120	0.93013	0.80723	-0.0894161	0.0755319	0.914465
rs2523589	6	31327334	G	T	0.504018	1	-0.0726933	0.00685095	0.929886	0.917514	0.942479	2.7e-26	461106	0.498952	-0.0612613	0.0053547	0.940577	0.930757	0.950501	2.564e-30	355744	0.936517	0.928806	0.944292	1.62976e-54	816850	0.489095	0.999895	-0.012387	0.0589149	0.987689	0.879976	1.10859	0.83	2978	0.510065	0.99332	-0.0987891	0.111968	0.905934	0.727424	1.12825	0.377615	1120	0.504102	0.99332	-0.0295433	0.0348882	0.970889
rs76518703	6	31329466	A	G	0.947826	0.910848	-0.128948	0.0161623	0.87902	0.851664	0.907346	1.5e-15	461106	0.945175	-0.0705455	0.0121939	0.931885	0.909877	0.954426	6.1743e-09	355744	0.912358	0.895119	0.92993	4.33995e-21	816850	0.948987	0.921568	-0.187346	0.138593	0.829157	0.631923	1.08795	0.18	2978	0.950175	0.89948	-0.676668	0.268019	0.508308	0.300597	0.859546	0.0115795	1120	0.947512	0.89948	-0.0328099	0.0822542	0.967723
rs9266361	6	31332919	C	T	0.606303	0.99693	-0.0438511	0.00700017	0.957096	0.944076	0.97033	3.7e-10	461106	0.547662	-0.0109966	0.0054408	0.989064	0.978572	0.999667	0.043249	355744	0.976902	0.968712	0.985161	5.30565e-08	816850	0.62004	0.999884	-0.0488364	0.0611006	0.952337	0.844852	1.0735	0.42	2978	0.622285	0.99902	-0.00883131	0.115048	0.991208	0.791104	1.24193	0.938813	1120	0.606221	0.99902	0.036536	0.0357508	1.03721
rs2516392	6	31529334	C	G	0.385773	0.999318	-0.0614854	0.00704749	0.940367	0.927494	0.953464	2.7e-18	461106	0.41384	-0.0623109	0.0054497	0.939591	0.929608	0.949681	3.0749e-30	355744	0.93989	0.931982	0.947864	6.72248e-47	816850	0.378453	0.99859	-0.0523767	0.061249	0.948971	0.841622	1.07001	0.39	2978	0.393649	0.99736	-0.106447	0.115767	0.899022	0.716519	1.12801	0.357837	1120	0.382568	0.99736	-0.0203362	0.0361874	0.979869
rs115062572	6	31862876	C	T	0.9736	1	-0.138746	0.021399	0.870449	0.834756	0.907769	8.9e-11	461106	0.97869	-0.0320463	0.0198139	0.968462	0.931572	1.00681	0.10502	355744	0.921923	0.896027	0.948567	2.23717e-08	816850	0.976834	0.904594	0.127865	0.204888	1.1364	0.760547	1.69799	0.53	2978	0.976893	0.89915	0.450673	0.400405	1.56937	0.715966	3.43999	0.260359	1120	0.978662	0.89915	0.215867	0.129108	1.24094
rs6937318	6	32024832	T	C	0.491099	0.999439	-0.0465831	0.00685235	0.954485	0.941774	0.967404	1.1e-11	461106	0.455331	-0.0257491	0.0054029	0.97458	0.964314	0.984955	1.8864e-06	355744	0.96683	0.958824	0.974902	1.8353e-15	816850	0.486764	0.995728	-0.0190158	0.0595387	0.981164	0.873094	1.10261	0.75	2978	0.491878	0.99511	-0.103157	0.112875	0.901985	0.722967	1.12533	0.360765	1120	0.498158	0.99511	0.0137888	0.0349032	1.01388
rs138753323	6	32173599	T	C	0.967391	0.949651	-0.157227	0.0197564	0.85451	0.822117	0.888289	1.7e-15	461106	0.972841	-0.0447178	0.0167617	0.956267	0.925362	0.988205	0.0074448	355744	0.912285	0.889718	0.935423	6.78087e-13	816850	0.972236	0.933153	0.091743	0.18337	1.09608	0.765166	1.57011	0.62	2978	0.972963	0.9249	-0.061808	0.360871	0.940063	0.463423	1.90694	0.864008	1120	0.970216	0.9249	0.11547	0.105399	1.1224
rs3763313	6	32376471	A	C	0.808415	0.999577	-0.0829821	0.00871234	0.920368	0.90482	0.936243	1.7e-21	461106	0.814536	-0.0416943	0.0068618	0.959163	0.946349	0.97215	1.1405e-09	355744	0.944126	0.934205	0.954153	1.4448e-26	816850	0.821147	0.999908	-0.0109505	0.0761439	0.989109	0.85198	1.14831	0.89	2978	0.827231	1.00002	0.160239	0.151032	1.17379	0.873031	1.57816	0.288707	1120	0.825338	1.00002	0.0339633	0.046076	1.03455
rs9275401	6	32669827	C	G	0.765243	0.95766	-0.0456263	0.00826718	0.955399	0.940066	0.971017	3.4e-08	461106	0.773006	-0.0028712	0.0066332	0.997133	0.984253	1.01018	0.6651	355744	0.980574	0.970683	0.990567	0.0001493	816850	0.807871	0.88559	0.039763	0.0766624	1.04056	0.895391	1.20928	0.6	2978	0.785633	0.87655	-0.0229665	0.147148	0.977295	0.732438	1.30401	0.875972	1120	0.81683	0.87655	0.0334726	0.0481496	1.03404
rs3135461	6	32680122	G	A	0.230882	0.983532	-0.0825176	0.00816936	0.920795	0.906204	0.935682	5.5e-24	461106	0.23248	-0.0508757	0.0063869	0.950397	0.938574	0.962369	1.8476e-15	355744	0.939063	0.929849	0.948368	7.72311e-36	816850	0.226458	0.977776	0.073133	0.0720586	1.07587	0.934165	1.23908	0.31	2978	0.239348	0.9525	-0.0815634	0.135827	0.921674	0.706251	1.20281	0.548176	1120	0.258224	0.9525	-0.04729	0.040871	0.953811
rs9276427	6	32711857	T	C	0.5109	1	-0.0379173	0.00686824	0.962793	0.949938	0.97585	3.4e-08	461106	0.482588	-0.0204485	0.0054375	0.979759	0.969373	0.990257	0.00016951	355744	0.973189	0.965093	0.981354	1.82217e-10	816850	0.506095	0.990088	-0.00258475	0.0587271	0.997419	0.888972	1.1191	0.96	2978	0.525702	0.98312	-0.0785216	0.113789	0.924482	0.739672	1.15547	0.490156	1120	0.529681	0.98312	-0.0249774	0.0356483	0.975332
rs1871665	6	32804879	C	T	0.439685	0.997776	-0.0441019	0.0069281	0.956856	0.943973	0.96995	1.9e-10	461106	0.444031	-0.0219608	0.0053849	0.978279	0.968008	0.988658	4.551e-05	355744	0.970158	0.962108	0.978275	1.02625e-12	816850	0.44678	0.992922	0.0258648	0.0597975	1.0262	0.912709	1.15381	0.67	2978	0.431869	0.99088	-0.0967435	0.11689	0.907789	0.721914	1.14152	0.407871	1120	0.456748	0.99088	-0.00800346	0.0354358	0.992028
rs2071536	6	32821447	C	T	0.884154	0.997487	-0.0666579	0.0107349	0.935515	0.916069	0.955425	5.3e-10	461106	0.890751	-0.0250133	0.0085888	0.975297	0.959016	0.991854	0.0035394	355744	0.959575	0.947047	0.97227	7.5617e-10	816850	0.888127	0.995159	0.105038	0.0944038	1.11075	0.923123	1.33652	0.27	2978	0.882796	0.99228	-0.168351	0.180334	0.845057	0.593448	1.20334	0.350536	1120	0.890228	0.99228	0.00673183	0.0567236	1.00675
rs2021408	6	33046726	T	C	0.833191	0.998924	0.0558378	0.00920733	1.05743	1.0385	1.07665	1.3e-09	461106	0.832908	0.0128651	0.0072053	1.01295	0.998744	1.02735	0.074357	355744	1.02962	1.01823	1.04113	2.6854e-07	816850	0.840557	0.964127	0.08465	0.0805268	1.08834	0.929431	1.27441	0.29	2978	0.835663	0.96136	0.0315512	0.153222	1.03205	0.764324	1.39357	0.836855	1120	0.829574	0.96136	0.0672751	0.0474306	1.06959
rs1042151	6	33048661	A	G	0.84039	0.906021	0.0550308	0.00981946	1.05657	1.03642	1.07707	2.1e-08	461106	0.798682	0.0037812	0.0068787	1.00379	0.990346	1.01741	0.58258	355744	1.02087	1.00966	1.0322	0.000245951	816850	0.909129	0.825328	-0.0921153	0.109801	0.912	0.735411	1.13099	0.4	2978	0.872885	0.7894	0.0556699	0.172917	1.05725	0.753333	1.48377	0.747494	1120	0.885993	0.7894	0.0503178	0.0587487	1.05161
rs9480610	6	106321844	G	A	0.771738	1	-0.0546918	0.0081716	0.946777	0.93176	0.962078	2.2e-11	461106	0.770651	-0.0700354	0.0063472	0.932361	0.920834	0.944032	1.8099e-28	355744	0.93777	0.928603	0.947027	1.27533e-37	816850	0.772345	0.90704	-0.0531354	0.0723661	0.948252	0.822857	1.09276	0.46	2978	0.772164	0.56902	0.0247049	0.161429	1.02501	0.746996	1.4065	0.878367	1120	0.759972	0.56902	-0.0792297	0.0498141	0.923828
rs7749390	6	137540370	A	G	0.617445	0.990546	0.0617039	0.00709226	1.06365	1.04894	1.0785	3.3e-18	461106	0.597936	0.0796243	0.0055429	1.08288	1.07118	1.09471	1.0299e-46	355744	1.07553	1.06637	1.08478	1.975e-62	816850	0.615947	0.976957	0.244649	0.0616752	1.27717	1.13175	1.44128	7.3e-05	2978	0.615699	0.76473	-0.147521	0.126447	0.862845	0.673439	1.10552	0.243349	1120	0.612621	0.76473	0.00308825	0.0382691	1.00309
rs11757201	6	138003822	G	C	0.781058	0.998717	-0.0526817	0.00830267	0.948682	0.933394	0.96426	2.2e-10	461106	0.796051	-0.0584016	0.0066179	0.943271	0.931115	0.955586	8.8699e-19	355744	0.945378	0.935839	0.955015	1.87441e-27	816850	0.765669	0.990961	0.000995252	0.0709571	1.001	0.871028	1.15036	0.99	2978	0.766467	0.99728	-0.205912	0.139393	0.813904	0.619327	1.06961	0.139619	1120	0.770174	0.99728	-0.00771912	0.0417526	0.992311
rs10267578	7	50174557	C	T	0.576496	0.998803	0.0392325	0.00695798	1.04001	1.02591	1.05427	1.7e-08	461106	0.575638	0.0182993	0.0054271	1.01847	1.00769	1.02936	0.00074838	355744	1.02656	1.01799	1.03521	8.95618e-10	816850	0.559757	0.99736	-0.103234	0.0594941	0.901916	0.802645	1.01346	0.083	2978	0.586868	0.99301	-0.0488295	0.118013	0.952344	0.755682	1.20019	0.679048	1120	0.572086	0.99301	0.0475624	0.0357301	1.04871
rs17552787	7	50304082	C	T	0.680166	0.999633	-0.0717	0.00736405	0.93081	0.917503	0.944364	2.1e-22	461106	0.671314	-0.0569148	0.0056841	0.944675	0.934208	0.955258	1.1386e-23	355744	0.939482	0.931234	0.947803	8.86402e-44	816850	0.673047	0.997426	0.0222795	0.062492	1.02253	0.904652	1.15577	0.72	2978	0.68395	0.99491	-0.0717911	0.125453	0.930725	0.727836	1.19017	0.56715	1120	0.671658	0.99491	-0.0214035	0.0371118	0.978824
rs7804185	7	50353144	T	C	0.601025	0.99919	0.0478754	0.00701329	1.04904	1.0347	1.06353	8.7e-12	461106	0.615685	0.0359229	0.0055011	1.03658	1.02546	1.04781	6.7255e-11	355744	1.0413	1.03251	1.05017	8.64918e-21	816850	0.604115	0.997097	0.0564408	0.0603798	1.05806	0.939973	1.19099	0.35	2978	0.61256	0.98204	0.0620431	0.120345	1.06401	0.840438	1.34705	0.606172	1120	0.589768	0.98204	0.0514861	0.0363114	1.05283
rs112629741	7	92076793	T	C	0.960242	0.993783	0.0964854	0.0176176	1.10129	1.06389	1.13993	4.3e-08	461106	0.960873	0.0117523	0.0147346	1.01182	0.983018	1.04147	0.42544	355744	1.04773	1.02478	1.0712	3.68995e-05	816850	0.959901	0.881388	0.0532458	0.158771	1.05469	0.772638	1.4397	0.74	2978	0.958848	0.83736	0.264312	0.307686	1.30253	0.712659	2.38066	0.390324	1120	0.962755	0.83736	0.0163057	0.0968896	1.01644
rs3757387	7	128576086	T	C	0.545912	0.998326	-0.0452313	0.00689945	0.955776	0.94296	0.968801	5.5e-11	461106	0.552975	-0.0448181	0.0053837	0.956171	0.946135	0.966314	8.1921e-17	355744	0.956028	0.948109	0.964014	3.10543e-26	816850	0.55596	0.99442	0.0690083	0.0591389	1.07145	0.954179	1.20312	0.24	2978	0.550967	0.99236	-0.125666	0.115627	0.881909	0.703073	1.10624	0.277115	1120	0.536208	0.99236	-0.0303509	0.0349915	0.970105
rs62491812	7	150327424	C	A	0.798037	0.99773	0.0499381	0.00856147	1.05121	1.0337	1.06897	5.4e-09	461106	0.796309	0.0220477	0.0066296	1.02229	1.00909	1.03566	0.00089199	355744	1.03303	1.02248	1.0437	5.6051e-10	816850	0.802908	0.997422	0.040877	0.0725865	1.04172	0.903578	1.20099	0.57	2978	0.795208	0.98618	0.15589	0.146287	1.1687	0.877366	1.55677	0.286581	1120	0.79318	0.98618	0.0450871	0.0438996	1.04612
rs11989430	8	90818615	A	T	0.841039	0.990492	-0.0824359	0.00942956	0.92087	0.904043	0.938072	2.3e-18	461106	0.851616	-0.0861266	0.0075833	0.917478	0.903942	0.931217	3.6817e-30	355744	0.918821	0.908242	0.929524	1.43954e-46	816850	0.839805	0.98892	-0.213717	0.0811657	0.807577	0.688802	0.946833	0.0085	2978	0.833908	0.98398	0.00708516	0.15227	1.00711	0.747243	1.35735	0.962888	1120	0.849762	0.98398	-0.0917001	0.049585	0.912379
rs4466418	8	126323787	G	A	0.437645	0.996605	0.0502913	0.00693222	1.05158	1.03737	1.06594	4e-13	461106	0.433796	0.0414853	0.0054117	1.04236	1.03136	1.05347	1.7274e-14	355744	1.04583	1.03713	1.05461	8.01796e-26	816850	0.444987	0.976158	0.000657206	0.0607153	1.00066	0.88839	1.12711	0.99	2978	0.447374	0.94447	-0.0510003	0.115112	0.950278	0.758342	1.19079	0.65773	1120	0.42818	0.94447	-0.0735235	0.0364963	0.929114
rs1545536	8	144643169	C	T	0.780205	0.995829	-0.050396	0.00829902	0.950853	0.935536	0.966459	1.3e-09	461106	0.783708	-0.052357	0.0067078	0.94899	0.936595	0.961549	5.1599e-15	355744	0.949733	0.940073	0.959493	4.71061e-23	816850	0.783028	0.988381	-0.0399812	0.0722743	0.960807	0.833902	1.10703	0.58	2978	0.783936	0.93623	-0.0499612	0.140525	0.951266	0.722245	1.25291	0.722192	1120	0.784301	0.93623	-0.0773959	0.043761	0.925523
rs10817678	9	117579457	G	A	0.332558	0.996412	0.0526405	0.0073006	1.05405	1.03906	1.06921	5.6e-13	461106	0.318888	0.0528557	0.0057325	1.05428	1.0425	1.06619	2.5989e-20	355744	1.05418	1.04491	1.06354	1.20296e-31	816850	0.343162	0.993969	-0.0210371	0.0620159	0.979183	0.867111	1.10574	0.73	2978	0.335053	0.98955	0.087151	0.122749	1.09106	0.857754	1.38783	0.47771	1120	0.339299	0.98955	0.00224348	0.0375523	1.00225
rs1800973	12	69744014	C	A	0.938826	1	-0.126922	0.0143239	0.880802	0.85647	0.905916	7.9e-19	461106	0.934831	-0.0887116	0.0108224	0.915109	0.895903	0.934728	1.6301e-16	355744	0.9025	0.887357	0.917902	1.46474e-32	816850	0.931679	0.966428	0.16918	0.117409	1.18433	0.940878	1.49078	0.15	2978	0.927587	0.8883	-0.326377	0.228778	0.721533	0.460804	1.12979	0.153693	1120	0.934927	0.8883	-0.0813098	0.0738302	0.921908
rs61955029	12	123195800	T	G	0.61167	0.999266	-0.0445841	0.00703939	0.956395	0.943312	0.969694	2.4e-10	461106	0.614384	-0.0336924	0.0055402	0.966869	0.956427	0.977425	1.1639e-09	355744	0.962854	0.954674	0.971104	3.43312e-18	816850	0.621594	0.990079	-0.0392305	0.060664	0.961529	0.853737	1.08293	0.52	2978	0.59245	0.98332	-0.0310884	0.112288	0.96939	0.777887	1.20804	0.781886	1120	0.61408	0.98332	0.0681812	0.0364318	1.07056
rs2066844	16	50745926	C	T	0.952822	1	0.128712	0.0161718	1.13736	1.10184	1.17392	1.7e-15	461106	0.948614	0.140058	0.013167	1.15034	1.12103	1.18041	4.8154e-26	355744	1.14512	1.12244	1.16827	3.28322e-40	816850	0.946518	0.886868	0.0127511	0.138529	1.01283	0.772004	1.32879	0.93	2978	0.951741	0.81582	-0.00733215	0.274517	0.992695	0.579619	1.70016	0.978692	1120	0.955824	0.81582	-0.0833809	0.0956222	0.920001
rs72798422	16	50866917	T	C	0.966699	0.988405	0.108439	0.0192386	1.11454	1.07326	1.1573	1.7e-08	461106	0.958093	0.107255	0.0136178	1.11322	1.0839	1.14333	5.0563e-15	355744	1.11364	1.08965	1.13817	3.48877e-22	816850	0.963911	0.974777	0.0317676	0.161808	1.03228	0.751731	1.41752	0.84	2978	0.968064	0.92978	0.275882	0.327649	1.31769	0.693287	2.50446	0.399786	1120	0.96869	0.92978	-0.015912	0.101445	0.984214
rs896263	16	85927519	C	G	0.746956	0.989126	-0.0540598	0.00794532	0.947375	0.932762	0.962259	1e-11	461106	0.747898	-0.0315061	0.0062289	0.968985	0.957227	0.980888	4.1053e-07	355744	0.960706	0.951521	0.969979	2.86431e-16	816850	0.741153	0.981366	-0.0797049	0.0672416	0.923389	0.809371	1.05347	0.24	2978	0.740812	0.93835	0.267312	0.135913	1.30645	1.00092	1.70523	0.049207	1120	0.749752	0.93835	0.0274211	0.0418383	1.0278
rs56177354	16	85932652	C	T	0.940663	0.945019	0.0860566	0.0149416	1.08987	1.05839	1.12221	8.4e-09	461106	0.940047	0.0589678	0.0122489	1.06074	1.03558	1.08652	1.6045e-06	355744	1.07234	1.05262	1.09244	1.64703e-13	816850	0.940646	0.889305	0.327511	0.129836	1.38751	1.07577	1.7896	0.012	2978	0.949325	0.80925	0.503306	0.28603	1.65418	0.944299	2.89772	0.0784718	1120	0.950425	0.80925	-0.00474168	0.0890189	0.99527
rs8058904	16	85951682	A	G	0.825631	0.988416	0.0576157	0.00908615	1.05931	1.04059	1.07831	2.3e-10	461106	0.826237	0.0376076	0.0070658	1.03832	1.02404	1.0528	1.076e-07	355744	1.04618	1.0348	1.05768	5.74858e-16	816850	0.836899	0.991856	-0.0415304	0.080154	0.95932	0.819851	1.12251	0.6	2978	0.823235	0.97269	0.134747	0.157402	1.14425	0.840497	1.55777	0.391962	1120	0.825195	0.97269	-0.00997812	0.0467688	0.990071
rs11649485	16	86014455	A	G	0.801625	0.985211	0.0807838	0.00865915	1.08414	1.06586	1.10265	1.1e-20	461106	0.808719	0.0667128	0.0068605	1.06899	1.05471	1.08346	3.0805e-22	355744	1.07479	1.06353	1.08618	4.89569e-41	816850	0.798105	0.97732	0.119335	0.0751627	1.12675	0.972404	1.30559	0.11	2978	0.814629	0.83225	0.161901	0.155001	1.17574	0.867707	1.59313	0.296245	1120	0.806673	0.83225	0.0675752	0.0483694	1.06991
rs7193275	16	86018475	G	C	0.156531	0.951764	0.0753726	0.0096863	1.07829	1.05798	1.09891	7.2e-15	461106	0.153483	0.077547	0.0074109	1.08063	1.06505	1.09644	7.9424e-26	355744	1.07975	1.06737	1.09228	7.36057e-39	816850	0.147452	0.99631	-0.0062311	0.0837399	0.993788	0.84336	1.17105	0.94	2978	0.165909	0.74072	0.250971	0.160282	1.28527	0.938773	1.75967	0.117394	1120	0.158736	0.74072	0.11487	0.050038	1.12173
rs12232497	17	38040119	T	C	0.526127	0.99998	-0.040796	0.00687378	0.960025	0.947198	0.973057	2.9e-09	461106	0.550305	-0.0323783	0.0053725	0.96814	0.957999	0.978389	1.6569e-09	355744	0.965059	0.957087	0.973098	4.337e-17	816850	0.517797	0.999899	-0.213796	0.0600759	0.807513	0.717814	0.908421	0.00037	2978	0.551413	0.99864	-0.151004	0.114909	0.859844	0.686448	1.07704	0.188805	1120	0.528207	0.99864	-0.0842214	0.0347892	0.919228
rs79742625	17	43657257	C	T	0.795129	0.967122	-0.0608529	0.00863773	0.940962	0.925194	0.957044	1.9e-12	461106	0.856123	-0.0555016	0.0107489	0.946011	0.926289	0.966152	2.302e-07	355744	0.942952	0.930593	0.955476	2.63684e-18	816850	0.807138	0.802949	0.0794192	0.0847226	1.08266	0.91701	1.27823	0.35	2978	0.792023	0.71116	-0.0901901	0.159627	0.913757	0.668273	1.24942	0.572067	1120	0.804445	0.71116	0.0444599	0.0506423	1.04546
rs10411970	19	4814648	C	A	0.520136	0.996471	0.0490659	0.00688098	1.05029	1.03621	1.06452	1e-12	461106	0.51061	0.0455101	0.0053774	1.04656	1.03559	1.05765	2.5972e-17	355744	1.04797	1.0393	1.0567	1.97631e-28	816850	0.524296	0.992452	0.111575	0.0592924	1.11804	0.995373	1.25582	0.06	2978	0.503604	0.86664	-0.0973911	0.120169	0.907201	0.716825	1.14814	0.417682	1120	0.521703	0.86664	0.0284618	0.0371159	1.02887
rs2305742	19	18191441	A	C	0.788884	0.992758	0.0602599	0.00843729	1.06211	1.04467	1.07979	9.2e-13	461106	0.792296	0.0550204	0.0065911	1.05656	1.043	1.0703	8.1271e-17	355744	1.05865	1.04793	1.06948	5.0275e-28	816850	0.788474	0.9944	0.133611	0.071554	1.14295	0.993388	1.31503	0.062	2978	0.793588	0.97026	0.0243556	0.139943	1.02465	0.778853	1.34803	0.861835	1120	0.790638	0.97026	-0.00156692	0.0438711	0.998434
rs3746181	19	18477017	A	G	0.194783	0.963586	-0.057109	0.00882495	0.944491	0.928322	0.960985	9.7e-11	461106	0.19647	-0.0320131	0.0067752	0.968494	0.955718	0.981441	2.374e-06	355744	0.959526	0.949474	0.969685	1.48154e-14	816850	0.200301	0.985131	-0.11355	0.073592	0.89266	0.772757	1.03117	0.12	2978	0.187612	0.84339	-0.220327	0.149679	0.802256	0.598279	1.07578	0.141022	1120	0.183756	0.84339	0.0269789	0.0483518	1.02735
rs144474740	19	18695690	C	T	0.941247	0.963919	0.0879197	0.0148696	1.0919	1.06051	1.12414	3.4e-09	461106	0.928521	0.0779393	0.0108189	1.08106	1.05837	1.10423	7.3542e-13	355744	1.08479	1.06635	1.10355	1.35211e-20	816850	0.940779	0.92123	0.148878	0.129545	1.16053	0.900296	1.49599	0.25	2978	0.943469	0.88868	0.488356	0.25134	1.62964	0.995739	2.66707	0.0520147	1120	0.942188	0.88868	-0.0668216	0.0775105	0.935362
rs3764613	19	46896217	A	G	0.426239	1	-0.0771282	0.00693996	0.925771	0.913297	0.938473	1.1e-28	461106	0.435008	-0.0773179	0.0054345	0.925596	0.915789	0.935507	6.8166e-46	355744	0.925673	0.917944	0.933468	7.41413e-73	816850	0.418875	0.983446	0.0915148	0.0598058	1.09583	0.974623	1.23212	0.13	2978	0.404707	0.95315	0.064514	0.119294	1.06664	0.844253	1.34761	0.588647	1120	0.437217	0.95315	-0.0668579	0.0361546	0.935328
rs923621	19	46904800	G	A	0.575753	0.996073	-0.0453268	0.00695675	0.955685	0.942765	0.968817	7.2e-11	461106	0.58711	-0.0404212	0.0054719	0.960385	0.95014	0.97074	1.4542e-13	355744	0.958592	0.950546	0.966705	8.00446e-23	816850	0.57146	0.991991	0.0815323	0.0603399	1.08495	0.963933	1.22116	0.18	2978	0.582478	0.98452	-0.0278948	0.117049	0.972491	0.773128	1.22326	0.811636	1120	0.589027	0.98452	-0.0508332	0.0360807	0.950437
rs2902941	20	39091514	A	G	0.644705	0.991216	0.0431832	0.00713258	1.04413	1.02962	1.0588	1.4e-09	461106	0.645534	0.0450556	0.0057139	1.04609	1.03444	1.05787	3.3129e-15	355744	1.04531	1.03622	1.05449	2.80765e-23	816850	0.647212	0.99978	-0.00132328	0.0622358	0.998678	0.883994	1.12824	0.98	2978	0.62278	0.98795	0.00644994	0.116301	1.00647	0.801316	1.26415	0.955773	1120	0.628257	0.98795	0.0861074	0.0360814	1.08992
rs913678	20	48955424	T	C	0.668414	0.994103	-0.0611001	0.00731795	0.940729	0.92736	0.954337	6.9e-17	461106	0.677218	-0.0539026	0.0057225	0.947524	0.936956	0.958212	3.9608e-21	355744	0.944947	0.936636	0.953332	3.35333e-36	816850	0.669401	0.99958	-0.0799891	0.0624842	0.923126	0.816721	1.0434	0.2	2978	0.674168	0.92607	-0.102877	0.12492	0.902238	0.706297	1.15254	0.410197	1120	0.692621	0.92607	-0.0803976	0.0383422	0.922749
[truncated: 5 more columns]
