# Supplementary material for: Genome wide analysis for mouth ulcers identifies associations at immune regulatory loci
Source: Nat Commun. 2019 Mar 5;10:1052. doi: 10.1038/s41467-019-08923-6 (PMC6400940; doi:10.1038/s41467-019-08923-6)
Supplement: Supplementary file 5 — Supplementary Data 2 [file 41467_2019_8923_MOESM5_ESM.xlsx]

## Sheet: S Table 2 - Gene prioritization
Locus	Nr of genes in locus	Chromosome and position	GWAS P value	Ensembl gene ID	Gene symbol	Nominal P value	Gene closest to lead SNP	Top cis eQTL SNP (Westra et al. Nature Genetics 2014)	False discovery rate
rs140757134	1	chr2:112248850-112268567	8.5e-10	ENSG00000240350	-	1.94e-12	TRUE	-	<=0.01
rs1882803	1	chr8:90914087-90940116	4.4e-09	ENSG00000164823	OSGIN2	3.02e-12	TRUE	rs2097825	<=0.01
rs11989430	2	chr8:90621629-90803291	2.3e-18	ENSG00000104312	RIPK2	5.65e-12	TRUE	rs13274635	<=0.01
rs62491812	4	chr7:150211918-150390729	5.4e-09	ENSG00000106560	GIMAP2	1.02e-11	FALSE	rs6952002;rs6952002	<=0.01
rs12629300;rs4683205;rs4683222;rs12493471;rs62244777;rs71327054;rs75166905;rs7639243	13	chr3:45864808-46621589	5.7e-64	ENSG00000121797	CCRL2	1.5e-11	TRUE	-	<=0.01
rs11670056	4	chr19:18553475-18688269	1e-10	ENSG00000105656	ELL	3.6e-11	FALSE	rs10164319	<=0.01
rs10817678	1	chr9:117551600-117568406	5.6e-13	ENSG00000181634	TNFSF15	1.06e-10	TRUE	-	<=0.01
rs17015767;rs1800871;rs2243173;rs3813961;rs4845140	4	chr1:206858289-207042568	2.1e-77	ENSG00000142224	IL19	1.12e-10	TRUE	rs4072226	<=0.01
rs35268627	1	chr1:247579458-247612410	1.8e-08	ENSG00000162711	NLRP3	1.26e-10	TRUE	rs10925027;rs12143966;rs4925659	<=0.01
rs11684030	1	chr2:191894302-192016322	3e-24	ENSG00000138378	STAT4	1.59e-10	TRUE	rs12463658	<=0.01
rs115717474;rs11710258;rs1014486;rs11710117;rs12630257;rs1346504;rs1353248;rs145743887;rs150921465;rs16847223;rs1882125;rs41272965;rs4679874;rs540722;rs589446;rs6441263;rs74357439;rs7617394;rs76830965;rs9831658;rs9872563;rs9877117;rs9880646	10	chr3:159483176-160796695	1.6e-229	ENSG00000179674	ARL14	2.05e-10	TRUE	rs6777739	<=0.01
rs115717474;rs11710258;rs1014486;rs11710117;rs12630257;rs1346504;rs1353248;rs145743887;rs150921465;rs16847223;rs1882125;rs41272965;rs4679874;rs540722;rs589446;rs6441263;rs74357439;rs7617394;rs76830965;rs9831658;rs9872563;rs9877117;rs9880646	10	chr3:159483176-160796695	1.6e-229	ENSG00000168811	IL12A	2.5e-10	TRUE	-	<=0.01
rs12629300;rs4683205;rs4683222;rs12493471;rs62244777;rs71327054;rs75166905;rs7639243	13	chr3:45864808-46621589	5.7e-64	ENSG00000160791	CCR5	6.9e-10	FALSE	-	<=0.01
rs3757387	2	chr7:128577666-128695198	5.5e-11	ENSG00000128604	IRF5	6.91e-10	TRUE	rs7807018;rs10229001	<=0.01
rs12629300;rs4683205;rs4683222;rs12493471;rs62244777;rs71327054;rs75166905;rs7639243	13	chr3:45864808-46621589	5.7e-64	ENSG00000172215	CXCR6	7.2e-10	FALSE	rs2036295	<=0.01
rs17015767;rs1800871;rs2243173;rs3813961;rs4845140	4	chr1:206858289-207042568	2.1e-77	ENSG00000136634	IL10	7.42e-10	TRUE	-	<=0.01
rs1545536	2	chr8:144635377-144655141	1.3e-09	ENSG00000104518	GSDMD	1.41e-09	TRUE	-	<=0.01
rs11989430	2	chr8:90621629-90803291	2.3e-18	ENSG00000251136	-	1.81e-09	FALSE	-	<=0.01
rs12629300;rs4683205;rs4683222;rs12493471;rs62244777;rs71327054;rs75166905;rs7639243	13	chr3:45864808-46621589	5.7e-64	ENSG00000163825	RTP3	1.86e-09	FALSE	-	<=0.01
rs4921484	1	chr5:158741791-158757895	2e-10	ENSG00000113302	IL12B	2.39e-09	TRUE	rs13172519	<=0.01
rs2066844;rs72798422	4	chr16:50582241-50835846	1.7e-15	ENSG00000167208	SNX20	3.72e-09	FALSE	rs6596;rs5743266;rs1109863	<=0.01
rs12629300;rs4683205;rs4683222;rs12493471;rs62244777;rs71327054;rs75166905;rs7639243	13	chr3:45864808-46621589	5.7e-64	ENSG00000183625	CCR3	3.82e-09	TRUE	rs1388604	<=0.01
rs11640586;rs11649485;rs56177354;rs7193275;rs8058904;rs896263	1	chr16:85932409-85956197	1.1e-20	ENSG00000140968	IRF8	4.14e-09	TRUE	rs2280378	<=0.01
rs2305742	1	chr19:18170371-18197697	9.2e-13	ENSG00000096996	IL12RB1	5.87e-09	TRUE	rs436857;rs425648	<=0.01
rs2066844;rs72798422	4	chr16:50582241-50835846	1.7e-15	ENSG00000167207	NOD2	6.61e-09	TRUE	rs9302752	<=0.01
rs17015767;rs1800871;rs2243173;rs3813961;rs4845140	4	chr1:206858289-207042568	2.1e-77	ENSG00000162891	IL20	1.15e-08	TRUE	-	<=0.01
rs11204668	8	chr1:150521040-150738433	3e-10	ENSG00000143384	MCL1	1.51e-08	TRUE	rs4970966;rs4970966	<=0.01
rs2872507	4	chr17:37913968-38083854	2.9e-09	ENSG00000161405	IKZF3	1.61e-08	FALSE	rs2517955;rs9896940	<=0.01
rs12629300;rs4683205;rs4683222;rs12493471;rs62244777;rs71327054;rs75166905;rs7639243	13	chr3:45864808-46621589	5.7e-64	ENSG00000173578	XCR1	1.92e-08	FALSE	rs875890	<=0.01
rs10411970	1	chr19:4815939-4831737	1e-12	ENSG00000127666	TICAM1	2.05e-08	TRUE	rs4807000	<=0.01
rs11204668	8	chr1:150521040-150738433	3e-10	ENSG00000237781	-	3.16e-08	FALSE	-	<=0.01
rs62491812	4	chr7:150211918-150390729	5.4e-09	ENSG00000133574	GIMAP4	3.26e-08	FALSE	rs1464750	<=0.01
rs17552787;rs7804185	1	chr7:50343720-50472799	2.1e-22	ENSG00000185811	IKZF1	3.45e-08	TRUE	rs7790846	<=0.01
rs2872507	4	chr17:37913968-38083854	2.9e-09	ENSG00000172057	ORMDL3	3.67e-08	FALSE	rs8076131	<=0.01
rs62351974	5	chr5:35617946-36001130	7.8e-09	ENSG00000168685	IL7R	3.67e-08	TRUE	rs1073290	<=0.01
rs7749390	1	chr6:137518621-137540586	3.3e-18	ENSG00000027697	IFNGR1	4.02e-08	TRUE	-	<=0.01
rs12629300;rs4683205;rs4683222;rs12493471;rs62244777;rs71327054;rs75166905;rs7639243	13	chr3:45864808-46621589	5.7e-64	ENSG00000012223	LTF	8.63e-08	TRUE	rs1049667	<=0.01
rs12629300;rs4683205;rs4683222;rs12493471;rs62244777;rs71327054;rs75166905;rs7639243	13	chr3:45864808-46621589	5.7e-64	ENSG00000163823	CCR1	9.13e-08	FALSE	rs3181077	<=0.01
rs12629300;rs4683205;rs4683222;rs12493471;rs62244777;rs71327054;rs75166905;rs7639243	13	chr3:45864808-46621589	5.7e-64	ENSG00000121807	CCR2	1.15e-07	TRUE	rs2201150	<=0.01
rs11757201	1	chr6:138144810-138147031	2.2e-10	ENSG00000235842	-	1.55e-07	TRUE	-	<=0.01
rs62491812	4	chr7:150211918-150390729	5.4e-09	ENSG00000133561	GIMAP6	1.59e-07	TRUE	rs11763374;rs758894	<=0.01
rs62351974	5	chr5:35617946-36001130	7.8e-09	ENSG00000152611	CAPSL	2.26e-07	FALSE	rs1494573	<=0.01
rs62491812	4	chr7:150211918-150390729	5.4e-09	ENSG00000179144	GIMAP7	2.49e-07	FALSE	rs3735080;rs10275200	<=0.01
rs1005819	1	chr4:103422486-103538459	3.1e-09	ENSG00000109320	NFKB1	2.99e-07	TRUE	rs747559	<=0.01
rs2872507	4	chr17:37913968-38083854	2.9e-09	ENSG00000073605	GSDMB	3.78e-07	FALSE	rs9901146	<=0.01
rs11204668	8	chr1:150521040-150738433	3e-10	ENSG00000163131	CTSS	7.1e-07	FALSE	rs2867301	<=0.01
rs17015767;rs1800871;rs2243173;rs3813961;rs4845140	4	chr1:206858289-207042568	2.1e-77	ENSG00000162889	MAPKAPK2	7.71e-07	FALSE	rs12145973	<=0.01
rs117265605;rs139518433;rs146749482	13	chr17:43471275-44896082	2.3e-12	ENSG00000204650	-	7.81e-07	TRUE	-	<=0.01
rs12629300;rs4683205;rs4683222;rs12493471;rs62244777;rs71327054;rs75166905;rs7639243	13	chr3:45864808-46621589	5.7e-64	ENSG00000163820	FYCO1	1.93e-06	FALSE	rs4683148	<=0.01
rs1800973	2	chr12:69742121-69784576	7.9e-19	ENSG00000090382	LYZ	2.14e-06	TRUE	rs7959452	<=0.01
rs2066844;rs72798422	4	chr16:50582241-50835846	1.7e-15	ENSG00000083799	CYLD	3.71e-06	TRUE	rs4785448;rs4785220	<=0.01
rs117265605;rs139518433;rs146749482	13	chr17:43471275-44896082	2.3e-12	ENSG00000159314	ARHGAP27	1.23e-05	FALSE	rs1230079	<=0.01
rs139795227	8	chr1:92145902-92853730	7.4e-11	ENSG00000122484	RPAP2	1.57e-05	FALSE	rs2391162	<=0.01
rs11670056	4	chr19:18553475-18688269	1e-10	ENSG00000105700	C19orf50	2.56e-05	FALSE	rs2314664	<=0.01
rs62351974	5	chr5:35617946-36001130	7.8e-09	ENSG00000152582	SPEF2	2.72e-05	FALSE	-	<=0.01
rs61955029	1	chr12:123104824-123215390	2.4e-10	ENSG00000196917	HCAR1	6.02e-05	TRUE	-	<=0.01
rs9399953	1	chr6:106114201-106115873	1.1e-17	ENSG00000219088	-	8.79e-05	TRUE	-	<=0.01
rs139795227	8	chr1:92145902-92853730	7.4e-11	ENSG00000069702	TGFBR3	0.000162	FALSE	-	<=0.01
rs2872507	4	chr17:37913968-38083854	2.9e-09	ENSG00000186075	ZPBP2	0.000267	TRUE	rs3816470	<=0.01
rs2902941	1	chr20:39314488-39317880	1.4e-09	ENSG00000204103	MAFB	0.00028	TRUE	rs2902941	<=0.01
rs62351974	5	chr5:35617946-36001130	7.8e-09	ENSG00000249748	-	0.000465	FALSE	-	<=0.01
rs13383062	1	chr2:144703321-145090135	1e-11	ENSG00000121964	GTDC1	0.000729	TRUE	-	<=0.01
rs2759663	2	chr1:197170592-197744826	3.8e-08	ENSG00000213047	DENND1B	0.00077	FALSE	-	<=0.01
rs11204668	8	chr1:150521040-150738433	3e-10	ENSG00000248003	-	0.000785	FALSE	-	<=0.01
rs117265605;rs139518433;rs146749482	13	chr17:43471275-44896082	2.3e-12	ENSG00000256762	STH	0.00109	FALSE	-	<=0.01
rs4235479	1	chr5:58264865-59817947	8.1e-13	ENSG00000113448	PDE4D	0.00299	FALSE	rs7712937;rs298021;rs829451;rs1529842;rs294483	<=0.01
rs139795227	8	chr1:92145902-92853730	7.4e-11	ENSG00000233401	-	0.00497	FALSE	-	<0.05
rs913678	1	chr20:48927248-48937879	6.9e-17	ENSG00000233077	-	0.00662	TRUE	-	<0.05
rs12629300;rs4683205;rs4683222;rs12493471;rs62244777;rs71327054;rs75166905;rs7639243	13	chr3:45864808-46621589	5.7e-64	ENSG00000173585	CCR9	0.01	FALSE	rs3733103;rs9857669	<0.05
rs11204668	8	chr1:150521040-150738433	3e-10	ENSG00000143382	ADAMTSL4	0.03	FALSE	-	<0.20
rs114060317;rs73156502	8	chr3:157823644-158547508	1.9e-09	ENSG00000118849	RARRES1	0.03	TRUE	rs6441206	<0.20
rs12629300;rs4683205;rs4683222;rs12493471;rs62244777;rs71327054;rs75166905;rs7639243	13	chr3:45864808-46621589	5.7e-64	ENSG00000163827	LRRC2	0.16	FALSE	rs6791703	>0.20
rs11204668	8	chr1:150521040-150738433	3e-10	ENSG00000143457	GOLPH3L	0.18	FALSE	-	>0.20
rs139795227	8	chr1:92145902-92853730	7.4e-11	ENSG00000174842	GLMN	0.18	TRUE	rs6663816	>0.20
rs11204668	8	chr1:150521040-150738433	3e-10	ENSG00000143420	ENSA	0.2	FALSE	-	>0.20
rs117265605;rs139518433;rs146749482	13	chr17:43471275-44896082	2.3e-12	ENSG00000225190	PLEKHM1	0.22	FALSE	-	>0.20
rs3746181	2	chr19:18451408-18499986	9.7e-11	ENSG00000130517	PGPEP1	0.26	FALSE	rs9636202	>0.20
rs3746181	2	chr19:18451408-18499986	9.7e-11	ENSG00000130513	GDF15	0.26	TRUE	-	>0.20
rs11670056	4	chr19:18553475-18688269	1e-10	ENSG00000105701	FKBP8	0.28	FALSE	-	>0.20
rs117265605;rs139518433;rs146749482	13	chr17:43471275-44896082	2.3e-12	ENSG00000214401	-	0.34	TRUE	-	>0.20
rs1800973	2	chr12:69742121-69784576	7.9e-19	ENSG00000127337	YEATS4	0.37	FALSE	rs11177644	>0.20
rs139795227	8	chr1:92145902-92853730	7.4e-11	ENSG00000189195	BTBD8	0.39	FALSE	-	>0.20
rs112629741	4	chr7:92076767-92167319	4.3e-08	ENSG00000127993	C7orf64	0.45	FALSE	rs12386601	>0.20
rs17712835	1	chr3:45796942-45838027	1.5e-09	ENSG00000163817	SLC6A20	0.48	TRUE	rs2003879	>0.20
rs1545536	2	chr8:144635377-144655141	1.3e-09	ENSG00000204839	C8orf73	0.6	FALSE	-	>0.20
rs115717474;rs11710258;rs1014486;rs11710117;rs12630257;rs1346504;rs1353248;rs145743887;rs150921465;rs16847223;rs1882125;rs41272965;rs4679874;rs540722;rs589446;rs6441263;rs74357439;rs7617394;rs76830965;rs9831658;rs9872563;rs9877117;rs9880646	10	chr3:159483176-160796695	1.6e-229	ENSG00000186432	KPNA4	0.62	FALSE	-	>0.20
rs115717474;rs11710258;rs1014486;rs11710117;rs12630257;rs1346504;rs1353248;rs145743887;rs150921465;rs16847223;rs1882125;rs41272965;rs4679874;rs540722;rs589446;rs6441263;rs74357439;rs7617394;rs76830965;rs9831658;rs9872563;rs9877117;rs9880646	10	chr3:159483176-160796695	1.6e-229	ENSG00000244040	-	0.67	TRUE	-	>0.20
rs115717474;rs11710258;rs1014486;rs11710117;rs12630257;rs1346504;rs1353248;rs145743887;rs150921465;rs16847223;rs1882125;rs41272965;rs4679874;rs540722;rs589446;rs6441263;rs74357439;rs7617394;rs76830965;rs9831658;rs9872563;rs9877117;rs9880646	10	chr3:159483176-160796695	1.6e-229	ENSG00000241211	IQCJ-SCHIP1-AS1	0.68	TRUE	-	>0.20
rs114060317;rs73156502	8	chr3:157823644-158547508	1.9e-09	ENSG00000243150	-	0.69	FALSE	-	>0.20
rs12629300;rs4683205;rs4683222;rs12493471;rs62244777;rs71327054;rs75166905;rs7639243	13	chr3:45864808-46621589	5.7e-64	ENSG00000163818	LZTFL1	0.69	TRUE	rs9868648	>0.20
rs114060317;rs73156502	8	chr3:157823644-158547508	1.9e-09	ENSG00000118855	MFSD1	0.78	TRUE	rs9846998	>0.20
rs117265605;rs139518433;rs146749482	13	chr17:43471275-44896082	2.3e-12	ENSG00000120071	KIAA1267	0.8	FALSE	rs4630591	>0.20
rs114060317;rs73156502	8	chr3:157823644-158547508	1.9e-09	ENSG00000240207	-	0.84	FALSE	-	>0.20
rs114060317;rs73156502	8	chr3:157823644-158547508	1.9e-09	ENSG00000079257	LXN	0.86	FALSE	rs17630607	>0.20
rs115717474;rs11710258;rs1014486;rs11710117;rs12630257;rs1346504;rs1353248;rs145743887;rs150921465;rs16847223;rs1882125;rs41272965;rs4679874;rs540722;rs589446;rs6441263;rs74357439;rs7617394;rs76830965;rs9831658;rs9872563;rs9877117;rs9880646	10	chr3:159483176-160796695	1.6e-229	ENSG00000213186	TRIM59	0.91	FALSE	-	>0.20
rs115717474;rs11710258;rs1014486;rs11710117;rs12630257;rs1346504;rs1353248;rs145743887;rs150921465;rs16847223;rs1882125;rs41272965;rs4679874;rs540722;rs589446;rs6441263;rs74357439;rs7617394;rs76830965;rs9831658;rs9872563;rs9877117;rs9880646	10	chr3:159483176-160796695	1.6e-229	ENSG00000068885	IFT80	0.94	FALSE	-	>0.20
rs112629741	4	chr7:92076767-92167319	4.3e-08	ENSG00000127980	PEX1	0.95	FALSE	-	>0.20
rs139795227	8	chr1:92145902-92853730	7.4e-11	ENSG00000137948	BRDT	0.96	FALSE	-	>0.20
rs117265605;rs139518433;rs146749482	13	chr17:43471275-44896082	2.3e-12	ENSG00000167159	C17orf69	0.96	FALSE	-	>0.20
rs114060317;rs73156502	8	chr3:157823644-158547508	1.9e-09	ENSG00000168827	GFM1	0.96	FALSE	rs1864506	>0.20
rs10267578	1	chr7:49890017-50160925	1.7e-08	ENSG00000042813	ZPBP	0.96	TRUE	-	>0.20
rs117265605;rs139518433;rs146749482	13	chr17:43471275-44896082	2.3e-12	ENSG00000185829	ARL17A	0.97	FALSE	-	>0.20
rs117265605;rs139518433;rs146749482	13	chr17:43471275-44896082	2.3e-12	ENSG00000185294	-	0.97	FALSE	-	>0.20
rs115717474;rs11710258;rs1014486;rs11710117;rs12630257;rs1346504;rs1353248;rs145743887;rs150921465;rs16847223;rs1882125;rs41272965;rs4679874;rs540722;rs589446;rs6441263;rs74357439;rs7617394;rs76830965;rs9831658;rs9872563;rs9877117;rs9880646	10	chr3:159483176-160796695	1.6e-229	ENSG00000113810	SMC4	0.97	FALSE	-	>0.20
rs112629741	4	chr7:92076767-92167319	4.3e-08	ENSG00000242950	ERVW-1	0.97	FALSE	-	>0.20
rs112629741	4	chr7:92076767-92167319	4.3e-08	ENSG00000157259	GATAD1	0.97	TRUE	-	>0.20
rs11204668	8	chr1:150521040-150738433	3e-10	ENSG00000143452	HORMAD1	0.98	FALSE	-	>0.20
rs11670056	4	chr19:18553475-18688269	1e-10	ENSG00000221983	UBA52	0.98	FALSE	-	>0.20
rs114060317;rs73156502	8	chr3:157823644-158547508	1.9e-09	ENSG00000174891	RSRC1	0.98	FALSE	-	>0.20
rs117265605;rs139518433;rs146749482	13	chr17:43471275-44896082	2.3e-12	ENSG00000073969	NSF	0.99	TRUE	rs183211;rs7224296	>0.20
rs3764613;rs923621	1	chr19:46850251-46896238	1.1e-28	ENSG00000011485	PPP5C	0.99	FALSE	-	>0.20
rs114060317;rs73156502	8	chr3:157823644-158547508	1.9e-09	ENSG00000178053	MLF1	0.99	FALSE	-	>0.20
rs74409395	2	chr6:7107830-7347679	5e-09	ENSG00000124783	SSR1	0.99	FALSE	rs2714354	>0.20
rs74409395	2	chr6:7107830-7347679	5e-09	ENSG00000124782	RREB1	0.99	FALSE	rs4960298;rs2714341;rs6907319	>0.20
rs4466418	1	chr8:126103921-126379362	4e-13	ENSG00000156831	NSMCE2	0.99	FALSE	-	>0.20
rs2759663	2	chr1:197170592-197744826	3.8e-08	ENSG00000134376	CRB1	1	TRUE	-	>0.20
rs139795227	8	chr1:92145902-92853730	7.4e-11	ENSG00000172031	EPHX4	1	FALSE	rs6696133	>0.20
rs139795227	8	chr1:92145902-92853730	7.4e-11	ENSG00000069712	KIAA1107	1	FALSE	-	>0.20
rs2066844;rs72798422	4	chr16:50582241-50835846	1.7e-15	ENSG00000140807	NKD1	1	FALSE	-	>0.20
rs117265605;rs139518433;rs146749482	13	chr17:43471275-44896082	2.3e-12	ENSG00000108379	WNT3	1	FALSE	rs199500	>0.20
rs117265605;rs139518433;rs146749482	13	chr17:43471275-44896082	2.3e-12	ENSG00000186868	MAPT	1	FALSE	rs8079695;rs4792890	>0.20
rs117265605;rs139518433;rs146749482	13	chr17:43471275-44896082	2.3e-12	ENSG00000120088	CRHR1	1	FALSE	rs242556	>0.20
rs115717474;rs11710258;rs1014486;rs11710117;rs12630257;rs1346504;rs1353248;rs145743887;rs150921465;rs16847223;rs1882125;rs41272965;rs4679874;rs540722;rs589446;rs6441263;rs74357439;rs7617394;rs76830965;rs9831658;rs9872563;rs9877117;rs9880646	10	chr3:159483176-160796695	1.6e-229	ENSG00000229320	KRT8P12	1	TRUE	-	>0.20
rs115717474;rs11710258;rs1014486;rs11710117;rs12630257;rs1346504;rs1353248;rs145743887;rs150921465;rs16847223;rs1882125;rs41272965;rs4679874;rs540722;rs589446;rs6441263;rs74357439;rs7617394;rs76830965;rs9831658;rs9872563;rs9877117;rs9880646	10	chr3:159483176-160796695	1.6e-229	ENSG00000163590	PPM1L	1	FALSE	-	>0.20
rs150383292	1	chr3:161062580-161090668	5.3e-14	ENSG00000196542	SPTSSB	1	TRUE	-	>0.20
rs62351974	5	chr5:35617946-36001130	7.8e-09	ENSG00000145626	UGT3A1	1	FALSE	-	>0.20
rs3757387	2	chr7:128577666-128695198	5.5e-11	ENSG00000064419	TNPO3	1	FALSE	rs3807306	>0.20
