# Supplementary material for: Genome wide analysis for mouth ulcers identifies associations at immune regulatory loci
Source: Nat Commun. 2019 Mar 5;10:1052. doi: 10.1038/s41467-019-08923-6 (PMC6400940; doi:10.1038/s41467-019-08923-6)
Supplement: Supplementary file 6 — Supplementary Data 3 [file 41467_2019_8923_MOESM6_ESM.xlsx]

## Sheet: S Table 3 - Gene enrichment
Original gene set ID	Original gene set description	Nominal P value	False discovery rate	Reconstituted gene set Z score gene 1	Reconstituted gene set Z score gene 2	Reconstituted gene set Z score gene 3	Reconstituted gene set Z score gene 4	Reconstituted gene set Z score gene 5	Reconstituted gene set Z score gene 6	Reconstituted gene set Z score gene 7	Reconstituted gene set Z score gene 8	Reconstituted gene set Z score gene 9	Reconstituted gene set Z score gene 10
MP:0008560	increased tumor necrosis factor secretion	9.74e-12	<0.01	CCRL2 (4.6)	SNX20 (4.3)	NLRP3 (4.2)	IRF5 (3.9)	IL10 (3.8)	NFKB1 (3.8)	IFNGR1 (3.7)	MAFB (3.6)	MCL1 (3.5)	CTSS (3.5)
GO:0031347	regulation of defense response	1.27e-11	<0.01	NOD2 (4.1)	GIMAP2 (3.5)	SNX20 (3.4)	CCR2 (3.4)	ENSG00000251136 (3.4)	CCR1 (3.0)	GSDMD (2.9)	IRF5 (2.8)	RIPK2 (2.7)	MCL1 (2.7)
MP:0002500	granulomatous inflammation	1.79e-10	<0.01	IL10 (5.4)	CCRL2 (3.6)	CCR3 (3.5)	ENSG00000240350 (3.3)	CCR1 (3.2)	NLRP3 (3.2)	PDE4D (3.1)	STAT4 (2.9)	IRF8 (2.5)	TICAM1 (2.4)
GO:0032880	regulation of protein localization	3.5e-10	<0.01	TNFSF15 (3.3)	PDE4D (2.7)	RPAP2 (2.5)	SLC6A20 (2.4)	ENSG00000243150 (2.2)	ENSG00000249748 (2.0)	NLRP3 (2.0)	HCAR1 (1.9)	IL19 (1.9)	RIPK2 (1.9)
GO:0031349	positive regulation of defense response	4.28e-10	<0.01	NOD2 (3.9)	CCR2 (3.9)	NLRP3 (3.3)	GIMAP2 (3.2)	RIPK2 (3.1)	SNX20 (3.0)	OSGIN2 (2.9)	CCR1 (2.9)	IRF5 (2.9)	ENSG00000251136 (2.8)
MP:0005025	abnormal response to infection	4.47e-10	<0.01	CCRL2 (5.2)	CXCR6 (4.7)	NLRP3 (4.4)	IL12RB1 (4.4)	CCR1 (4.2)	CTSS (4.1)	IRF8 (4.1)	IL10 (4.0)	STAT4 (3.8)	CCR5 (3.7)
GO:0045321	leukocyte activation	4.51e-10	<0.01	GIMAP2 (4.4)	GIMAP7 (3.9)	IL12RB1 (3.7)	IKZF3 (3.7)	IL7R (3.4)	STAT4 (3.3)	GIMAP6 (3.2)	SNX20 (3.1)	IRF8 (3.1)	IKZF1 (3.1)
GO:0051223	regulation of protein transport	4.81e-10	<0.01	TNFSF15 (3.9)	PDE4D (2.7)	HCAR1 (2.5)	CCRL2 (2.3)	RPAP2 (2.2)	NLRP3 (2.1)	SPTSSB (2.1)	TICAM1 (2.0)	RIPK2 (1.9)	LXN (1.9)
MP:0008577	increased circulating interferon-gamma level	4.82e-10	<0.01	CCRL2 (4.8)	SNX20 (4.3)	RIPK2 (3.8)	GSDMD (3.5)	IRF5 (3.3)	NLRP3 (3.3)	CCR1 (3.2)	IL19 (3.1)	IL12RB1 (3.0)	CCR5 (2.7)
MP:0008722	abnormal chemokine secretion	5.4e-10	<0.01	CCRL2 (4.7)	LYZ (4.4)	CTSS (4.1)	NOD2 (3.9)	IRF5 (3.6)	NLRP3 (3.6)	CCR1 (3.2)	ADAMTSL4 (2.9)	SNX20 (2.9)	MCL1 (2.7)
GO:0002250	adaptive immune response	5.52e-10	<0.01	IKZF3 (3.0)	OSGIN2 (2.9)	IRF8 (2.9)	GIMAP7 (2.9)	ENSG00000251136 (2.9)	ENSG00000204650 (2.8)	SNX20 (2.8)	GIMAP2 (2.7)	IL12B (2.7)	IRF5 (2.6)
MP:0008713	abnormal cytokine level	7.25e-10	<0.01	CCRL2 (6.2)	IL12RB1 (5.5)	CXCR6 (4.4)	GSDMD (3.8)	CCR5 (3.5)	IL10 (3.5)	NLRP3 (3.3)	RIPK2 (3.3)	CCR1 (3.2)	LYZ (3.0)
GO:0002521	leukocyte differentiation	1.26e-09	<0.01	GIMAP2 (3.4)	IKZF1 (3.3)	IL7R (3.1)	GIMAP7 (3.1)	IKZF3 (3.0)	IL12RB1 (2.8)	IL12A (2.7)	ENSG00000243150 (2.5)	STAT4 (2.4)	TNFSF15 (2.4)
GO:0002684	positive regulation of immune system process	1.78e-09	<0.01	GIMAP2 (4.0)	XCR1 (3.6)	SNX20 (3.3)	GIMAP7 (3.2)	GIMAP6 (3.1)	NOD2 (3.1)	IRF8 (3.0)	IKZF3 (3.0)	IRF5 (2.9)	CXCR6 (2.9)
GO:0030097	hemopoiesis	1.97e-09	<0.01	IKZF1 (3.2)	GIMAP2 (2.8)	GIMAP7 (2.7)	IL7R (2.5)	IKZF3 (2.5)	ENSG00000243150 (2.5)	MCL1 (2.5)	IL12RB1 (2.4)	IL12A (2.4)	SNX20 (2.3)
GO:0048534	hemopoietic or lymphoid organ development	2.07e-09	<0.01	IKZF1 (3.1)	GIMAP7 (2.8)	GIMAP2 (2.7)	IKZF3 (2.6)	SNX20 (2.5)	IL12A (2.4)	IL7R (2.4)	ENSG00000243150 (2.3)	MCL1 (2.3)	TNFSF15 (2.3)
MP:0000717	abnormal lymphocyte cell number	2.08e-09	<0.01	IKZF1 (5.1)	IKZF3 (4.6)	GIMAP7 (4.5)	CCRL2 (4.0)	SNX20 (3.8)	NFKB1 (3.4)	GIMAP6 (3.4)	IL7R (3.3)	GIMAP4 (3.2)	CCR9 (3.1)
GO:0050865	regulation of cell activation	2.12e-09	<0.01	ENSG00000240350 (3.8)	GIMAP2 (3.8)	SNX20 (3.4)	IL12RB1 (3.4)	STAT4 (3.3)	GIMAP7 (3.3)	CXCR6 (3.3)	IL12B (3.2)	IKZF3 (3.1)	CCR5 (3.1)
GO:0050708	regulation of protein secretion	2.64e-09	<0.01	PDE4D (3.4)	RPAP2 (3.1)	TNFSF15 (3.1)	ENSG00000240350 (2.9)	CCRL2 (2.7)	IL12B (2.5)	SPTSSB (2.5)	CXCR6 (2.5)	IL12RB1 (2.2)	STAT4 (2.1)
GO:0002460	adaptive immune response based on somatic recombination of immune receptors built from immunoglobulin superfamily domains	2.67e-09	<0.01	OSGIN2 (3.0)	IKZF3 (3.0)	ENSG00000251136 (3.0)	IRF8 (2.9)	SNX20 (2.8)	ENSG00000204650 (2.7)	IL12B (2.7)	CTSS (2.7)	GIMAP7 (2.6)	IRF5 (2.5)
GO:0001817	regulation of cytokine production	3.02e-09	<0.01	NOD2 (3.8)	CCR1 (3.3)	GIMAP2 (3.2)	ENSG00000237781 (3.1)	IRF5 (2.8)	CCR3 (2.8)	NLRP3 (2.8)	IL12B (2.7)	SNX20 (2.7)	CCRL2 (2.6)
GO:0070227	lymphocyte apoptotic process	3.76e-09	<0.01	IL19 (4.4)	ENSG00000240350 (3.2)	IL12B (2.6)	ENSG00000249748 (2.6)	CAPSL (2.4)	SPTSSB (2.2)	IKZF3 (2.2)	IL12RB1 (2.2)	ENSG00000240207 (2.2)	PDE4D (2.1)
REACTOME_CHEMOKINE_RECEPTORS_BIND_CHEMOKINES	REACTOME_CHEMOKINE_RECEPTORS_BIND_CHEMOKINES	4.33e-09	<0.01	CCR5 (5.7)	IL7R (5.0)	CXCR6 (5.0)	TNFSF15 (4.7)	CCRL2 (4.7)	CCR1 (4.0)	XCR1 (4.0)	RIPK2 (3.9)	GIMAP4 (3.6)	IL12B (3.4)
GO:0002694	regulation of leukocyte activation	4.61e-09	<0.01	GIMAP2 (3.9)	ENSG00000240350 (3.8)	IL12RB1 (3.7)	STAT4 (3.5)	GIMAP7 (3.4)	CXCR6 (3.4)	SNX20 (3.2)	IL12B (3.2)	XCR1 (3.1)	IL10 (3.1)
GO:0002440	production of molecular mediator of immune response	4.8e-09	<0.01	CAPSL (3.8)	SPEF2 (3.7)	IKZF3 (3.1)	ENSG00000240350 (2.9)	IL12RB1 (2.9)	GIMAP7 (2.5)	IL10 (2.4)	GTDC1 (2.2)	IL19 (2.2)	CCR3 (2.2)
GO:0070201	regulation of establishment of protein localization	4.88e-09	<0.01	TNFSF15 (3.6)	HCAR1 (3.0)	PDE4D (2.9)	RPAP2 (2.4)	NLRP3 (2.1)	CCRL2 (2.1)	SPTSSB (2.1)	TICAM1 (2.0)	RIPK2 (1.9)	IL19 (1.9)
GO:0001818	negative regulation of cytokine production	9.17e-09	<0.01	GIMAP2 (3.0)	NOD2 (2.9)	BTBD8 (2.8)	CCR3 (2.8)	GSDMD (2.6)	ENSG00000237781 (2.4)	CCRL2 (2.4)	CCR1 (2.1)	STH (2.1)	ENSG00000219088 (2.1)
MP:0003009	abnormal cytokine secretion	9.82e-09	<0.01	CXCR6 (5.2)	IRF8 (5.1)	IL12RB1 (4.9)	CCRL2 (4.7)	RIPK2 (4.7)	IL10 (4.5)	NOD2 (4.4)	IRF5 (4.3)	GIMAP4 (4.1)	NFKB1 (4.0)
GO:0045089	positive regulation of innate immune response	1.1e-08	<0.01	CCR2 (4.9)	NOD2 (4.4)	MCL1 (3.2)	IRF5 (3.2)	ARHGAP27 (3.2)	GIMAP2 (3.1)	IFNGR1 (2.9)	SNX20 (2.6)	TICAM1 (2.5)	CCR5 (2.5)
GO:0002697	regulation of immune effector process	1.23e-08	<0.01	CAPSL (3.3)	CCR3 (3.0)	ENSG00000240350 (3.0)	IL12B (2.9)	IL12RB1 (2.9)	SNX20 (2.7)	IKZF3 (2.7)	IRF8 (2.6)	ENSG00000204650 (2.6)	STAT4 (2.5)
GO:0046649	lymphocyte activation	1.25e-08	<0.01	IKZF3 (4.3)	GIMAP2 (4.2)	GIMAP7 (4.1)	IL12RB1 (3.9)	STAT4 (3.5)	XCR1 (3.4)	IL7R (3.3)	CCR9 (3.3)	IKZF1 (3.2)	GIMAP6 (3.2)
GO:0045088	regulation of innate immune response	1.45e-08	<0.01	NOD2 (4.2)	CCR2 (4.0)	ENSG00000251136 (3.8)	GSDMD (3.2)	GIMAP2 (3.1)	MCL1 (3.1)	Variant lookups were conducted to provide complimentary evidence for the effects sizes of the lead variants in better phenotyped collections. Insufficient power in individual studies and heterogeneity in phenotype across studies, which precludes meta-analysis, mean they were not used as further replication sets.	ENSG00000237781 (3.0)	IRF5 (3.0)	IFNGR1 (3.0)
GO:0051707	response to other organism	1.49e-08	<0.01	LTF (4.3)	CCR1 (3.7)	NOD2 (3.3)	GIMAP2 (2.9)	LYZ (2.9)	CCRL2 (2.9)	NLRP3 (2.5)	ENSG00000237781 (2.3)	ENSG00000251136 (2.2)	CTSS (2.2)
MP:0001790	abnormal immune system physiology	1.69e-08	<0.01	IRF5 (4.5)	ENSG00000240350 (4.4)	IKZF3 (4.3)	SNX20 (4.2)	NFKB1 (4.2)	IL12RB1 (3.8)	IL10 (3.7)	CXCR6 (3.6)	IRF8 (3.6)	CCR1 (3.4)
GO:0070661	leukocyte proliferation	1.72e-08	<0.01	IL12B (4.0)	CAPSL (3.6)	IL12A (3.4)	TNFSF15 (3.2)	IL10 (3.1)	STAT4 (2.9)	IL12RB1 (2.9)	XCR1 (2.9)	IKZF3 (2.8)	IRF8 (2.8)
MP:0000714	increased thymocyte number	1.83e-08	<0.01	IKZF1 (3.5)	IL7R (3.1)	ORMDL3 (2.8)	IFNGR1 (2.7)	MCL1 (2.4)	IL12RB1 (2.3)	GIMAP6 (2.2)	ZPBP2 (2.1)	SNX20 (2.1)	FKBP8 (2.1)
GO:0009306	protein secretion	1.92e-08	<0.01	TNFSF15 (3.0)	CCRL2 (2.7)	RPAP2 (2.5)	ENSG00000240350 (2.5)	CXCR6 (2.4)	PDE4D (2.3)	STAT4 (2.0)	IL12B (1.9)	CCR5 (1.9)	GIMAP2 (1.9)
GO:0046632	alpha-beta T cell differentiation	2e-08	<0.01	ENSG00000251136 (3.6)	STAT4 (3.4)	ARL17A (3.0)	SNX20 (2.7)	IL12RB1 (2.6)	IL20 (2.6)	IL7R (2.5)	IL12B (2.5)	IKZF1 (2.4)	CCR9 (2.4)
MP:0004794	increased anti-nuclear antigen antibody level	2.27e-08	<0.01	NFKB1 (4.3)	CTSS (4.0)	IKZF1 (4.0)	IFNGR1 (3.9)	IKZF3 (3.9)	IRF5 (3.9)	RIPK2 (3.5)	IL10 (3.4)	IRF8 (3.4)	MCL1 (3.3)
GO:0042113	B cell activation	2.32e-08	<0.01	IKZF3 (4.1)	IL12A (3.3)	GIMAP7 (3.2)	IKZF1 (2.9)	IRF8 (2.7)	IRF5 (2.7)	CAPSL (2.7)	IL12RB1 (2.7)	SNX20 (2.6)	GIMAP2 (2.5)
GO:0009607	response to biotic stimulus	2.37e-08	<0.01	LTF (4.2)	CCR1 (3.8)	NOD2 (3.3)	LYZ (3.0)	GIMAP2 (2.9)	CCRL2 (2.9)	ENSG00000251136 (2.5)	NLRP3 (2.4)	ENSG00000237781 (2.2)	CTSS (2.1)
MP:0008705	increased interleukin-6 secretion	2.41e-08	<0.01	IRF5 (4.8)	SNX20 (4.0)	CTSS (3.7)	MCL1 (3.6)	NOD2 (3.3)	NLRP3 (3.1)	CCRL2 (3.0)	OSGIN2 (2.9)	IFNGR1 (2.9)	LTF (2.6)
MP:0008687	increased interleukin-2 secretion	2.6e-08	<0.01	IL10 (5.6)	CXCR6 (4.8)	IL12RB1 (4.7)	SNX20 (3.8)	IL7R (3.8)	STAT4 (3.7)	ENSG00000240350 (3.7)	CCRL2 (3.6)	IRF8 (3.4)	GIMAP4 (3.1)
GO:0050727	regulation of inflammatory response	2.62e-08	<0.01	RARRES1 (3.7)	ENSG00000235842 (3.0)	CCR3 (3.0)	IL12B (3.0)	IL20 (2.9)	TNFSF15 (2.7)	SNX20 (2.6)	SPEF2 (2.2)	CCRL2 (2.2)	RIPK2 (2.1)
GO:0051249	regulation of lymphocyte activation	2.64e-08	<0.01	IL12RB1 (4.1)	GIMAP2 (3.9)	ENSG00000240350 (3.9)	STAT4 (3.7)	CXCR6 (3.5)	IKZF3 (3.5)	GIMAP7 (3.4)	IL12B (3.4)	IL10 (3.3)	XCR1 (3.3)
GO:0046634	regulation of alpha-beta T cell activation	2.7e-08	<0.01	IL12B (3.9)	ENSG00000251136 (3.8)	ARL17A (3.6)	ENSG00000204650 (3.3)	SNX20 (3.2)	IRF8 (2.6)	STAT4 (2.6)	IL10 (2.6)	IRF5 (2.5)	SPEF2 (2.5)
GO:0002252	immune effector process	2.7e-08	<0.01	IRF8 (3.3)	GIMAP2 (3.1)	IKZF3 (3.1)	NOD2 (3.0)	IRF5 (2.8)	IL12RB1 (2.7)	SNX20 (2.7)	CTSS (2.7)	GIMAP7 (2.7)	IKZF1 (2.5)
GO:0002377	immunoglobulin production	2.79e-08	<0.01	CAPSL (4.1)	IKZF3 (3.2)	ENSG00000240350 (3.2)	IL12RB1 (3.1)	SPEF2 (2.9)	GIMAP7 (2.6)	CXCR6 (2.3)	GLMN (2.3)	STAT4 (2.2)	RPAP2 (2.1)
GO:0006954	inflammatory response	2.79e-08	<0.01	CCR1 (4.9)	CCR3 (4.1)	RARRES1 (3.3)	NOD2 (3.1)	LYZ (3.0)	TNFSF15 (2.8)	MAFB (2.8)	IL20 (2.8)	CCRL2 (2.7)	ENSG00000240350 (2.6)
GO:2000514	regulation of CD4-positive, alpha-beta T cell activation	2.88e-08	<0.01	IL12B (4.2)	ENSG00000251136 (4.0)	SNX20 (3.1)	IRF5 (2.9)	ENSG00000204650 (2.9)	OSGIN2 (2.6)	SPEF2 (2.5)	IL10 (2.4)	CAPSL (2.4)	ENSG00000240350 (2.3)
GO:0001816	cytokine production	2.9e-08	<0.01	NOD2 (3.7)	CCR1 (3.6)	CCR3 (3.4)	GIMAP2 (3.0)	IRF5 (3.0)	SNX20 (2.7)	GSDMD (2.7)	NLRP3 (2.6)	CTSS (2.5)	IL12B (2.5)
GO:0002544	chronic inflammatory response	3.14e-08	<0.01	IL19 (5.0)	ENSG00000244040 (3.4)	ENSG00000240207 (3.3)	CCRL2 (3.1)	CCR1 (3.0)	CCR3 (3.0)	LYZ (2.7)	NLRP3 (2.6)	RARRES1 (2.5)	IL12B (2.5)
MP:0008699	increased interleukin-4 secretion	3.31e-08	<0.01	CXCR6 (5.5)	IL10 (5.4)	CCRL2 (4.8)	ARL14 (4.6)	IL12RB1 (4.3)	STAT4 (4.1)	IL7R (4.1)	ENSG00000240350 (4.0)	GIMAP4 (3.9)	IKZF3 (3.7)
GO:0032943	mononuclear cell proliferation	3.53e-08	<0.01	IL12B (4.0)	IL12A (3.7)	CAPSL (3.5)	IL10 (3.3)	IKZF3 (3.1)	TNFSF15 (3.0)	IL12RB1 (2.9)	XCR1 (2.9)	ENSG00000240350 (2.9)	STAT4 (2.8)
GO:0002286	T cell activation involved in immune response	3.75e-08	<0.01	ENSG00000251136 (4.6)	IQCJ-SCHIP1-AS1 (2.9)	IL12A (2.8)	CAPSL (2.7)	TNFSF15 (2.7)	IL12B (2.6)	SNX20 (2.6)	ENSG00000219088 (2.6)	IL20 (2.5)	TICAM1 (2.5)
GO:0042098	T cell proliferation	3.87e-08	<0.01	IL12B (4.3)	ENSG00000240350 (3.4)	TNFSF15 (3.2)	IKZF3 (3.2)	GIMAP2 (3.0)	IL10 (3.0)	CAPSL (3.0)	ENSG00000251136 (2.9)	IL19 (2.8)	IL12RB1 (2.8)
GO:0046651	lymphocyte proliferation	4.12e-08	<0.01	IL12B (4.1)	IL12A (3.7)	CAPSL (3.5)	IL10 (3.4)	IKZF3 (3.2)	IL12RB1 (2.9)	ENSG00000240350 (2.9)	XCR1 (2.9)	STAT4 (2.9)	IRF8 (2.8)
GO:0050715	positive regulation of cytokine secretion	4.2e-08	<0.01	ENSG00000249748 (3.9)	RPAP2 (3.5)	GIMAP2 (3.1)	TNFSF15 (3.0)	CCRL2 (2.7)	ENSG00000219088 (2.7)	CCR1 (2.6)	CCR5 (2.4)	IL12RB1 (2.3)	CXCR6 (2.3)
GO:0045580	regulation of T cell differentiation	4.43e-08	<0.01	ENSG00000251136 (3.7)	IL12B (3.6)	ARL17A (3.5)	CAPSL (3.0)	SPEF2 (3.0)	IL10 (2.9)	SNX20 (2.9)	ENSG00000240350 (2.9)	ENSG00000204650 (2.5)	GIMAP2 (2.4)
GO:0030098	lymphocyte differentiation	4.48e-08	<0.01	IKZF3 (3.9)	GIMAP2 (3.7)	GIMAP7 (3.6)	IL7R (3.4)	IKZF1 (3.3)	CAPSL (3.1)	IL12RB1 (3.0)	STAT4 (2.7)	ENSG00000243150 (2.7)	GIMAP6 (2.7)
MP:0004800	decreased susceptibility to experimental autoimmune encephalomyelitis	4.67e-08	<0.01	CTSS (4.9)	IRF8 (4.9)	CCR5 (4.6)	IL12RB1 (4.5)	CCR1 (3.8)	LYZ (3.8)	IRF5 (3.7)	CXCR6 (3.7)	CCRL2 (3.6)	IL10 (3.5)
MP:0005027	increased susceptibility to parasitic infection	4.98e-08	<0.01	IL10 (6.0)	IL12RB1 (5.6)	CXCR6 (5.5)	STAT4 (5.2)	ENSG00000240350 (4.3)	NFKB1 (3.8)	CCRL2 (3.6)	IRF8 (3.6)	IKZF1 (3.5)	CCR3 (3.5)
MP:0008566	increased interferon-gamma secretion	5.2e-08	<0.01	CXCR6 (6.4)	IL12RB1 (5.4)	IL10 (5.3)	CCR3 (4.4)	STAT4 (4.4)	GIMAP4 (4.3)	ENSG00000240350 (4.3)	GIMAP6 (3.8)	IL7R (3.8)	CCRL2 (3.6)
GO:0008009	chemokine activity	5.98e-08	<0.01	RIPK2 (5.3)	TNFSF15 (4.8)	CCRL2 (4.5)	IL7R (4.2)	IL12B (3.9)	CCR5 (3.8)	CXCR6 (3.5)	NLRP3 (3.5)	MAFB (3.2)	LYZ (3.2)
MP:0008049	increased memory T cell number	6.09e-08	<0.01	IKZF1 (4.8)	STAT4 (4.6)	IL10 (4.4)	IL12RB1 (3.8)	CXCR6 (3.7)	IL7R (3.5)	GIMAP7 (3.2)	IKZF3 (3.1)	NFKB1 (3.1)	ENSG00000243150 (2.8)
GO:0070663	regulation of leukocyte proliferation	6.31e-08	<0.01	IL12B (4.2)	IL10 (3.4)	IL12A (3.3)	ENSG00000240350 (3.3)	IL12RB1 (3.0)	TNFSF15 (2.8)	STAT4 (2.8)	IKZF3 (2.8)	CXCR6 (2.7)	XCR1 (2.7)
GO:0050663	cytokine secretion	7.4e-08	<0.01	TNFSF15 (3.4)	IL12B (2.9)	GIMAP2 (2.9)	CCRL2 (2.8)	RPAP2 (2.5)	CCR2 (2.4)	CCR1 (2.4)	ENSG00000240350 (2.3)	ENSG00000235842 (2.2)	ENSG00000249748 (2.2)
MP:0001845	abnormal inflammatory response	7.46e-08	<0.01	CCR1 (5.2)	LTF (4.7)	IRF5 (4.3)	CCRL2 (4.3)	CTSS (4.2)	SNX20 (4.0)	IL19 (3.7)	IL12RB1 (3.5)	LYZ (3.4)	IRF8 (3.4)
MP:0002412	increased susceptibility to bacterial infection	8.03e-08	<0.01	LTF (7.3)	CCR1 (5.3)	CCRL2 (5.1)	CTSS (5.0)	NLRP3 (4.6)	LYZ (4.6)	IRF8 (4.2)	RIPK2 (4.0)	MAFB (3.8)	NOD2 (3.4)
GO:0035710	CD4-positive, alpha-beta T cell activation	8.44e-08	<0.01	ENSG00000251136 (3.8)	SNX20 (3.6)	BTBD8 (3.0)	IL12B (3.0)	TICAM1 (2.6)	IRF5 (2.6)	SPEF2 (2.6)	CAPSL (2.5)	OSGIN2 (2.2)	IKZF1 (2.1)
GO:0001819	positive regulation of cytokine production	8.84e-08	<0.01	NOD2 (4.0)	NLRP3 (3.3)	ENSG00000237781 (3.3)	ENSG00000249748 (3.0)	ENSG00000251136 (3.0)	RIPK2 (3.0)	TNFSF15 (2.9)	CCR1 (2.9)	GIMAP2 (2.6)	OSGIN2 (2.6)
GO:0071887	leukocyte apoptotic process	9e-08	<0.01	IL19 (4.1)	ENSG00000240350 (3.4)	IL12B (3.1)	CAPSL (2.6)	ENSG00000249748 (2.6)	PDE4D (2.5)	ENSG00000237781 (2.4)	IL20 (2.4)	SPTSSB (2.4)	IRF8 (2.1)
GO:0002285	lymphocyte activation involved in immune response	9.14e-08	<0.01	ENSG00000251136 (3.9)	IKZF3 (3.5)	IL19 (3.3)	OSGIN2 (3.1)	ENSG00000237781 (3.0)	ENSG00000219088 (2.8)	IL12RB1 (2.7)	IL12B (2.7)	IL10 (2.7)	TICAM1 (2.6)
GO:0042110	T cell activation	9.95e-08	<0.01	GIMAP2 (4.2)	GIMAP7 (4.2)	IL12RB1 (4.1)	CCR9 (4.0)	CXCR6 (3.6)	XCR1 (3.6)	IKZF3 (3.6)	IL7R (3.5)	STAT4 (3.4)	GIMAP6 (3.2)
MP:0005013	increased lymphocyte cell number	1.01e-07	<0.01	NFKB1 (5.1)	IKZF1 (4.3)	CXCR6 (4.1)	IRF5 (3.4)	IL10 (3.4)	IKZF3 (3.2)	IL12RB1 (3.2)	MCL1 (3.2)	TICAM1 (3.2)	ENSG00000240350 (3.1)
GO:0045619	regulation of lymphocyte differentiation	1.01e-07	<0.01	IL12B (3.9)	ENSG00000251136 (3.7)	ENSG00000240350 (3.5)	ARL17A (3.4)	IL10 (3.2)	SNX20 (3.2)	SPEF2 (3.2)	IL12A (3.1)	GIMAP2 (2.8)	CAPSL (2.6)
GO:0046637	regulation of alpha-beta T cell differentiation	1.05e-07	<0.01	ARL17A (4.1)	IL12B (3.9)	ENSG00000251136 (3.9)	SNX20 (3.3)	IRF5 (2.8)	IL20 (2.7)	IL19 (2.6)	ENSG00000204650 (2.5)	TICAM1 (2.4)	IL10 (2.4)
GO:0046631	alpha-beta T cell activation	1.11e-07	<0.01	ENSG00000251136 (3.7)	STAT4 (3.6)	IL12B (3.0)	IL12RB1 (3.0)	IL7R (2.9)	IKZF3 (2.8)	SNX20 (2.8)	SPEF2 (2.7)	GIMAP7 (2.7)	IKZF1 (2.6)
GO:0050714	positive regulation of protein secretion	1.12e-07	<0.01	PDE4D (3.5)	TNFSF15 (3.2)	ENSG00000240350 (3.1)	RPAP2 (2.8)	SPTSSB (2.8)	ENSG00000219088 (2.7)	CXCR6 (2.6)	CCRL2 (2.4)	FYCO1 (2.3)	STAT4 (2.2)
MP:0008567	decreased interferon-gamma secretion	1.15e-07	<0.01	STAT4 (5.8)	CXCR6 (5.7)	IRF8 (5.7)	CCRL2 (5.0)	GIMAP4 (4.8)	GIMAP6 (4.7)	IL12RB1 (4.6)	GIMAP7 (4.4)	IL7R (4.4)	CTSS (4.3)
GO:0002449	lymphocyte mediated immunity	1.19e-07	<0.01	IKZF3 (3.6)	ENSG00000204650 (3.3)	IL12RB1 (3.1)	IRF8 (3.0)	GIMAP7 (2.6)	RTP3 (2.4)	CAPSL (2.4)	XCR1 (2.3)	CTSS (2.3)	IL12B (2.3)
MP:0005015	increased T cell number	1.3e-07	<0.01	CXCR6 (4.7)	GIMAP7 (4.3)	IL7R (4.3)	IKZF3 (3.9)	SNX20 (3.5)	CCRL2 (3.4)	GIMAP4 (3.4)	IL10 (3.4)	ENSG00000240350 (3.3)	IKZF1 (3.3)
GO:0032944	regulation of mononuclear cell proliferation	1.32e-07	<0.01	IL12B (4.2)	IL10 (3.5)	ENSG00000240350 (3.4)	IL12A (3.4)	IL12RB1 (3.1)	IKZF3 (2.9)	TNFSF15 (2.8)	CXCR6 (2.8)	STAT4 (2.8)	XCR1 (2.8)
GO:0050778	positive regulation of immune response	1.34e-07	<0.01	GIMAP2 (4.3)	XCR1 (3.8)	NOD2 (3.5)	CCR2 (3.4)	CTSS (3.2)	GIMAP7 (3.2)	GIMAP6 (3.1)	CCR5 (3.1)	IKZF3 (3.1)	SNX20 (3.0)
GO:0042379	chemokine receptor binding	1.34e-07	<0.01	RIPK2 (5.3)	TNFSF15 (5.1)	CCR5 (4.5)	CCRL2 (4.1)	IL7R (4.0)	NLRP3 (3.8)	CCR1 (3.7)	CXCR6 (3.6)	IL12B (3.5)	MAFB (3.3)
MP:0008700	decreased interleukin-4 secretion	1.38e-07	<0.01	ENSG00000240350 (4.4)	IL10 (4.3)	STAT4 (4.2)	CCR1 (3.6)	GIMAP6 (3.5)	NFKB1 (3.5)	TNFSF15 (3.5)	GIMAP4 (3.4)	IL7R (3.4)	CXCR6 (3.4)
GO:0050776	regulation of immune response	1.45e-07	<0.01	GIMAP2 (4.5)	XCR1 (3.4)	IKZF3 (3.4)	GIMAP7 (3.3)	IRF8 (3.3)	IRF5 (3.1)	IL12RB1 (3.1)	CTSS (3.1)	SNX20 (3.0)	NOD2 (3.0)
MP:0000322	increased granulocyte number	1.47e-07	<0.01	NFKB1 (4.6)	NLRP3 (4.3)	GSDMD (4.0)	CTSS (3.4)	IRF5 (3.2)	RIPK2 (3.2)	GIMAP4 (3.1)	SNX20 (3.1)	CCRL2 (3.0)	IFNGR1 (3.0)
GO:0050707	regulation of cytokine secretion	1.51e-07	<0.01	TNFSF15 (3.4)	IL12B (3.2)	ENSG00000249748 (3.1)	RPAP2 (3.0)	GIMAP2 (2.9)	ENSG00000235842 (2.8)	CCRL2 (2.8)	ENSG00000240350 (2.6)	ENSG00000237781 (2.4)	IL20 (2.4)
GO:0071706	tumor necrosis factor superfamily cytokine production	1.55e-07	<0.01	NOD2 (4.0)	CCR1 (3.9)	NLRP3 (3.3)	IRF5 (2.8)	STH (2.6)	IL20 (2.5)	CTSS (2.5)	CCR5 (2.5)	ENSG00000237781 (2.4)	LYZ (2.3)
GO:0051251	positive regulation of lymphocyte activation	1.58e-07	<0.01	IL12RB1 (3.8)	STAT4 (3.6)	ENSG00000240350 (3.4)	GIMAP2 (3.4)	SNX20 (3.1)	IL12B (3.1)	CXCR6 (3.1)	XCR1 (3.0)	GIMAP7 (3.0)	IRF8 (2.9)
GO:0043370	regulation of CD4-positive, alpha-beta T cell differentiation	1.68e-07	<0.01	ENSG00000251136 (4.3)	IL12B (4.3)	SNX20 (3.1)	IRF5 (3.0)	ENSG00000204650 (2.7)	ENSG00000240350 (2.6)	OSGIN2 (2.5)	CAPSL (2.5)	IL20 (2.4)	IL10 (2.4)
GO:0050670	regulation of lymphocyte proliferation	1.7e-07	<0.01	IL12B (4.3)	IL10 (3.6)	ENSG00000240350 (3.5)	IL12A (3.4)	IL12RB1 (3.0)	IKZF3 (3.0)	STAT4 (2.8)	CXCR6 (2.8)	XCR1 (2.8)	ENSG00000204650 (2.8)
GO:0042092	type 2 immune response	1.72e-07	<0.01	ENSG00000240207 (4.4)	IL12B (3.1)	CCR3 (2.9)	RARRES1 (2.9)	SPEF2 (2.7)	ENSG00000251136 (2.7)	SNX20 (2.6)	ENSG00000204650 (2.5)	ENSG00000248003 (2.5)	IL12RB1 (2.4)
GO:0032623	interleukin-2 production	1.74e-07	<0.01	ENSG00000235842 (4.4)	ENSG00000248003 (3.9)	ENSG00000237781 (3.2)	OSGIN2 (2.7)	ENSG00000219088 (2.7)	ENSG00000240350 (2.6)	NLRP3 (2.6)	CCR3 (2.5)	PDE4D (2.4)	ENSG00000204650 (2.4)
MP:0008657	increased interleukin-1 beta secretion	1.81e-07	<0.01	SNX20 (3.4)	IL12A (3.1)	RIPK2 (2.9)	MCL1 (2.8)	MAPKAPK2 (2.8)	LYZ (2.7)	NLRP3 (2.7)	CCR2 (2.4)	CYLD (2.4)	ELL (2.4)
GO:0002696	positive regulation of leukocyte activation	1.82e-07	<0.01	STAT4 (3.8)	IL12RB1 (3.5)	GIMAP2 (3.4)	ENSG00000240350 (3.4)	SNX20 (3.2)	IL12B (3.1)	GIMAP7 (3.1)	CXCR6 (3.1)	IL7R (2.9)	IRF8 (2.9)
MP:0008076	abnormal CD4-positive T cell differentiation	1.97e-07	<0.01	CCR9 (5.1)	STAT4 (4.9)	CXCR6 (4.7)	GIMAP7 (4.4)	IL12RB1 (4.4)	CCR5 (4.3)	GIMAP6 (4.1)	IRF8 (4.0)	IL7R (3.8)	GIMAP4 (3.6)
MP:0008663	increased interleukin-12 secretion	2.01e-07	<0.01	IRF5 (5.1)	CCRL2 (4.8)	CTSS (4.5)	IRF8 (4.4)	CXCR6 (4.2)	MAFB (3.8)	IL10 (3.7)	IL12RB1 (3.5)	CCR5 (3.3)	XCR1 (2.9)
MP:0000685	abnormal immune system morphology	2.08e-07	<0.01	IRF8 (4.2)	RIPK2 (4.1)	NFKB1 (3.9)	IRF5 (3.6)	IL12B (3.5)	GIMAP7 (3.5)	CYLD (3.5)	SNX20 (3.3)	IFNGR1 (3.2)	GIMAP6 (2.9)
GO:0050863	regulation of T cell activation	2.09e-07	<0.01	ENSG00000240350 (3.9)	GIMAP2 (3.9)	IL12RB1 (3.7)	GIMAP7 (3.6)	XCR1 (3.5)	CXCR6 (3.4)	IKZF3 (3.3)	STAT4 (3.2)	SNX20 (3.2)	IL10 (3.0)
GO:0032663	regulation of interleukin-2 production	2.15e-07	<0.01	ENSG00000235842 (4.9)	ENSG00000248003 (4.3)	RPAP2 (3.1)	OSGIN2 (2.7)	IL12B (2.6)	ENSG00000237781 (2.5)	CCR3 (2.5)	ENSG00000219088 (2.4)	NLRP3 (2.3)	IL12RB1 (2.3)
GO:0002274	myeloid leukocyte activation	2.24e-07	<0.01	CCR3 (5.3)	CCR1 (3.6)	LTF (3.0)	LYZ (2.9)	NOD2 (2.8)	ENSG00000237781 (2.5)	IRF5 (2.4)	CCR2 (2.4)	CTSS (2.4)	ARL17A (2.3)
GO:0050867	positive regulation of cell activation	2.53e-07	<0.01	STAT4 (3.7)	SNX20 (3.5)	GIMAP2 (3.4)	ENSG00000240350 (3.4)	IL12RB1 (3.3)	IL12B (3.2)	CXCR6 (3.1)	GIMAP7 (3.0)	IRF8 (2.9)	IL7R (2.9)
GO:0070665	positive regulation of leukocyte proliferation	2.64e-07	<0.01	IL12B (4.4)	ENSG00000240350 (3.3)	IL10 (3.2)	ENSG00000204650 (3.2)	STAT4 (3.0)	ENSG00000251136 (2.9)	TNFSF15 (2.8)	IL12RB1 (2.6)	CXCR6 (2.4)	IKZF1 (2.3)
MP:0002499	chronic inflammation	2.67e-07	<0.01	CCRL2 (5.7)	CCR1 (5.2)	LTF (4.7)	MAFB (3.9)	SNX20 (3.6)	IL19 (3.2)	IL7R (3.2)	NLRP3 (3.0)	TICAM1 (2.9)	IKZF3 (2.8)
GO:0043900	regulation of multi-organism process	2.68e-07	<0.01	LTF (4.0)	IL19 (3.4)	IL12A (3.0)	IKZF3 (2.6)	IL12B (2.5)	NOD2 (2.4)	TICAM1 (2.3)	XCR1 (2.2)	IL10 (2.2)	GIMAP2 (2.1)
KEGG_CYTOKINE_CYTOKINE_RECEPTOR_INTERACTION	KEGG_CYTOKINE_CYTOKINE_RECEPTOR_INTERACTION	2.71e-07	<0.01	TNFSF15 (5.5)	IL10 (5.4)	ENSG00000240350 (5.3)	CXCR6 (5.0)	IL7R (4.7)	IL12B (4.5)	CCRL2 (4.4)	NFKB1 (3.9)	STAT4 (3.8)	IRF8 (3.7)
GO:0032946	positive regulation of mononuclear cell proliferation	2.74e-07	<0.01	IL12B (4.4)	ENSG00000240350 (3.2)	IL10 (3.2)	ENSG00000204650 (3.1)	STAT4 (3.0)	ENSG00000251136 (3.0)	TNFSF15 (2.8)	IL12RB1 (2.7)	CXCR6 (2.4)	IKZF1 (2.4)
MP:0008102	lymph node hyperplasia	2.86e-07	<0.01	NFKB1 (5.0)	IKZF3 (3.7)	RIPK2 (3.4)	TICAM1 (3.4)	IKZF1 (3.2)	IRF8 (2.8)	GSDMD (2.7)	GIMAP7 (2.6)	STAT4 (2.6)	CYLD (2.6)
GO:0002443	leukocyte mediated immunity	2.92e-07	<0.01	IKZF3 (3.1)	IRF8 (3.0)	CCR3 (2.9)	ENSG00000204650 (2.8)	IL12RB1 (2.6)	LYZ (2.6)	CTSS (2.5)	GIMAP7 (2.5)	ENSG00000237781 (2.4)	IL12B (2.3)
GO:0042107	cytokine metabolic process	3.03e-07	<0.01	CCR3 (4.9)	IL12B (3.4)	ENSG00000240350 (3.0)	IL10 (2.9)	NLRP3 (2.4)	IKZF3 (2.4)	RIPK2 (2.4)	LTF (2.3)	IL12A (2.3)	IL12RB1 (2.2)
GO:0030217	T cell differentiation	3.22e-07	<0.01	CCR9 (3.9)	GIMAP7 (3.7)	GIMAP2 (3.6)	CAPSL (3.4)	IL7R (3.3)	IL12RB1 (3.2)	IKZF1 (3.2)	STAT4 (3.1)	ENSG00000243150 (3.0)	IKZF3 (2.9)
GO:0032680	regulation of tumor necrosis factor production	3.31e-07	<0.01	NOD2 (4.0)	CCR1 (3.6)	NLRP3 (3.3)	CCR5 (2.5)	IL19 (2.4)	IRF5 (2.4)	LYZ (2.3)	STH (2.3)	CTSS (2.3)	IL20 (2.1)
GO:0032640	tumor necrosis factor production	3.31e-07	<0.01	NOD2 (4.0)	CCR1 (3.6)	NLRP3 (3.3)	CCR5 (2.5)	IL19 (2.4)	IRF5 (2.4)	LYZ (2.3)	STH (2.3)	CTSS (2.3)	IL20 (2.1)
GO:0050671	positive regulation of lymphocyte proliferation	3.35e-07	<0.01	IL12B (4.5)	IL10 (3.3)	ENSG00000240350 (3.3)	ENSG00000204650 (3.1)	STAT4 (3.0)	ENSG00000251136 (2.9)	IL12RB1 (2.7)	TNFSF15 (2.5)	IKZF1 (2.4)	CXCR6 (2.4)
GO:0042129	regulation of T cell proliferation	3.41e-07	<0.01	IL12B (4.7)	IL10 (3.2)	IL19 (3.1)	ENSG00000240350 (3.1)	IL12A (3.0)	IKZF3 (2.9)	ENSG00000251136 (2.9)	TNFSF15 (2.8)	GIMAP2 (2.8)	ENSG00000204650 (2.8)
MP:0008500	increased IgG2a level	3.57e-07	<0.01	IL10 (5.4)	IRF8 (5.1)	STAT4 (4.8)	IKZF3 (4.6)	CXCR6 (4.3)	NFKB1 (4.3)	GIMAP4 (4.0)	RIPK2 (4.0)	IKZF1 (3.9)	ENSG00000240350 (3.9)
MP:0005466	abnormal T-helper 2 physiology	3.6e-07	<0.01	IL10 (4.4)	CXCR6 (3.8)	IL7R (3.8)	STAT4 (3.6)	IKZF1 (3.4)	ENSG00000240350 (3.1)	CCRL2 (3.1)	GIMAP4 (3.1)	CCR1 (3.0)	MAFB (3.0)
GO:0009617	response to bacterium	3.76e-07	<0.01	LTF (5.3)	LYZ (3.5)	CCR1 (3.4)	NLRP3 (2.9)	CCRL2 (2.9)	NOD2 (2.8)	RIPK2 (2.4)	IFNGR1 (2.2)	IL12A (2.2)	CTSS (2.1)
GO:0042102	positive regulation of T cell proliferation	3.79e-07	<0.01	IL12B (4.7)	IL10 (3.3)	ENSG00000240350 (3.1)	ENSG00000251136 (3.1)	ENSG00000204650 (3.0)	STAT4 (2.9)	GTDC1 (2.7)	TNFSF15 (2.6)	GIMAP2 (2.6)	IL12RB1 (2.5)
MP:0009788	increased susceptibility to bacterial infection induced morbidity/mortality	3.8e-07	<0.01	NLRP3 (6.3)	LTF (6.3)	CCRL2 (5.5)	RIPK2 (5.3)	IL10 (4.5)	NFKB1 (3.9)	IRF8 (3.8)	IL19 (3.7)	CTSS (3.6)	TICAM1 (3.2)
GO:0043367	CD4-positive, alpha-beta T cell differentiation	3.83e-07	<0.01	ENSG00000251136 (4.0)	SNX20 (3.6)	IL12B (3.0)	TICAM1 (2.8)	IRF5 (2.6)	CAPSL (2.5)	SPEF2 (2.4)	IQCJ-SCHIP1-AS1 (2.4)	BTBD8 (2.3)	IKZF1 (2.2)
REACTOME_SIGNALING_BY_INTERLEUKINS	REACTOME_SIGNALING_BY_INTERLEUKINS	3.89e-07	<0.01	NFKB1 (5.5)	NLRP3 (5.0)	RIPK2 (4.8)	IKZF1 (4.7)	IL10 (4.4)	SNX20 (4.1)	IL12B (4.1)	ENSG00000251136 (3.9)	MAPKAPK2 (3.8)	IRF5 (3.6)
REACTOME_NUCLEOTIDE:BINDING_DOMAIN_LEUCINE_RICH_REPEAT_CONTAINING_RECEPTOR_NLR_SIGNALING_PATHWAYS	REACTOME_NUCLEOTIDE:BINDING_DOMAIN_LEUCINE_RICH_REPEAT_CONTAINING_RECEPTOR_NLR_SIGNALING_PATHWAYS	3.89e-07	<0.01	RIPK2 (4.4)	NOD2 (3.9)	GSDMD (3.8)	CCR2 (3.7)	NFKB1 (3.7)	IRF5 (3.6)	ENSG00000251136 (3.5)	GIMAP2 (3.4)	IFNGR1 (3.4)	OSGIN2 (3.2)
MP:0005095	decreased T cell proliferation	3.92e-07	<0.01	IKZF1 (5.7)	STAT4 (5.3)	IL7R (4.9)	GIMAP7 (4.8)	GIMAP4 (4.8)	CTSS (4.7)	GIMAP6 (4.5)	IL12RB1 (4.4)	IRF8 (4.3)	CXCR6 (4.1)
GO:0032496	response to lipopolysaccharide	4.06e-07	<0.01	CCR1 (3.6)	NOD2 (3.4)	NLRP3 (3.3)	CCRL2 (3.1)	C8orf73 (2.9)	RIPK2 (2.9)	LTF (2.8)	LYZ (2.8)	ENSG00000251136 (2.6)	TNFSF15 (2.5)
MP:0008597	decreased circulating interleukin-6 level	4.17e-07	<0.01	CTSS (5.6)	MAFB (4.6)	NLRP3 (4.5)	RIPK2 (4.1)	CCR1 (3.4)	IRF5 (2.7)	RARRES1 (2.7)	OSGIN2 (2.5)	GSDMD (2.4)	LYZ (2.4)
GO:0002822	regulation of adaptive immune response based on somatic recombination of immune receptors built from immunoglobulin superfamily domains	4.18e-07	<0.01	IL12B (4.3)	ENSG00000251136 (4.1)	IL19 (3.9)	IRF8 (3.2)	IL12A (3.2)	OSGIN2 (3.1)	SNX20 (2.8)	IKZF3 (2.8)	ENSG00000204650 (2.6)	STAT4 (2.5)
GO:0002819	regulation of adaptive immune response	4.32e-07	<0.01	IL12B (4.4)	ENSG00000251136 (4.2)	IL19 (3.9)	IL12A (3.2)	IRF8 (3.2)	OSGIN2 (3.1)	SNX20 (2.9)	IKZF3 (2.7)	ENSG00000204650 (2.7)	GIMAP2 (2.6)
GO:0042108	positive regulation of cytokine biosynthetic process	4.33e-07	<0.01	CCR3 (4.2)	IL10 (2.9)	TICAM1 (2.7)	LTF (2.6)	NOD2 (2.5)	IL12A (2.4)	NLRP3 (2.3)	IRF5 (2.2)	ENSG00000235842 (2.2)	IL12B (2.2)
MP:0008734	decreased susceptibility to endotoxin shock	4.36e-07	<0.01	RIPK2 (6.0)	CCRL2 (4.9)	NLRP3 (4.5)	CTSS (4.0)	IFNGR1 (3.8)	RARRES1 (3.7)	NOD2 (3.4)	CCR1 (3.4)	TNFSF15 (3.3)	OSGIN2 (3.3)
GO:0002699	positive regulation of immune effector process	4.47e-07	<0.01	CCR3 (3.8)	ENSG00000240350 (3.2)	ENSG00000251136 (3.2)	ENSG00000204650 (3.1)	IL12B (2.9)	IRF8 (2.9)	IKZF3 (2.5)	IL12RB1 (2.5)	NOD2 (2.4)	IL12A (2.4)
GO:0050870	positive regulation of T cell activation	4.49e-07	<0.01	GIMAP2 (3.9)	STAT4 (3.4)	IL12RB1 (3.4)	SNX20 (3.4)	GIMAP7 (3.3)	ENSG00000240350 (3.3)	XCR1 (3.2)	IL12B (3.1)	CXCR6 (3.0)	GIMAP6 (3.0)
REACTOME_ACTIVATED_TAK1_MEDIATES_P38_MAPK_ACTIVATION	REACTOME_ACTIVATED_TAK1_MEDIATES_P38_MAPK_ACTIVATION	4.56e-07	<0.01	NLRP3 (4.3)	OSGIN2 (4.2)	ENSG00000251136 (4.1)	MAPKAPK2 (3.5)	IRF5 (3.5)	NFKB1 (3.1)	TICAM1 (3.1)	NOD2 (2.8)	CCR3 (2.7)	SNX20 (2.7)
MP:0002023	B cell derived lymphoma	4.69e-07	<0.01	RSRC1 (2.4)	OSGIN2 (2.3)	NSMCE2 (2.2)	IL12RB1 (2.1)	GIMAP7 (2.0)	IKZF1 (2.0)	MFSD1 (1.9)	ENSG00000243150 (1.9)	RIPK2 (1.9)	IKZF3 (1.9)
MP:0008553	increased circulating tumor necrosis factor level	4.81e-07	<0.01	NLRP3 (5.7)	MCL1 (4.6)	MAFB (4.5)	CCRL2 (4.2)	IRF5 (4.0)	CCR1 (3.8)	NFKB1 (3.8)	SNX20 (3.8)	IL10 (3.6)	CCR5 (3.5)
GO:0045582	positive regulation of T cell differentiation	4.82e-07	<0.01	ENSG00000251136 (3.9)	IL12B (3.9)	SPEF2 (3.1)	SNX20 (3.0)	ARL17A (2.9)	ENSG00000204650 (2.7)	CAPSL (2.7)	ENSG00000240350 (2.6)	IL10 (2.6)	STAT4 (2.5)
GO:0042035	regulation of cytokine biosynthetic process	4.95e-07	<0.01	CCR3 (4.4)	IL12B (2.9)	IKZF3 (2.7)	IL10 (2.7)	CAPSL (2.6)	ENSG00000240350 (2.6)	IL12RB1 (2.5)	NLRP3 (2.5)	LTF (2.5)	RPAP2 (2.5)
MP:0001601	abnormal myelopoiesis	5.33e-07	<0.01	LTF (6.4)	IL19 (4.1)	SNX20 (3.4)	LYZ (3.1)	IKZF1 (3.1)	IRF5 (3.0)	MAPKAPK2 (2.6)	CTSS (2.5)	IL12A (2.5)	ENSG00000240350 (2.4)
GO:0071345	cellular response to cytokine stimulus	5.56e-07	<0.01	GSDMD (4.3)	ENSG00000251136 (3.8)	GIMAP2 (3.7)	SNX20 (2.9)	NOD2 (2.8)	CCR1 (2.4)	CYLD (2.1)	TICAM1 (2.1)	GSDMB (2.0)	IRF8 (2.0)
MP:0005070	impaired NK cell cytolysis	5.76e-07	<0.01	STAT4 (5.4)	IL12RB1 (5.2)	IRF8 (5.1)	IL10 (4.3)	CXCR6 (4.3)	IKZF3 (4.2)	GIMAP7 (4.2)	GIMAP6 (4.2)	GIMAP4 (4.2)	IKZF1 (4.1)
GO:0051250	negative regulation of lymphocyte activation	5.95e-07	<0.01	ENSG00000240350 (4.4)	ENSG00000248003 (3.4)	IL12A (3.3)	ENSG00000244040 (3.2)	IL12RB1 (3.2)	ENSG00000240207 (3.2)	RPAP2 (3.0)	IL10 (2.7)	IKZF3 (2.7)	ARL17A (2.6)
GO:0002237	response to molecule of bacterial origin	5.98e-07	<0.01	CCR1 (3.9)	NLRP3 (3.6)	NOD2 (3.6)	CCRL2 (3.2)	RIPK2 (3.1)	LYZ (2.9)	C8orf73 (2.9)	LTF (2.8)	MCL1 (2.6)	MAFB (2.4)
ENSG00000127191	TRAF2 PPI subnetwork	6e-07	<0.01	TICAM1 (4.4)	RIPK2 (4.3)	NFKB1 (4.2)	GSDMD (3.0)	OSGIN2 (2.9)	CYLD (2.7)	ENSG00000235842 (2.7)	NOD2 (2.7)	CCR3 (2.6)	ZPBP2 (2.5)
MP:0004762	increased anti-double stranded DNA antibody level	6.02e-07	<0.01	IRF8 (4.4)	IKZF3 (3.5)	CTSS (3.5)	TICAM1 (3.5)	MAFB (3.5)	GIMAP7 (3.4)	IKZF1 (3.4)	NLRP3 (3.3)	IFNGR1 (3.2)	RIPK2 (3.1)
GO:0002700	regulation of production of molecular mediator of immune response	6.13e-07	<0.01	ENSG00000240350 (3.7)	IL12RB1 (2.9)	IKZF3 (2.8)	ENSG00000204650 (2.7)	CAPSL (2.5)	ENSG00000248003 (2.5)	IL10 (2.5)	CCR3 (2.5)	SPEF2 (2.2)	IRF8 (2.1)
GO:0042089	cytokine biosynthetic process	6.16e-07	<0.01	CCR3 (4.7)	IL12B (3.2)	ENSG00000240350 (3.0)	IL10 (3.0)	NLRP3 (2.5)	LTF (2.5)	IKZF3 (2.4)	RIPK2 (2.4)	SNX20 (2.3)	IL12RB1 (2.2)
GO:0009615	response to virus	6.29e-07	<0.01	GIMAP2 (3.0)	ENSG00000251136 (2.7)	NOD2 (2.5)	ENSG00000244040 (2.4)	XCR1 (2.4)	ENSG00000204650 (2.2)	ENSG00000237781 (2.1)	IRF8 (1.9)	CCR5 (1.9)	CCRL2 (1.8)
MP:0008496	decreased IgG2a level	6.66e-07	<0.01	IRF8 (5.8)	IKZF3 (4.8)	RIPK2 (4.6)	IRF5 (4.6)	NFKB1 (4.2)	IL10 (4.1)	GIMAP7 (3.9)	IL7R (3.9)	GIMAP4 (3.9)	TICAM1 (3.7)
MP:0002494	increased IgM level	6.68e-07	<0.01	IKZF3 (5.0)	NFKB1 (4.9)	IRF8 (4.6)	IRF5 (3.9)	RIPK2 (3.7)	IKZF1 (3.5)	IL7R (3.5)	CTSS (3.5)	SNX20 (3.4)	TICAM1 (3.3)
GO:0002718	regulation of cytokine production involved in immune response	7.07e-07	<0.01	ENSG00000248003 (3.2)	IL19 (2.7)	IL12B (2.5)	CCR1 (2.4)	NLRP3 (2.1)	MAPKAPK2 (1.9)	MAFB (1.7)	IKZF3 (1.7)	ENSG00000214401 (1.6)	STH (1.6)
ENSG00000101017	CD40 PPI subnetwork	7.21e-07	<0.01	NFKB1 (4.0)	CYLD (3.7)	ENSG00000251136 (2.7)	IKZF3 (2.7)	RIPK2 (2.6)	TNFSF15 (2.6)	GSDMD (2.6)	OSGIN2 (2.5)	GIMAP7 (2.3)	SSR1 (2.1)
MP:0002493	increased IgG level	7.28e-07	<0.01	IRF8 (5.2)	CTSS (4.5)	NFKB1 (4.1)	CCR1 (4.0)	NOD2 (3.7)	IKZF1 (3.5)	STAT4 (3.3)	CXCR6 (3.3)	IKZF3 (3.2)	SNX20 (3.2)
GO:2000106	regulation of leukocyte apoptotic process	7.34e-07	<0.01	IL19 (4.4)	IL12B (3.7)	CAPSL (3.2)	IL20 (2.7)	XCR1 (2.7)	ENSG00000249748 (2.6)	ENSG00000240350 (2.5)	SPTSSB (2.4)	SNX20 (2.4)	CCR5 (2.2)
MP:0005616	decreased susceptibility to type IV hypersensitivity reaction	7.41e-07	<0.01	IL12B (6.0)	RIPK2 (5.9)	CTSS (5.2)	CCRL2 (5.2)	NFKB1 (4.8)	IRF8 (4.7)	LYZ (4.6)	NLRP3 (4.6)	IL7R (4.5)	IRF5 (4.1)
GO:0051222	positive regulation of protein transport	7.66e-07	<0.01	TNFSF15 (4.5)	FYCO1 (2.7)	SPTSSB (2.6)	PDE4D (2.5)	CCRL2 (2.4)	ENSG00000219088 (2.4)	ENSG00000248003 (2.2)	NLRP3 (2.2)	CCR1 (2.1)	GIMAP2 (2.1)
MP:0003304	large intestinal inflammation	8.52e-07	<0.01	MAPKAPK2 (3.8)	IL19 (3.7)	GSDMD (3.6)	RIPK2 (3.5)	SNX20 (3.1)	CCRL2 (3.0)	IKZF3 (2.9)	TICAM1 (2.7)	CYLD (2.7)	NFKB1 (2.5)
GO:0032649	regulation of interferon-gamma production	8.85e-07	<0.01	ENSG00000251136 (4.3)	IL19 (4.2)	IL12B (3.9)	OSGIN2 (3.7)	XCR1 (3.4)	CCR3 (2.6)	GIMAP2 (2.5)	NLRP3 (2.4)	TNFSF15 (2.4)	GIMAP7 (2.3)
GO:0032635	interleukin-6 production	8.99e-07	<0.01	NLRP3 (4.6)	CCR1 (3.6)	CCRL2 (3.5)	IL12A (3.1)	OSGIN2 (2.9)	IL12B (2.9)	NOD2 (2.7)	IL19 (2.7)	ENSG00000237781 (2.7)	IL20 (2.6)
GO:0002456	T cell mediated immunity	9.18e-07	<0.01	ENSG00000251136 (3.8)	IL12B (3.1)	TNFSF15 (2.6)	XCR1 (2.6)	ENSG00000235842 (2.6)	RIPK2 (2.6)	GIMAP2 (2.4)	OSGIN2 (2.3)	NLRP3 (2.3)	ENSG00000244040 (2.3)
MP:0008596	increased circulating interleukin-6 level	9.2e-07	<0.01	MCL1 (5.5)	CCR1 (4.5)	CCRL2 (4.2)	NLRP3 (4.0)	CTSS (4.0)	IRF5 (3.6)	SNX20 (3.2)	CXCR6 (2.9)	IRF8 (2.9)	CCR5 (2.5)
MP:0002495	increased IgA level	9.3e-07	<0.01	NFKB1 (5.7)	IRF8 (5.3)	CTSS (4.9)	RIPK2 (4.5)	IKZF1 (4.0)	IKZF3 (3.5)	TICAM1 (3.5)	SNX20 (3.3)	NLRP3 (3.2)	IL10 (2.9)
MP:0005348	increased T cell proliferation	9.31e-07	<0.01	CXCR6 (5.2)	IKZF3 (4.6)	IL10 (4.3)	ENSG00000240350 (4.2)	STAT4 (4.1)	IL12RB1 (4.1)	GIMAP7 (4.0)	IKZF1 (3.9)	IL7R (3.9)	IRF8 (3.7)
KEGG_CHEMOKINE_SIGNALING_PATHWAY	KEGG_CHEMOKINE_SIGNALING_PATHWAY	9.33e-07	<0.01	CCR5 (4.4)	IL7R (4.1)	SNX20 (4.0)	CCR1 (4.0)	IRF5 (3.9)	IL12B (3.6)	CXCR6 (3.5)	RIPK2 (3.4)	IRF8 (3.4)	NFKB1 (3.4)
GO:0034097	response to cytokine stimulus	9.38e-07	<0.01	GSDMD (4.5)	GIMAP2 (4.0)	ENSG00000251136 (3.1)	CCR1 (3.0)	SNX20 (2.8)	NOD2 (2.7)	MCL1 (2.3)	TICAM1 (2.3)	CYLD (2.2)	ENSG00000204650 (2.1)
MP:0008474	absent spleen germinal center	9.56e-07	<0.01	NFKB1 (4.7)	RIPK2 (4.6)	IRF5 (4.1)	IKZF3 (4.0)	GSDMD (3.9)	TICAM1 (3.6)	IKZF1 (3.5)	IL12B (3.3)	SNX20 (3.2)	IRF8 (3.0)
MP:0002492	decreased IgE level	9.65e-07	<0.01	IL10 (5.2)	CXCR6 (4.9)	ENSG00000240350 (4.4)	STAT4 (3.9)	IL12RB1 (3.8)	IL7R (3.6)	CCR3 (3.3)	SNX20 (3.3)	IRF5 (3.2)	IRF8 (3.2)
MP:0008617	increased circulating interleukin-12 level	9.74e-07	<0.01	LTF (4.9)	SNX20 (4.5)	IL12RB1 (4.1)	GSDMD (3.9)	IL12B (3.9)	IRF5 (3.6)	IL19 (3.4)	STAT4 (3.1)	CCRL2 (2.9)	GIMAP4 (2.9)
ENSG00000186810	CXCR3 PPI subnetwork	9.83e-07	<0.01	CCR5 (7.2)	CXCR6 (6.9)	XCR1 (4.8)	LYZ (3.9)	TNFSF15 (3.7)	RIPK2 (3.6)	ENSG00000240350 (3.4)	GIMAP4 (3.3)	NOD2 (3.2)	CCRL2 (3.2)
GO:0032675	regulation of interleukin-6 production	1e-06	<0.01	NLRP3 (4.7)	CCR1 (3.7)	CCRL2 (3.5)	IL12A (3.1)	NOD2 (2.9)	ENSG00000237781 (2.9)	ENSG00000235842 (2.8)	OSGIN2 (2.8)	IL19 (2.8)	IL12B (2.6)
GO:0032609	interferon-gamma production	1.01e-06	<0.01	IL19 (4.1)	ENSG00000251136 (4.1)	IL12B (3.7)	OSGIN2 (3.7)	XCR1 (3.4)	CCR3 (2.6)	GIMAP2 (2.6)	TNFSF15 (2.6)	ENSG00000204650 (2.5)	GIMAP7 (2.4)
MP:0000218	increased leukocyte cell number	1.07e-06	<0.01	SNX20 (4.0)	IKZF1 (4.0)	IRF8 (3.7)	IL12RB1 (3.5)	IRF5 (3.4)	NFKB1 (3.3)	ARHGAP27 (3.2)	NLRP3 (3.1)	IKZF3 (3.1)	CCR2 (3.0)
GO:0034341	response to interferon-gamma	1.08e-06	<0.01	GSDMD (4.2)	GIMAP2 (4.1)	GSDMB (3.6)	XCR1 (3.2)	ENSG00000251136 (2.7)	RIPK2 (2.5)	LYZ (2.2)	CYLD (2.2)	IRF8 (2.2)	CTSS (2.2)
GO:0045621	positive regulation of lymphocyte differentiation	1.09e-06	<0.01	IL12B (4.0)	ENSG00000251136 (4.0)	GIMAP2 (3.2)	SPEF2 (3.2)	ENSG00000240350 (3.1)	SNX20 (3.0)	ENSG00000204650 (3.0)	IL10 (3.0)	ARL17A (2.8)	IL19 (2.7)
GO:0002293	alpha-beta T cell differentiation involved in immune response	1.11e-06	<0.01	ENSG00000251136 (4.6)	CAPSL (3.5)	IL12B (3.5)	IL20 (3.2)	SPEF2 (2.9)	IL10 (2.7)	TICAM1 (2.6)	SNX20 (2.5)	IL12A (2.5)	OSGIN2 (2.5)
GO:0002287	alpha-beta T cell activation involved in immune response	1.11e-06	<0.01	ENSG00000251136 (4.6)	CAPSL (3.5)	IL12B (3.5)	IL20 (3.2)	SPEF2 (2.9)	IL10 (2.7)	TICAM1 (2.6)	SNX20 (2.5)	IL12A (2.5)	OSGIN2 (2.5)
GO:0002292	T cell differentiation involved in immune response	1.12e-06	<0.01	ENSG00000251136 (5.3)	CAPSL (3.5)	IL12B (3.4)	IL12A (3.0)	SPEF2 (2.9)	IL20 (2.8)	IL10 (2.7)	TICAM1 (2.7)	OSGIN2 (2.5)	SNX20 (2.4)
MP:0008501	increased IgG2b level	1.23e-06	<0.01	IRF8 (5.3)	ENSG00000240350 (4.5)	CXCR6 (4.4)	IL10 (4.2)	NFKB1 (3.8)	RIPK2 (3.4)	IKZF3 (3.2)	IKZF1 (3.2)	TGFBR3 (2.9)	CCR3 (2.8)
ENSG00000169194	IL13 PPI subnetwork	1.26e-06	<0.01	ENSG00000240350 (4.1)	IFNGR1 (3.7)	STAT4 (3.6)	IL7R (3.4)	NOD2 (3.4)	TGFBR3 (3.3)	IRF8 (3.3)	SPEF2 (3.3)	CCR3 (3.2)	GIMAP4 (3.0)
GO:0051247	positive regulation of protein metabolic process	1.27e-06	<0.01	CCR3 (2.6)	RIPK2 (2.4)	OSGIN2 (2.2)	STH (2.2)	IL12B (1.8)	BTBD8 (1.7)	CYLD (1.7)	KPNA4 (1.7)	NFKB1 (1.7)	IL10 (1.6)
MP:0008826	abnormal splenic cell ratio	1.28e-06	<0.01	GIMAP7 (4.1)	IL7R (3.9)	IKZF3 (3.7)	IL10 (3.7)	IKZF1 (3.7)	SNX20 (3.6)	GIMAP6 (3.0)	CXCR6 (3.0)	GIMAP4 (3.0)	CCR5 (2.9)
GO:0051091	positive regulation of sequence-specific DNA binding transcription factor activity	1.31e-06	<0.01	ENSG00000248003 (3.2)	TICAM1 (3.1)	ENSG00000235842 (2.9)	ENSG00000251136 (2.8)	STH (2.6)	RIPK2 (2.5)	ELL (2.3)	MAPKAPK2 (2.3)	NLRP3 (2.2)	CCR3 (2.1)
MP:0001194	dermatitis	1.33e-06	<0.01	TICAM1 (4.0)	RIPK2 (4.0)	NFKB1 (3.7)	CCRL2 (3.1)	NOD2 (3.0)	ARHGAP27 (2.9)	IFNGR1 (2.9)	ENSG00000235842 (2.4)	ENSG00000237781 (2.4)	NLRP3 (2.4)
GO:0005125	cytokine activity	1.47e-06	<0.01	TNFSF15 (6.8)	IL12B (5.2)	RIPK2 (5.2)	IL10 (4.7)	CCRL2 (4.4)	IL19 (4.0)	IL7R (3.8)	CXCR6 (3.7)	NFKB1 (3.6)	NLRP3 (3.5)
MP:0001800	abnormal humoral immune response	1.49e-06	<0.01	IRF8 (5.6)	IRF5 (4.9)	GIMAP7 (4.7)	IKZF3 (4.4)	IL7R (4.1)	GIMAP4 (3.6)	IKZF1 (3.6)	GIMAP6 (3.5)	SNX20 (3.2)	STAT4 (3.1)
GO:0045087	innate immune response	1.49e-06	<0.01	GIMAP2 (4.3)	GSDMD (3.7)	NOD2 (3.3)	IFNGR1 (3.2)	CCR2 (3.2)	IRF5 (3.0)	CTSS (3.0)	CCR1 (2.9)	ENSG00000251136 (2.1)	SNX20 (2.1)
GO:0050900	leukocyte migration	1.5e-06	<0.01	CCR1 (5.1)	LYZ (3.6)	MAFB (3.1)	CCR5 (2.7)	CCRL2 (2.6)	IL7R (2.5)	CCR3 (2.5)	GIMAP6 (2.5)	TNFSF15 (2.3)	SNX20 (2.3)
ENSG00000198286	CARD11 PPI subnetwork	1.5e-06	<0.01	TICAM1 (3.3)	CYLD (2.8)	STAT4 (2.8)	NFKB1 (2.7)	GIMAP7 (2.7)	IL12B (2.5)	UBA52 (2.4)	IL7R (2.4)	IKZF1 (2.2)	NLRP3 (2.1)
MP:0008735	increased susceptibility to endotoxin shock	1.57e-06	<0.01	MCL1 (4.2)	CCRL2 (4.0)	CCR1 (3.9)	NLRP3 (3.4)	MAFB (3.4)	ENSG00000240350 (2.9)	C8orf73 (2.5)	IRF5 (2.5)	GDF15 (2.4)	ADAMTSL4 (2.3)
ENSG00000168811	IL12A PPI subnetwork	1.59e-06	<0.01	IL7R (4.1)	STAT4 (3.9)	IL10 (3.8)	IRF8 (3.6)	SNX20 (3.6)	ENSG00000240350 (3.5)	NFKB1 (3.5)	IRF5 (3.4)	NOD2 (3.3)	MCL1 (3.2)
MP:0005078	abnormal cytotoxic T cell physiology	1.64e-06	<0.01	CXCR6 (5.8)	IL12RB1 (5.7)	IKZF3 (5.0)	GIMAP7 (4.3)	IRF8 (4.2)	GIMAP4 (4.2)	STAT4 (4.0)	GSDMD (3.9)	NFKB1 (3.5)	ENSG00000240350 (3.4)
GO:0032715	negative regulation of interleukin-6 production	1.65e-06	<0.01	IL19 (4.1)	NLRP3 (3.1)	IL20 (2.4)	ENSG00000240207 (2.3)	MCL1 (2.1)	STH (2.1)	CCRL2 (2.0)	ENSG00000235842 (1.9)	IL12B (1.8)	OSGIN2 (1.7)
GO:0002695	negative regulation of leukocyte activation	1.67e-06	<0.01	ENSG00000240350 (4.5)	ENSG00000244040 (3.9)	ENSG00000248003 (3.5)	IL12A (3.3)	IL12RB1 (3.2)	RPAP2 (3.0)	ARL17A (2.8)	CXCR6 (2.6)	IKZF3 (2.6)	ENSG00000240207 (2.6)
MP:0008721	abnormal chemokine level	1.68e-06	<0.01	CCR1 (5.1)	CCRL2 (4.9)	NLRP3 (4.5)	SNX20 (4.3)	CCR3 (3.2)	MAFB (3.2)	RARRES1 (2.9)	IL19 (2.7)	IFNGR1 (2.7)	NOD2 (2.5)
MP:0008097	increased plasma cell number	1.68e-06	<0.01	IKZF3 (6.3)	CXCR6 (5.7)	GIMAP7 (5.6)	ENSG00000240350 (4.6)	GIMAP4 (4.4)	STAT4 (4.2)	IKZF1 (4.0)	ENSG00000249748 (3.8)	IL19 (3.7)	CYLD (3.3)
ENSG00000105397	TYK2 PPI subnetwork	1.73e-06	<0.01	IKZF1 (4.1)	STAT4 (3.7)	ENSG00000240350 (3.5)	SNX20 (3.4)	ADAMTSL4 (3.2)	GIMAP4 (3.2)	IL10 (3.1)	NFKB1 (3.1)	TGFBR3 (2.9)	ARL14 (2.8)
ENSG00000136244	IL6 PPI subnetwork	1.74e-06	<0.01	IL7R (3.8)	MCL1 (3.7)	NFKB1 (3.6)	ENSG00000240350 (3.3)	STAT4 (3.3)	IRF5 (3.0)	TGFBR3 (3.0)	TICAM1 (3.0)	IL12B (2.9)	IL10 (2.9)
GO:0002366	leukocyte activation involved in immune response	1.8e-06	<0.01	CCR3 (3.4)	ENSG00000251136 (3.4)	ENSG00000237781 (3.1)	OSGIN2 (3.1)	IRF5 (2.8)	ARHGAP27 (2.8)	IRF8 (2.7)	NOD2 (2.6)	IL12RB1 (2.3)	IKZF3 (2.3)
GO:0002263	cell activation involved in immune response	1.8e-06	<0.01	CCR3 (3.4)	ENSG00000251136 (3.4)	ENSG00000237781 (3.1)	OSGIN2 (3.1)	IRF5 (2.8)	ARHGAP27 (2.8)	IRF8 (2.7)	NOD2 (2.6)	IL12RB1 (2.3)	IKZF3 (2.3)
GO:0042088	T-helper 1 type immune response	1.82e-06	<0.01	OSGIN2 (3.6)	ENSG00000251136 (3.6)	SNX20 (2.9)	IL12B (2.9)	TNFSF15 (2.3)	GSDMD (2.1)	IRF5 (2.1)	ENSG00000248003 (2.0)	NLRP3 (2.0)	BTBD8 (2.0)
REACTOME_NOD12_SIGNALING_PATHWAY	REACTOME_NOD12_SIGNALING_PATHWAY	1.84e-06	<0.01	RIPK2 (4.4)	ENSG00000251136 (4.1)	NFKB1 (4.1)	IFNGR1 (3.9)	NLRP3 (3.8)	TICAM1 (3.6)	CYLD (3.5)	NOD2 (3.4)	GSDMD (3.3)	OSGIN2 (3.1)
MP:0008499	increased IgG1 level	1.84e-06	<0.01	IKZF3 (5.2)	CXCR6 (5.0)	IL10 (4.9)	STAT4 (4.5)	ENSG00000240350 (4.4)	NFKB1 (3.8)	CCRL2 (3.8)	IL12RB1 (3.7)	GIMAP7 (3.6)	IRF8 (3.4)
GO:0002757	immune response-activating signal transduction	1.89e-06	<0.01	CCR9 (3.8)	CCR2 (3.7)	NOD2 (3.4)	GIMAP2 (3.4)	XCR1 (3.4)	IRF5 (3.3)	SNX20 (3.2)	CCR5 (3.2)	IKZF3 (3.2)	IFNGR1 (3.0)
MP:0008751	abnormal interleukin level	1.89e-06	<0.01	CCRL2 (5.1)	NLRP3 (4.4)	IL10 (4.1)	CXCR6 (3.7)	NFKB1 (3.7)	CCR1 (3.7)	CCR5 (3.6)	RIPK2 (3.5)	CTSS (3.4)	SNX20 (3.1)
MP:0005465	abnormal T-helper 1 physiology	1.9e-06	<0.01	IL7R (4.7)	NLRP3 (4.5)	OSGIN2 (4.2)	IL10 (4.2)	SNX20 (3.8)	STAT4 (3.7)	GIMAP6 (3.5)	IKZF1 (3.4)	ENSG00000251136 (3.3)	NFKB1 (3.3)
GO:0006917	induction of apoptosis	1.93e-06	<0.01	ENSG00000249748 (2.8)	STAT4 (2.6)	IL12RB1 (2.5)	ORMDL3 (2.4)	BTBD8 (2.4)	IKZF3 (2.3)	GIMAP2 (2.3)	GDF15 (2.0)	GIMAP7 (2.0)	ARHGAP27 (2.0)
REACTOME_ADAPTIVE_IMMUNE_SYSTEM	REACTOME_ADAPTIVE_IMMUNE_SYSTEM	2.01e-06	<0.01	CCR5 (4.4)	GIMAP2 (4.3)	CXCR6 (4.1)	GIMAP4 (4.0)	GIMAP6 (4.0)	GIMAP7 (3.8)	STAT4 (3.7)	IL12RB1 (3.6)	IKZF3 (3.6)	IRF8 (3.3)
ENSG00000162434	JAK1 PPI subnetwork	2.03e-06	<0.01	IKZF1 (4.0)	IFNGR1 (3.4)	IRF5 (3.3)	IL7R (3.2)	STAT4 (3.2)	ADAMTSL4 (3.1)	IRF8 (3.1)	SNX20 (3.0)	ENSG00000240350 (2.7)	GSDMD (2.7)
GO:0030595	leukocyte chemotaxis	2.06e-06	<0.01	CCR1 (5.5)	LYZ (3.6)	CCR5 (3.3)	MAFB (3.2)	CCRL2 (2.9)	CTSS (2.7)	TNFSF15 (2.5)	NLRP3 (2.5)	CCR2 (2.3)	ENSG00000219088 (2.2)
MP:0000188	abnormal circulating glucose level	2.1e-06	<0.01	XCR1 (3.1)	CCRL2 (2.8)	CCR5 (2.7)	CCR1 (2.6)	IL10 (2.6)	HCAR1 (2.4)	GIMAP4 (2.3)	IL12RB1 (2.2)	GSDMB (2.0)	GIMAP6 (2.0)
MP:0008115	abnormal dendritic cell differentiation	2.11e-06	<0.01	IL12RB1 (5.0)	ENSG00000240350 (5.0)	IL10 (4.3)	CAPSL (3.6)	SNX20 (3.5)	TICAM1 (3.2)	CCR3 (3.1)	STAT4 (3.1)	IRF5 (3.0)	CCRL2 (2.9)
ENSG00000110944	IL23A PPI subnetwork	2.13e-06	<0.01	IL7R (3.7)	ENSG00000240350 (3.7)	STAT4 (3.6)	NOD2 (3.6)	IRF8 (3.5)	SPEF2 (3.3)	IL12B (3.1)	SNX20 (2.9)	TGFBR3 (2.9)	IL10 (2.9)
MP:0002816	colitis	2.16e-06	<0.01	ENSG00000240350 (5.2)	IL10 (4.0)	IL12RB1 (3.9)	GIMAP4 (3.9)	IKZF1 (3.5)	CCR3 (3.4)	IL19 (3.3)	CXCR6 (3.3)	STAT4 (3.2)	CCRL2 (3.1)
ENSG00000128272	ATF4 PPI subnetwork	2.42e-06	<0.01	GDF15 (4.9)	MCL1 (4.7)	MAFB (2.8)	TICAM1 (2.6)	C8orf73 (2.4)	ENSG00000251136 (2.1)	ENSG00000214401 (1.9)	NSMCE2 (1.9)	GTDC1 (1.8)	CCRL2 (1.7)
MP:0008641	increased circulating interleukin-1 beta level	2.45e-06	<0.01	CCRL2 (4.7)	CCR1 (4.6)	ARL14 (4.4)	CTSS (4.1)	NLRP3 (4.0)	CCR5 (2.9)	MAFB (2.9)	IRF5 (2.9)	TICAM1 (2.7)	ENSG00000240350 (2.6)
MP:0002455	abnormal dendritic cell antigen presentation	2.46e-06	<0.01	IRF5 (7.0)	IRF8 (6.3)	IL12RB1 (5.0)	ENSG00000240350 (4.4)	CTSS (4.1)	IL10 (4.0)	IL12A (3.8)	CXCR6 (3.4)	IKZF1 (3.4)	CCR2 (3.4)
GO:0002573	myeloid leukocyte differentiation	2.52e-06	<0.01	CCR3 (2.8)	ENSG00000233401 (2.7)	TNFSF15 (2.5)	IL12A (2.4)	SPTSSB (2.3)	ARL14 (2.0)	ENSG00000248003 (2.0)	KIAA1267 (1.9)	GIMAP2 (1.8)	IKZF1 (1.7)
GO:0032655	regulation of interleukin-12 production	2.52e-06	<0.01	IL19 (4.9)	IL12B (4.7)	XCR1 (3.7)	CCR5 (3.0)	RIPK2 (2.9)	STAT4 (2.9)	ENSG00000251136 (2.8)	CCRL2 (2.4)	GIMAP2 (2.3)	CYLD (2.3)
MP:0002376	abnormal dendritic cell physiology	2.56e-06	<0.01	IL12B (6.6)	CCRL2 (5.3)	IRF5 (5.3)	SNX20 (5.0)	IL10 (4.8)	IRF8 (4.2)	RIPK2 (3.9)	CTSS (3.8)	CCR5 (3.2)	STAT4 (3.2)
MP:0004947	skin inflammation	2.57e-06	<0.01	RIPK2 (4.5)	TICAM1 (4.3)	SNX20 (3.5)	ENSG00000237781 (3.2)	NFKB1 (3.2)	NOD2 (3.0)	CCRL2 (2.9)	GSDMD (2.9)	IRF5 (2.8)	OSGIN2 (2.3)
ENSG00000136634	IL10 PPI subnetwork	2.61e-06	<0.01	ENSG00000240350 (4.7)	STAT4 (3.6)	IL7R (3.5)	NOD2 (3.4)	IFNGR1 (3.2)	SNX20 (3.2)	SPEF2 (3.1)	IRF8 (3.1)	CXCR6 (3.0)	TGFBR3 (3.0)
MP:0008561	decreased tumor necrosis factor secretion	2.66e-06	<0.01	NLRP3 (7.0)	CTSS (5.8)	CCRL2 (5.5)	CCR1 (5.4)	IRF8 (5.0)	IRF5 (4.5)	RIPK2 (4.2)	MAFB (3.7)	IFNGR1 (3.7)	OSGIN2 (3.6)
GO:0012502	induction of programmed cell death	2.68e-06	<0.01	ENSG00000249748 (2.8)	STAT4 (2.6)	ORMDL3 (2.6)	IL12RB1 (2.5)	BTBD8 (2.4)	IKZF3 (2.3)	GIMAP2 (2.2)	ARHGAP27 (2.1)	GIMAP7 (2.0)	GDF15 (2.0)
MP:0002442	abnormal leukocyte physiology	2.82e-06	<0.01	IRF8 (4.9)	IKZF1 (4.7)	SNX20 (4.4)	STAT4 (4.3)	CTSS (3.8)	GIMAP6 (3.7)	IRF5 (3.7)	IL12RB1 (3.6)	CCR1 (3.5)	GIMAP4 (3.4)
MP:0003725	increased autoantibody level	2.83e-06	<0.01	CXCR6 (4.0)	IRF8 (4.0)	CCR5 (3.2)	GIMAP7 (2.9)	CTSS (2.9)	GIMAP4 (2.9)	MAFB (2.8)	IRF5 (2.7)	IL10 (2.6)	IKZF1 (2.6)
GO:0002706	regulation of lymphocyte mediated immunity	2.91e-06	<0.01	IL19 (3.6)	IL12B (3.5)	IKZF3 (3.5)	IL12RB1 (3.0)	ENSG00000204650 (3.0)	ENSG00000240350 (3.0)	CAPSL (2.7)	IRF8 (2.7)	ENSG00000251136 (2.5)	CCR3 (2.5)
MP:0001805	decreased IgG level	2.95e-06	<0.01	IRF8 (5.9)	GIMAP4 (5.2)	GIMAP7 (5.0)	GIMAP6 (4.5)	IKZF3 (4.4)	IL7R (3.8)	IL10 (3.7)	IKZF1 (3.7)	STAT4 (3.6)	IRF5 (3.5)
GO:0002703	regulation of leukocyte mediated immunity	2.98e-06	<0.01	CCR3 (3.5)	ENSG00000204650 (3.0)	IKZF3 (2.9)	IL12RB1 (2.9)	IL12B (2.9)	IRF8 (2.8)	ENSG00000240350 (2.7)	CAPSL (2.7)	IL19 (2.6)	GIMAP7 (2.4)
MP:0005026	decreased susceptibility to parasitic infection	2.98e-06	<0.01	CCRL2 (5.9)	ENSG00000237781 (3.3)	FYCO1 (3.2)	LYZ (2.9)	CXCR6 (2.8)	CTSS (2.8)	XCR1 (2.7)	CCR5 (2.6)	CAPSL (2.5)	GIMAP4 (2.5)
MP:0005617	increased susceptibility to type IV hypersensitivity reaction	2.99e-06	<0.01	CCRL2 (6.8)	CXCR6 (5.7)	IL19 (5.0)	IL10 (4.9)	IL12B (4.4)	IL12RB1 (4.0)	CCR1 (3.9)	CCR5 (3.4)	PDE4D (3.3)	ENSG00000240350 (3.0)
ENSG00000164400	CSF2 PPI subnetwork	3e-06	<0.01	ENSG00000240350 (4.6)	SPEF2 (3.8)	STAT4 (3.7)	IL7R (3.7)	TGFBR3 (3.3)	NOD2 (3.3)	CXCR6 (3.2)	IFNGR1 (3.2)	IRF8 (3.1)	NFKB1 (3.0)
MP:0000691	enlarged spleen	3.03e-06	<0.01	IKZF1 (5.5)	SNX20 (4.0)	IRF8 (3.9)	IL10 (3.6)	IRF5 (3.6)	NFKB1 (3.5)	CTSS (3.1)	IL12RB1 (3.1)	TICAM1 (2.9)	NOD2 (2.9)
ENSG00000180008	SOCS4 PPI subnetwork	3.05e-06	<0.01	ENSG00000240350 (4.1)	STAT4 (3.9)	NOD2 (3.5)	SPEF2 (3.4)	SNX20 (3.3)	IL7R (3.3)	IFNGR1 (3.2)	IRF8 (3.2)	NFKB1 (3.1)	GIMAP4 (3.1)
GO:0032653	regulation of interleukin-10 production	3.06e-06	<0.01	ENSG00000240350 (3.5)	IL19 (3.1)	IL10 (2.9)	CCR3 (2.5)	SNX20 (2.3)	ENSG00000251136 (2.3)	ENSG00000219088 (2.2)	SPEF2 (2.1)	ENSG00000248003 (2.1)	IL12B (2.1)
GO:0050864	regulation of B cell activation	3.08e-06	<0.01	ENSG00000240350 (4.4)	IL12RB1 (3.5)	IKZF3 (3.3)	IL10 (3.2)	IL12A (3.0)	IKZF1 (2.6)	IL12B (2.6)	IRF5 (2.5)	ENSG00000204650 (2.5)	CXCR6 (2.5)
GO:0002683	negative regulation of immune system process	3.11e-06	<0.01	ENSG00000244040 (4.4)	ENSG00000240350 (3.8)	IL12A (3.0)	IL12RB1 (2.9)	ENSG00000237781 (2.8)	SPEF2 (2.7)	ARL17A (2.7)	CXCR6 (2.7)	GIMAP7 (2.5)	RARRES1 (2.5)
MP:0001870	salivary gland inflammation	3.12e-06	<0.01	IL12RB1 (4.2)	SNX20 (3.8)	CXCR6 (3.7)	GIMAP4 (3.5)	IRF8 (3.4)	NFKB1 (3.3)	IKZF3 (3.1)	IL10 (3.1)	IKZF1 (2.7)	IRF5 (2.6)
MP:0009789	decreased susceptibility to bacterial infection induced morbidity/mortality	3.19e-06	<0.01	LTF (7.7)	CTSS (5.1)	NOD2 (4.7)	CCRL2 (4.6)	IL12A (3.5)	LYZ (3.5)	CCR1 (2.9)	NLRP3 (2.9)	IFNGR1 (2.9)	NFKB1 (2.8)
GO:0050777	negative regulation of immune response	3.23e-06	<0.01	IL19 (3.1)	SNX20 (2.8)	OSGIN2 (2.7)	XCR1 (2.5)	ENSG00000204650 (2.5)	ENSG00000248003 (2.4)	ENSG00000185294 (2.3)	SPEF2 (2.2)	ENSG00000244040 (2.2)	ENSG00000214401 (2.1)
GO:0002825	regulation of T-helper 1 type immune response	3.32e-06	<0.01	ENSG00000251136 (3.3)	OSGIN2 (3.2)	IL12B (3.0)	SNX20 (2.6)	TNFSF15 (2.6)	BTBD8 (2.3)	SPEF2 (2.1)	IRF5 (2.1)	STAT4 (2.0)	NLRP3 (2.0)
ENSG00000111537	IFNG PPI subnetwork	3.36e-06	<0.01	ENSG00000240350 (4.9)	STAT4 (4.3)	CXCR6 (4.3)	SPEF2 (3.7)	IRF8 (3.5)	IL10 (3.5)	IL7R (3.5)	TGFBR3 (3.2)	NOD2 (3.1)	IL12RB1 (3.0)
MP:0008040	decreased NK T cell number	3.51e-06	<0.01	GIMAP6 (5.8)	STAT4 (5.7)	IL7R (4.7)	GIMAP7 (4.4)	IKZF1 (4.3)	GIMAP4 (4.2)	CXCR6 (4.0)	CCR5 (3.9)	GIMAP2 (3.7)	IL12RB1 (3.3)
ENSG00000113302	IL12B PPI subnetwork	3.52e-06	<0.01	IL7R (3.8)	IRF8 (3.7)	STAT4 (3.7)	NOD2 (3.6)	NFKB1 (3.6)	IRF5 (3.4)	ENSG00000240350 (3.4)	SNX20 (3.4)	IL10 (3.3)	MCL1 (3.2)
MP:0003957	abnormal nitric oxide homeostasis	3.8e-06	<0.01	CXCR6 (3.7)	GSDMD (3.4)	CCRL2 (3.4)	STAT4 (3.4)	IL10 (3.2)	ENSG00000240350 (3.1)	FYCO1 (2.9)	PDE4D (2.7)	MAPKAPK2 (2.6)	MAFB (2.6)
GO:0071346	cellular response to interferon-gamma	3.81e-06	<0.01	GSDMD (4.3)	GSDMB (3.7)	GIMAP2 (3.6)	XCR1 (3.4)	GTDC1 (2.5)	ENSG00000251136 (2.3)	RIPK2 (2.3)	IRF8 (2.2)	IL12RB1 (2.1)	IKZF3 (2.1)
MP:0002451	abnormal macrophage physiology	3.84e-06	<0.01	NLRP3 (6.6)	CCRL2 (6.1)	CTSS (6.1)	RIPK2 (5.5)	CCR1 (5.0)	IRF5 (4.9)	IRF8 (4.5)	NFKB1 (4.1)	SNX20 (4.1)	MAFB (4.0)
ENSG00000110395	CBL PPI subnetwork	3.93e-06	<0.01	TGFBR3 (3.5)	IKZF1 (3.3)	IL7R (3.3)	GIMAP6 (3.3)	GIMAP7 (3.0)	IRF5 (2.9)	GIMAP4 (2.9)	CCR9 (2.5)	STAT4 (2.5)	IRF8 (2.3)
GO:0043901	negative regulation of multi-organism process	3.93e-06	<0.01	LTF (6.4)	IL12A (3.6)	IL19 (3.3)	ZPBP2 (3.0)	XCR1 (3.0)	ENSG00000237781 (2.9)	ENSG00000240350 (2.9)	RPAP2 (2.5)	IL12B (2.2)	GLMN (2.0)
GO:0005126	cytokine receptor binding	4.09e-06	<0.01	TNFSF15 (6.7)	RIPK2 (5.7)	IL12B (4.7)	CCRL2 (4.5)	NFKB1 (4.5)	IL10 (4.3)	NLRP3 (4.0)	CXCR6 (4.0)	IL19 (3.9)	IL7R (3.8)
GO:0050866	negative regulation of cell activation	4.1e-06	<0.01	ENSG00000240350 (4.6)	ENSG00000244040 (4.0)	ARL17A (3.1)	ENSG00000248003 (3.1)	RPAP2 (3.1)	IL12A (3.0)	IL12RB1 (2.8)	CCR3 (2.6)	IKZF3 (2.6)	IL10 (2.6)
MP:0005094	abnormal T cell proliferation	4.16e-06	<0.01	STAT4 (6.4)	CXCR6 (5.8)	GIMAP7 (5.6)	IL7R (5.0)	CCR5 (4.9)	GIMAP4 (4.7)	GIMAP6 (4.2)	IL12RB1 (4.1)	IRF8 (3.9)	IKZF1 (3.6)
ENSG00000115415	STAT1 PPI subnetwork	4.17e-06	<0.01	GIMAP4 (4.9)	GIMAP6 (4.4)	GIMAP7 (3.9)	GSDMD (3.7)	NFKB1 (3.5)	GIMAP2 (3.4)	LYZ (3.4)	RIPK2 (3.2)	SNX20 (3.2)	IRF8 (3.0)
ENSG00000171855	IFNB1 PPI subnetwork	4.19e-06	<0.01	ENSG00000240350 (3.8)	NOD2 (3.7)	IL7R (3.7)	SPEF2 (3.5)	IRF8 (3.4)	STAT4 (3.4)	IFNGR1 (3.2)	TGFBR3 (3.0)	SNX20 (2.9)	IL10 (2.7)
MP:0001858	intestinal inflammation	4.38e-06	<0.01	ENSG00000235842 (4.2)	IL19 (3.8)	SNX20 (3.6)	IL12RB1 (3.6)	NFKB1 (3.5)	PDE4D (3.5)	GIMAP7 (3.1)	ZPBP2 (3.0)	IKZF3 (2.8)	STAT4 (2.7)
GO:0032615	interleukin-12 production	4.4e-06	<0.01	IL19 (4.9)	IL12B (4.7)	XCR1 (3.6)	RIPK2 (2.9)	ENSG00000251136 (2.8)	CCR5 (2.8)	STAT4 (2.8)	CCRL2 (2.4)	IRF8 (2.3)	SNX20 (2.2)
ENSG00000183625	CCR3 PPI subnetwork	4.44e-06	<0.01	CCR5 (6.7)	CCR1 (6.0)	CCRL2 (5.1)	RIPK2 (4.8)	CXCR6 (4.6)	LYZ (4.5)	MAFB (3.6)	TNFSF15 (3.2)	NLRP3 (3.1)	NOD2 (3.0)
MP:0002358	abnormal spleen periarteriolar lymphoid sheath morphology	4.48e-06	<0.01	IL7R (5.8)	STAT4 (4.0)	SNX20 (3.6)	GIMAP7 (3.6)	IRF5 (3.0)	NFKB1 (3.0)	GIMAP4 (2.9)	GIMAP6 (2.6)	IKZF3 (2.5)	CXCR6 (2.5)
MP:0008578	decreased circulating interferon-gamma level	4.52e-06	<0.01	IRF8 (5.6)	XCR1 (5.1)	CCR5 (5.0)	CXCR6 (4.7)	IL7R (4.6)	GIMAP6 (4.4)	GIMAP4 (4.4)	STAT4 (4.4)	GSDMD (4.3)	GIMAP2 (4.0)
ENSG00000105639	JAK3 PPI subnetwork	4.54e-06	<0.01	STAT4 (4.6)	IKZF1 (4.4)	IL7R (3.9)	SNX20 (3.9)	GSDMD (3.5)	GIMAP4 (3.5)	GIMAP6 (3.3)	IRF8 (3.2)	GIMAP7 (3.1)	IL10 (3.1)
GO:0002764	immune response-regulating signaling pathway	4.6e-06	<0.01	CCR9 (3.9)	CCR2 (3.7)	NOD2 (3.4)	IRF5 (3.4)	XCR1 (3.4)	IKZF3 (3.3)	GIMAP2 (3.3)	CCR5 (3.2)	SNX20 (3.1)	GIMAP7 (3.0)
MP:0008210	increased mature B cell number	4.69e-06	<0.01	IL12B (3.4)	IRF8 (3.3)	CTSS (3.1)	IRF5 (3.1)	NLRP3 (3.0)	IKZF3 (2.8)	MAFB (2.8)	STAT4 (2.7)	IL7R (2.5)	IL10 (2.3)
GO:0030099	myeloid cell differentiation	4.86e-06	<0.01	ENSG00000233401 (2.5)	MCL1 (2.1)	IKZF1 (2.0)	ENSG00000244040 (1.9)	ENSG00000248003 (1.8)	CCR3 (1.7)	IRF5 (1.6)	ORMDL3 (1.6)	TGFBR3 (1.6)	RREB1 (1.6)
MP:0008719	impaired neutrophil recruitment	4.98e-06	<0.01	LTF (5.9)	CCR1 (4.6)	LYZ (4.5)	CTSS (4.3)	CCRL2 (4.2)	NLRP3 (4.0)	MFSD1 (2.9)	GIMAP6 (2.8)	SNX20 (2.8)	IRF5 (2.8)
ENSG00000115594	IL1R1 PPI subnetwork	5.03e-06	<0.01	NLRP3 (4.7)	RIPK2 (4.2)	CCRL2 (4.1)	GSDMD (3.4)	GIMAP2 (3.3)	CCR1 (2.8)	TICAM1 (2.7)	DENND1B (2.7)	IL12A (2.6)	SNX20 (2.5)
GO:0002381	immunoglobulin production involved in immunoglobulin mediated immune response	5.07e-06	<0.01	IKZF3 (4.2)	IL12RB1 (3.6)	IL19 (3.0)	GLMN (2.8)	SPEF2 (2.4)	ENSG00000204650 (2.4)	GIMAP7 (2.3)	ENSG00000249748 (2.3)	IRF8 (2.3)	RPAP2 (2.1)
MP:0008502	increased IgG3 level	5.16e-06	<0.01	RIPK2 (4.6)	CTSS (4.3)	NLRP3 (4.0)	IRF8 (3.9)	CCR9 (3.7)	SNX20 (3.4)	IL7R (3.4)	CCRL2 (3.2)	NFKB1 (3.1)	TICAM1 (2.9)
MP:0000688	lymphoid hyperplasia	5.22e-06	<0.01	CXCR6 (6.0)	IL12RB1 (4.6)	ENSG00000240350 (4.3)	STAT4 (3.7)	IL10 (3.4)	TNFSF15 (3.1)	ELL (3.0)	GIMAP4 (2.9)	GIMAP7 (2.7)	IKZF3 (2.5)
MP:0001847	brain inflammation	5.26e-06	<0.01	CXCR6 (4.0)	IKZF1 (3.8)	CCR5 (3.8)	GIMAP4 (3.7)	IL12RB1 (3.5)	IKZF3 (3.4)	MAFB (3.4)	MFSD1 (3.3)	CCR2 (3.1)	IL10 (2.5)
KEGG_HEMATOPOIETIC_CELL_LINEAGE	KEGG_HEMATOPOIETIC_CELL_LINEAGE	5.38e-06	<0.01	IL7R (6.3)	CCR9 (4.3)	GIMAP7 (3.8)	CCR3 (3.6)	IL12B (3.5)	LYZ (3.5)	IKZF1 (3.4)	CXCR6 (3.3)	NLRP3 (3.2)	TNFSF15 (3.2)
ENSG00000075886	TUBA3D PPI subnetwork	5.44e-06	<0.01	NFKB1 (8.5)	TICAM1 (6.8)	RIPK2 (6.7)	CYLD (4.7)	IFNGR1 (4.2)	OSGIN2 (4.1)	NLRP3 (3.8)	ENSG00000251136 (3.7)	IL12B (3.7)	GSDMD (3.6)
ENSG00000198033	TUBA3C PPI subnetwork	5.44e-06	<0.01	NFKB1 (8.5)	TICAM1 (6.8)	RIPK2 (6.7)	CYLD (4.7)	IFNGR1 (4.2)	OSGIN2 (4.1)	NLRP3 (3.8)	ENSG00000251136 (3.7)	IL12B (3.7)	GSDMD (3.6)
GO:0046635	positive regulation of alpha-beta T cell activation	5.47e-06	<0.01	IL12B (4.7)	ENSG00000251136 (4.3)	ARL17A (3.1)	ENSG00000204650 (2.9)	OSGIN2 (2.7)	SNX20 (2.7)	IL7R (2.5)	IRF5 (2.5)	IRF8 (2.3)	NLRP3 (2.3)
MP:0003799	impaired macrophage chemotaxis	5.48e-06	<0.01	TNFSF15 (5.6)	CCR1 (4.9)	CCRL2 (4.3)	SNX20 (4.0)	IKZF1 (3.7)	CXCR6 (3.6)	NLRP3 (3.4)	CCR5 (3.3)	RIPK2 (3.2)	IRF5 (3.1)
REACTOME_DOWNSTREAM_TCR_SIGNALING	REACTOME_DOWNSTREAM_TCR_SIGNALING	5.85e-06	<0.01	IL7R (4.6)	GIMAP7 (4.0)	CCR5 (3.9)	CYLD (3.9)	LYZ (3.8)	CTSS (3.7)	GIMAP6 (3.6)	GIMAP4 (3.6)	IRF8 (3.6)	CXCR6 (3.6)
GO:0050729	positive regulation of inflammatory response	6.01e-06	<0.01	RARRES1 (3.3)	TNFSF15 (3.2)	IL12B (3.2)	ENSG00000251136 (2.7)	OSGIN2 (2.5)	NLRP3 (2.5)	CCR3 (2.3)	SPEF2 (2.3)	ENSG00000235842 (2.2)	RIPK2 (2.2)
MP:0003884	decreased macrophage cell number	6.08e-06	<0.01	IKZF1 (4.3)	CTSS (4.3)	CCR5 (4.1)	IRF5 (3.7)	NFKB1 (3.6)	TNFSF15 (3.3)	SNX20 (3.2)	CCR1 (3.0)	IL7R (3.0)	LYZ (2.9)
MP:0004816	abnormal class switch recombination	6.12e-06	<0.01	NFKB1 (4.3)	IKZF3 (4.0)	IRF5 (3.8)	IRF8 (3.7)	IL7R (3.4)	TICAM1 (3.4)	RIPK2 (3.2)	IL10 (3.1)	IKZF1 (3.0)	SNX20 (3.0)
KEGG_JAK_STAT_SIGNALING_PATHWAY	KEGG_JAK_STAT_SIGNALING_PATHWAY	6.31e-06	<0.01	IL10 (5.8)	ENSG00000240350 (3.8)	NFKB1 (3.7)	ENSG00000251136 (3.7)	STAT4 (3.6)	IRF8 (3.6)	IKZF1 (3.6)	IL12B (3.6)	IL12A (3.5)	CXCR6 (3.1)
MP:0000220	increased monocyte cell number	6.39e-06	<0.01	NFKB1 (4.4)	IRF8 (3.6)	LTF (3.2)	IKZF1 (3.2)	MAPKAPK2 (3.2)	IRF5 (3.0)	NLRP3 (2.9)	CXCR6 (2.8)	ARHGAP27 (2.7)	STAT4 (2.7)
ENSG00000120833	SOCS2 PPI subnetwork	6.42e-06	<0.01	ENSG00000240350 (4.1)	STAT4 (3.4)	IL7R (3.3)	SNX20 (3.2)	TGFBR3 (3.2)	GSDMD (3.2)	NOD2 (3.1)	IL10 (3.1)	IFNGR1 (3.1)	SPEF2 (3.0)
MP:0001861	lung inflammation	6.55e-06	<0.01	IRF5 (4.3)	SNX20 (3.7)	MAFB (3.6)	CCRL2 (3.6)	CTSS (3.3)	IL12RB1 (3.2)	NFKB1 (3.1)	IKZF1 (3.0)	IL7R (2.9)	CCR1 (2.9)
GO:0005164	tumor necrosis factor receptor binding	6.57e-06	<0.01	GIMAP4 (4.8)	GIMAP7 (4.4)	GIMAP6 (3.9)	GIMAP2 (3.9)	IL10 (3.8)	TNFSF15 (3.8)	IL12RB1 (3.7)	CXCR6 (3.5)	IRF8 (3.5)	STAT4 (3.2)
MP:0000693	spleen hyperplasia	6.66e-06	<0.01	SNX20 (4.6)	IRF5 (4.4)	MCL1 (4.2)	NLRP3 (4.2)	IKZF1 (4.1)	CTSS (3.8)	IRF8 (3.6)	IFNGR1 (3.1)	IKZF3 (2.9)	MAFB (2.9)
GO:0002437	inflammatory response to antigenic stimulus	6.67e-06	<0.01	IL19 (5.5)	CCR3 (4.0)	IL12B (3.9)	ENSG00000235842 (3.2)	SNX20 (3.0)	ENSG00000240350 (2.7)	NLRP3 (2.6)	OSGIN2 (2.6)	CCR1 (2.5)	ENSG00000248003 (2.4)
GO:0002824	positive regulation of adaptive immune response based on somatic recombination of immune receptors built from immunoglobulin superfamily domains	6.69e-06	<0.01	ENSG00000251136 (4.5)	OSGIN2 (4.1)	IL12B (3.5)	NOD2 (3.2)	IL19 (3.1)	ENSG00000204650 (3.0)	IRF8 (2.8)	NLRP3 (2.7)	GIMAP2 (2.7)	SNX20 (2.4)
GO:0032613	interleukin-10 production	6.69e-06	<0.01	ENSG00000240350 (3.3)	IL19 (3.0)	IL10 (2.7)	SNX20 (2.5)	CCR3 (2.2)	ENSG00000248003 (2.2)	IRF8 (2.2)	ENSG00000251136 (2.2)	ENSG00000219088 (2.2)	SPEF2 (2.1)
KEGG_NOD_LIKE_RECEPTOR_SIGNALING_PATHWAY	KEGG_NOD_LIKE_RECEPTOR_SIGNALING_PATHWAY	6.73e-06	<0.01	RIPK2 (7.9)	NLRP3 (7.5)	CCRL2 (5.5)	NFKB1 (4.9)	TICAM1 (4.6)	TNFSF15 (3.8)	OSGIN2 (3.8)	CCR1 (3.4)	IL12B (3.3)	NOD2 (3.1)
KEGG_LEISHMANIA_INFECTION	KEGG_LEISHMANIA_INFECTION	6.75e-06	<0.01	CTSS (5.9)	NLRP3 (5.8)	RIPK2 (5.4)	CCRL2 (5.2)	IRF8 (5.1)	LYZ (4.0)	NFKB1 (3.9)	CCR1 (3.8)	IRF5 (3.8)	TICAM1 (3.0)
ENSG00000119535	CSF3R PPI subnetwork	7.08e-06	<0.01	IL10 (6.5)	ENSG00000251136 (4.1)	IL12A (3.8)	IL19 (3.7)	IL12B (3.7)	NFKB1 (3.6)	ENSG00000240350 (3.5)	CCRL2 (3.4)	IRF8 (3.2)	STAT4 (3.2)
MP:0008135	small Peyer's patches	7.12e-06	<0.01	NFKB1 (4.9)	SNX20 (4.4)	IL7R (3.9)	CYLD (3.5)	TICAM1 (3.2)	XCR1 (3.2)	GIMAP7 (3.1)	STAT4 (3.0)	IKZF1 (2.8)	IRF5 (2.7)
GO:0030183	B cell differentiation	7.18e-06	<0.01	IKZF3 (3.3)	SNX20 (2.8)	IKZF1 (2.8)	ARHGAP27 (2.5)	CAPSL (2.5)	IL12A (2.3)	GIMAP7 (2.3)	IRF5 (2.1)	GIMAP2 (2.1)	IL7R (2.0)
GO:0060326	cell chemotaxis	7.19e-06	<0.01	CCR1 (5.2)	MAFB (3.4)	LYZ (3.3)	CCRL2 (3.1)	CCR5 (3.1)	NLRP3 (2.4)	CTSS (2.4)	TNFSF15 (2.2)	IL7R (2.2)	CCR2 (2.1)
ENSG00000215778	ENSG00000215778 PPI subnetwork	7.22e-06	<0.01	CCR5 (5.2)	CXCR6 (4.5)	CCR1 (4.2)	LYZ (3.6)	GIMAP4 (3.5)	GIMAP6 (3.5)	SNX20 (3.4)	IL7R (3.1)	CYLD (3.0)	CCRL2 (3.0)
ENSG00000160791	CCR5 PPI subnetwork	7.22e-06	<0.01	CCR5 (5.2)	CXCR6 (4.5)	CCR1 (4.2)	LYZ (3.6)	GIMAP4 (3.5)	GIMAP6 (3.5)	SNX20 (3.4)	IL7R (3.1)	CYLD (3.0)	CCRL2 (3.0)
MP:0001807	decreased IgA level	7.24e-06	<0.01	IL12B (4.7)	RIPK2 (4.7)	NFKB1 (4.5)	IL7R (4.1)	IKZF3 (4.0)	IL10 (3.9)	SNX20 (3.9)	TICAM1 (3.7)	GIMAP7 (3.7)	IRF5 (3.5)
MP:0008658	decreased interleukin-1 beta secretion	7.28e-06	<0.01	CCRL2 (6.9)	NLRP3 (6.8)	CTSS (6.1)	RIPK2 (5.9)	CCR1 (5.4)	CCR2 (3.9)	OSGIN2 (3.6)	IRF8 (3.5)	MAFB (3.4)	NOD2 (3.3)
ENSG00000164399	IL3 PPI subnetwork	7.28e-06	<0.01	ENSG00000240350 (4.5)	IL7R (3.7)	SPEF2 (3.6)	STAT4 (3.5)	IRF8 (3.2)	IRF5 (3.2)	SNX20 (3.1)	IFNGR1 (3.1)	NOD2 (3.1)	GIMAP4 (3.1)
GO:0002708	positive regulation of lymphocyte mediated immunity	7.31e-06	<0.01	IL12B (3.1)	XCR1 (3.0)	ENSG00000204650 (3.0)	ENSG00000251136 (2.6)	IL19 (2.5)	ENSG00000240350 (2.5)	IKZF3 (2.4)	GIMAP2 (2.4)	IRF8 (2.3)	OSGIN2 (2.3)
GO:0002705	positive regulation of leukocyte mediated immunity	7.31e-06	<0.01	IL12B (3.1)	XCR1 (3.0)	ENSG00000204650 (3.0)	ENSG00000251136 (2.6)	IL19 (2.5)	ENSG00000240350 (2.5)	IKZF3 (2.4)	GIMAP2 (2.4)	IRF8 (2.3)	OSGIN2 (2.3)
ENSG00000096968	JAK2 PPI subnetwork	7.42e-06	<0.01	SNX20 (4.1)	IKZF1 (4.1)	IFNGR1 (4.0)	GIMAP4 (3.4)	STAT4 (3.4)	IL10 (3.3)	GIMAP6 (3.2)	MAPKAPK2 (2.9)	CXCR6 (2.8)	IL7R (2.7)
MP:0005089	decreased double-negative T cell number	7.71e-06	<0.01	IKZF1 (3.2)	GIMAP7 (3.2)	IL12RB1 (3.1)	CAPSL (3.0)	IL7R (2.8)	GIMAP4 (2.7)	CCR9 (2.7)	GIMAP2 (2.6)	SNX20 (2.5)	GIMAP6 (2.4)
GO:0032729	positive regulation of interferon-gamma production	7.83e-06	<0.01	ENSG00000251136 (5.3)	OSGIN2 (5.0)	NLRP3 (3.5)	IL12B (3.4)	TICAM1 (2.8)	IL19 (2.8)	XCR1 (2.6)	CCR3 (2.2)	TNFSF15 (2.2)	NOD2 (2.2)
GO:0002821	positive regulation of adaptive immune response	7.92e-06	<0.01	ENSG00000251136 (4.5)	OSGIN2 (4.0)	IL12B (3.5)	NOD2 (3.2)	IL19 (3.1)	ENSG00000204650 (2.9)	IRF8 (2.8)	GIMAP2 (2.8)	NLRP3 (2.8)	XCR1 (2.4)
GO:0001776	leukocyte homeostasis	7.96e-06	<0.01	ENSG00000237781 (3.9)	IKZF3 (3.2)	IKZF1 (2.3)	IRF5 (2.2)	SNX20 (2.1)	SPEF2 (2.0)	GIMAP2 (1.9)	GIMAP7 (1.9)	RPAP2 (1.9)	IL10 (1.8)
GO:0052548	regulation of endopeptidase activity	7.99e-06	<0.01	RARRES1 (2.7)	RTP3 (2.2)	IL20 (2.1)	GDF15 (1.9)	ADAMTSL4 (1.7)	RIPK2 (1.7)	ARL14 (1.7)	NOD2 (1.7)	ENSG00000233077 (1.6)	ENSG00000235842 (1.5)
ENSG00000142208	AKT1 PPI subnetwork	8.11e-06	<0.01	FYCO1 (2.4)	MAPKAPK2 (2.4)	MCL1 (2.4)	TGFBR3 (2.3)	OSGIN2 (2.2)	MLF1 (2.1)	CYLD (2.1)	ENSG00000235842 (2.1)	ELL (2.0)	PLEKHM1 (1.9)
GO:0019221	cytokine-mediated signaling pathway	8.15e-06	<0.01	GSDMD (4.4)	ENSG00000251136 (3.8)	GIMAP2 (3.6)	SNX20 (2.7)	NOD2 (2.5)	TICAM1 (2.5)	CCR1 (2.5)	CYLD (2.0)	RIPK2 (1.9)	NFKB1 (1.9)
MP:0002461	increased immunoglobulin level	8.18e-06	<0.01	CTSS (4.4)	IKZF1 (4.1)	IRF5 (3.9)	IKZF3 (3.5)	IRF8 (3.5)	SNX20 (3.3)	NFKB1 (3.2)	IFNGR1 (2.9)	NLRP3 (2.7)	TICAM1 (2.3)
MP:0001846	increased inflammatory response	8.6e-06	<0.01	CCR1 (3.8)	TICAM1 (3.5)	IRF8 (3.4)	NFKB1 (3.2)	SNX20 (3.0)	CCRL2 (3.0)	MAFB (3.0)	IKZF1 (2.8)	IFNGR1 (2.7)	NLRP3 (2.7)
MP:0008126	increased dendritic cell number	8.65e-06	<0.01	CTSS (4.6)	IRF8 (4.2)	IKZF1 (3.5)	IRF5 (2.8)	GIMAP6 (2.8)	STAT4 (2.8)	PDE4D (2.6)	IL12RB1 (2.6)	ENSG00000204650 (2.5)	SNX20 (2.5)
MP:0008537	increased susceptibility to induced colitis	8.81e-06	<0.01	NLRP3 (5.5)	CCRL2 (4.7)	RARRES1 (3.5)	TNFSF15 (2.9)	IL12B (2.8)	CCR3 (2.7)	IL7R (2.7)	RIPK2 (2.7)	IL19 (2.6)	SNX20 (2.6)
KEGG_TOLL_LIKE_RECEPTOR_SIGNALING_PATHWAY	KEGG_TOLL_LIKE_RECEPTOR_SIGNALING_PATHWAY	8.86e-06	<0.01	NLRP3 (6.7)	RIPK2 (6.6)	CCRL2 (6.0)	ENSG00000251136 (4.7)	CTSS (4.3)	NFKB1 (4.2)	NOD2 (4.0)	OSGIN2 (4.0)	IL12A (3.9)	MCL1 (3.7)
MP:0003945	abnormal lymphocyte physiology	8.89e-06	<0.01	IKZF1 (5.5)	IL12RB1 (4.5)	IL10 (4.5)	SNX20 (4.3)	IKZF3 (4.1)	GIMAP6 (4.1)	STAT4 (3.9)	IRF8 (3.8)	GIMAP7 (3.7)	GIMAP4 (3.7)
MP:0008682	decreased interleukin-17 secretion	8.95e-06	<0.01	IL19 (6.0)	IL7R (4.8)	IL10 (4.7)	STAT4 (4.4)	RIPK2 (4.4)	IL12B (4.3)	IRF8 (4.2)	CCRL2 (4.1)	OSGIN2 (3.9)	NLRP3 (3.7)
MP:0008075	decreased CD4-positive T cell number	9e-06	<0.01	GIMAP7 (6.0)	IKZF1 (5.8)	CCR5 (5.7)	CXCR6 (5.7)	IL7R (5.6)	GIMAP4 (5.6)	GIMAP6 (5.6)	IKZF3 (5.2)	STAT4 (5.1)	IL12RB1 (4.9)
MP:0005232	abnormal mesenteric lymph node morphology	9.21e-06	<0.01	SNX20 (4.2)	NFKB1 (3.8)	TICAM1 (3.5)	IRF5 (3.3)	RIPK2 (3.2)	IL12RB1 (3.1)	SLC6A20 (2.8)	IKZF1 (2.8)	ARL14 (2.7)	GSDMD (2.5)
MP:0005154	increased B cell proliferation	9.32e-06	<0.01	IKZF3 (5.0)	IKZF1 (5.0)	IRF8 (4.9)	IRF5 (4.2)	NFKB1 (3.9)	CTSS (3.6)	TICAM1 (3.4)	RIPK2 (3.4)	SNX20 (3.0)	GIMAP7 (3.0)
ENSG00000188379	IFNA2 PPI subnetwork	9.86e-06	<0.01	ENSG00000240350 (4.0)	STAT4 (3.6)	IL7R (3.6)	NOD2 (3.5)	SPEF2 (3.4)	IFNGR1 (3.3)	IRF8 (3.2)	IRF5 (3.0)	TGFBR3 (2.9)	SNX20 (2.9)
ENSG00000137080	IFNA21 PPI subnetwork	9.86e-06	<0.01	ENSG00000240350 (4.0)	STAT4 (3.6)	IL7R (3.6)	NOD2 (3.5)	SPEF2 (3.4)	IFNGR1 (3.3)	IRF8 (3.2)	IRF5 (3.0)	TGFBR3 (2.9)	SNX20 (2.9)
ENSG00000147885	IFNA16 PPI subnetwork	9.86e-06	<0.01	ENSG00000240350 (4.0)	STAT4 (3.6)	IL7R (3.6)	NOD2 (3.5)	SPEF2 (3.4)	IFNGR1 (3.3)	IRF8 (3.2)	IRF5 (3.0)	TGFBR3 (2.9)	SNX20 (2.9)
ENSG00000186809	ENSG00000186809 PPI subnetwork	9.86e-06	<0.01	ENSG00000240350 (4.0)	STAT4 (3.6)	IL7R (3.6)	NOD2 (3.5)	SPEF2 (3.4)	IFNGR1 (3.3)	IRF8 (3.2)	IRF5 (3.0)	TGFBR3 (2.9)	SNX20 (2.9)
ENSG00000186803	IFNA10 PPI subnetwork	9.86e-06	<0.01	ENSG00000240350 (4.0)	STAT4 (3.6)	IL7R (3.6)	NOD2 (3.5)	SPEF2 (3.4)	IFNGR1 (3.3)	IRF8 (3.2)	IRF5 (3.0)	TGFBR3 (2.9)	SNX20 (2.9)
ENSG00000147877	ENSG00000147877 PPI subnetwork	9.86e-06	<0.01	ENSG00000240350 (4.0)	STAT4 (3.6)	IL7R (3.6)	NOD2 (3.5)	SPEF2 (3.4)	IFNGR1 (3.3)	IRF8 (3.2)	IRF5 (3.0)	TGFBR3 (2.9)	SNX20 (2.9)
ENSG00000120247	ENSG00000120247 PPI subnetwork	9.86e-06	<0.01	ENSG00000240350 (4.0)	STAT4 (3.6)	IL7R (3.6)	NOD2 (3.5)	SPEF2 (3.4)	IFNGR1 (3.3)	IRF8 (3.2)	IRF5 (3.0)	TGFBR3 (2.9)	SNX20 (2.9)
ENSG00000120242	IFNA8 PPI subnetwork	9.86e-06	<0.01	ENSG00000240350 (4.0)	STAT4 (3.6)	IL7R (3.6)	NOD2 (3.5)	SPEF2 (3.4)	IFNGR1 (3.3)	IRF8 (3.2)	IRF5 (3.0)	TGFBR3 (2.9)	SNX20 (2.9)
ENSG00000147873	IFNA5 PPI subnetwork	9.86e-06	<0.01	ENSG00000240350 (4.0)	STAT4 (3.6)	IL7R (3.6)	NOD2 (3.5)	SPEF2 (3.4)	IFNGR1 (3.3)	IRF8 (3.2)	IRF5 (3.0)	TGFBR3 (2.9)	SNX20 (2.9)
MP:0004804	decreased susceptibility to autoimmune diabetes	1.02e-05	<0.01	IRF8 (5.3)	GIMAP4 (5.0)	ENSG00000240350 (4.8)	STAT4 (4.6)	IL10 (4.3)	GIMAP6 (4.2)	CXCR6 (4.2)	MAFB (4.1)	GIMAP7 (4.0)	IL12RB1 (3.9)
GO:0002253	activation of immune response	1.04e-05	<0.01	CCR2 (3.6)	GIMAP2 (3.5)	IRF5 (3.2)	IFNGR1 (3.2)	CTSS (3.2)	CCR9 (3.0)	MAFB (2.9)	NOD2 (2.9)	SNX20 (2.9)	XCR1 (2.8)
ENSG00000130427	EPO PPI subnetwork	1.04e-05	<0.01	ENSG00000240350 (4.3)	IL7R (3.8)	NOD2 (3.7)	SPEF2 (3.6)	STAT4 (3.5)	IFNGR1 (3.3)	IRF5 (3.3)	IRF8 (3.2)	TGFBR3 (3.0)	GIMAP4 (3.0)
MP:0000702	enlarged lymph nodes	1.09e-05	<0.01	IRF8 (4.4)	NFKB1 (4.2)	IKZF3 (4.1)	IL10 (4.1)	IKZF1 (3.9)	CTSS (3.5)	STAT4 (3.4)	TICAM1 (3.2)	IRF5 (3.2)	IL12RB1 (3.1)
ENSG00000170345	FOS PPI subnetwork	1.14e-05	<0.01	MAPKAPK2 (4.0)	NLRP3 (3.4)	IL10 (3.4)	GTDC1 (2.8)	MCL1 (2.7)	IL19 (2.4)	RIPK2 (2.4)	ENSG00000251136 (2.4)	ELL (2.3)	TICAM1 (2.3)
GO:0005031	tumor necrosis factor-activated receptor activity	1.16e-05	<0.01	ENSG00000240350 (4.7)	STAT4 (3.3)	CXCR6 (2.6)	GSDMD (2.6)	GIMAP7 (2.4)	IL10 (2.3)	CTSS (2.2)	IL12B (2.2)	LXN (2.2)	GIMAP4 (2.2)
MP:0000240	extramedullary hematopoiesis	1.16e-05	<0.01	IKZF1 (4.1)	NFKB1 (3.7)	LTF (3.3)	IRF8 (3.3)	TICAM1 (3.2)	MCL1 (3.1)	SNX20 (3.1)	IRF5 (2.8)	GIMAP4 (2.5)	GIMAP6 (2.4)
MP:0005399	increased susceptibility to fungal infection	1.16e-05	<0.01	CCRL2 (5.9)	NLRP3 (5.8)	TNFSF15 (4.5)	LYZ (4.5)	CTSS (3.7)	RIPK2 (3.5)	CCR2 (3.4)	LTF (3.4)	CCR3 (3.1)	CCR1 (2.9)
GO:0050798	activated T cell proliferation	1.21e-05	<0.01	SPEF2 (3.7)	ENSG00000204650 (3.2)	ENSG00000240350 (2.8)	IL10 (2.5)	TNFSF15 (2.5)	IL12B (2.5)	CCR3 (2.4)	IL12RB1 (2.4)	GTDC1 (2.4)	STAT4 (2.3)
ENSG00000185291	IL3RA PPI subnetwork	1.23e-05	<0.01	IL10 (6.2)	IL12B (3.9)	ENSG00000251136 (3.6)	NFKB1 (3.5)	IKZF1 (3.4)	IL19 (3.4)	IL12A (3.4)	STAT4 (3.3)	CXCR6 (3.2)	TNFSF15 (3.2)
ENSG00000096060	FKBP5 PPI subnetwork	1.23e-05	<0.01	GSDMD (3.9)	RIPK2 (3.0)	IL20 (2.4)	MAPKAPK2 (2.3)	OSGIN2 (2.2)	DENND1B (2.1)	ELL (2.0)	CYLD (2.0)	FKBP8 (1.9)	NFKB1 (1.8)
GO:0042093	T-helper cell differentiation	1.23e-05	<0.01	ENSG00000251136 (4.9)	IL12B (3.7)	CAPSL (3.4)	SNX20 (3.2)	OSGIN2 (3.0)	IL20 (2.9)	ZPBP2 (2.8)	TICAM1 (2.8)	SPEF2 (2.7)	IRF5 (2.2)
GO:0002294	CD4-positive, alpha-beta T cell differentiation involved in immune response	1.23e-05	<0.01	ENSG00000251136 (4.9)	IL12B (3.7)	CAPSL (3.4)	SNX20 (3.2)	OSGIN2 (3.0)	IL20 (2.9)	ZPBP2 (2.8)	TICAM1 (2.8)	SPEF2 (2.7)	IRF5 (2.2)
ENSG00000100385	IL2RB PPI subnetwork	1.25e-05	<0.01	IL10 (6.9)	NFKB1 (4.0)	ENSG00000240350 (3.9)	ENSG00000251136 (3.9)	IL12B (3.8)	STAT4 (3.8)	IL12A (3.7)	IL12RB1 (3.7)	IL19 (3.6)	TNFSF15 (3.5)
MP:0008498	decreased IgG3 level	1.25e-05	<0.01	IRF8 (5.7)	IKZF3 (5.5)	IRF5 (5.2)	GIMAP7 (4.6)	IKZF1 (3.7)	GIMAP4 (3.7)	IL7R (3.6)	GIMAP6 (3.4)	CTSS (3.2)	STAT4 (3.2)
MP:0000696	abnormal Peyer's patch morphology	1.25e-05	<0.01	NFKB1 (5.4)	SNX20 (4.4)	TICAM1 (4.0)	RIPK2 (3.7)	NLRP3 (3.6)	MAPKAPK2 (3.3)	IKZF3 (3.1)	IFNGR1 (2.8)	GSDMD (2.6)	IRF5 (2.6)
GO:0046209	nitric oxide metabolic process	1.26e-05	<0.01	IL20 (4.0)	CCRL2 (3.3)	ENSG00000235842 (3.1)	CCR1 (2.7)	TNFSF15 (2.7)	RIPK2 (2.6)	ENSG00000233401 (2.4)	ENSG00000219088 (2.4)	TICAM1 (2.3)	IL12A (2.2)
ENSG00000171150	SOCS5 PPI subnetwork	1.27e-05	<0.01	STAT4 (4.7)	IFNGR1 (3.5)	SNX20 (3.5)	IL7R (3.4)	ENSG00000240350 (3.3)	GSDMD (3.3)	CXCR6 (3.2)	GIMAP4 (3.1)	IL12RB1 (3.0)	IKZF1 (2.8)
ENSG00000127318	IL22 PPI subnetwork	1.29e-05	<0.01	ENSG00000240350 (4.8)	SPEF2 (3.7)	STAT4 (3.7)	NOD2 (3.6)	IL7R (3.6)	IRF8 (3.4)	IFNGR1 (3.3)	TGFBR3 (3.0)	CXCR6 (3.0)	GIMAP4 (2.9)
MP:0005014	increased B cell number	1.3e-05	<0.01	IL7R (4.3)	IRF8 (4.3)	IKZF1 (4.2)	IKZF3 (3.7)	CCR5 (3.3)	NFKB1 (3.3)	CTSS (3.3)	IRF5 (3.3)	CXCR6 (3.1)	MAFB (3.0)
ENSG00000115705	TPO PPI subnetwork	1.32e-05	<0.01	ENSG00000240350 (4.1)	NOD2 (3.7)	IL7R (3.7)	STAT4 (3.5)	SPEF2 (3.4)	IFNGR1 (3.2)	IRF8 (3.0)	SNX20 (2.9)	IRF5 (2.8)	CXCR6 (2.8)
MP:0008539	decreased susceptibility to induced colitis	1.32e-05	<0.01	CCRL2 (6.6)	RIPK2 (5.2)	CCR1 (4.4)	NOD2 (3.8)	CXCR6 (3.7)	IL12B (3.4)	NFKB1 (3.2)	IL10 (3.2)	NLRP3 (3.0)	TNFSF15 (2.8)
GO:0030101	natural killer cell activation	1.33e-05	<0.01	ENSG00000251136 (3.6)	ENSG00000204650 (3.4)	IL12B (2.8)	XCR1 (2.3)	ENSG00000219088 (2.3)	GIMAP2 (2.3)	IL12RB1 (2.2)	ZPBP2 (2.0)	IL10 (1.9)	IKZF3 (1.8)
GO:2000516	positive regulation of CD4-positive, alpha-beta T cell activation	1.36e-05	<0.01	IL12B (4.3)	ENSG00000251136 (4.2)	IRF5 (3.1)	IL20 (2.6)	ENSG00000204650 (2.4)	C17orf69 (2.4)	ENSG00000248003 (2.3)	ENSA (2.3)	ENSG00000240350 (2.2)	NLRP3 (2.2)
GO:0043372	positive regulation of CD4-positive, alpha-beta T cell differentiation	1.36e-05	<0.01	IL12B (4.3)	ENSG00000251136 (4.2)	IRF5 (3.1)	IL20 (2.6)	ENSG00000204650 (2.4)	C17orf69 (2.4)	ENSG00000248003 (2.3)	ENSA (2.3)	ENSG00000240350 (2.2)	NLRP3 (2.2)
ENSG00000126456	IRF3 PPI subnetwork	1.4e-05	<0.01	IL12A (4.5)	XCR1 (4.2)	RIPK2 (4.0)	ENSG00000251136 (3.8)	CCR5 (3.8)	CCRL2 (3.5)	NOD2 (3.2)	IL12B (2.9)	NLRP3 (2.8)	IRF8 (2.7)
ENSG00000169136	ATF5 PPI subnetwork	1.41e-05	<0.01	PGPEP1 (2.9)	C19orf50 (2.6)	SPEF2 (2.2)	STH (2.1)	ENSA (2.1)	IL12B (2.0)	GSDMD (2.0)	ENSG00000251136 (1.9)	ENSG00000240350 (1.9)	GATAD1 (1.9)
REACTOME_CLASS_A1_RHODOPSIN:LIKE_RECEPTORS	REACTOME_CLASS_A1_RHODOPSIN:LIKE_RECEPTORS	1.43e-05	<0.01	CCR3 (3.8)	XCR1 (3.7)	CCR5 (3.6)	CCRL2 (2.9)	CCR1 (2.9)	SNX20 (2.8)	IL7R (2.7)	CXCR6 (2.7)	IL20 (2.6)	CCR2 (2.5)
ENSG00000186660	ZFP91 PPI subnetwork	1.44e-05	<0.01	ENSG00000240350 (4.3)	IFNGR1 (3.8)	SPEF2 (3.1)	CXCR6 (3.1)	NOD2 (3.1)	IL7R (2.9)	IRF8 (2.9)	STAT4 (2.9)	GSDMD (2.7)	GIMAP4 (2.7)
ENSG00000163823	CCR1 PPI subnetwork	1.46e-05	<0.01	CCRL2 (5.1)	CCR1 (4.7)	CCR5 (4.7)	RIPK2 (3.8)	IL10 (3.3)	NLRP3 (3.2)	STAT4 (3.2)	CXCR6 (3.1)	IL19 (3.0)	TNFSF15 (2.9)
ENSG00000134460	IL2RA PPI subnetwork	1.47e-05	<0.01	IL10 (6.8)	ENSG00000251136 (4.2)	NFKB1 (4.0)	IL12B (3.8)	TNFSF15 (3.7)	ENSG00000240350 (3.7)	IL12RB1 (3.6)	IL19 (3.5)	CXCR6 (3.3)	IL12A (3.3)
MP:0002411	decreased susceptibility to bacterial infection	1.48e-05	<0.01	CTSS (6.6)	CCR1 (5.1)	NLRP3 (4.0)	CCR5 (3.8)	CCRL2 (3.7)	IFNGR1 (3.3)	LYZ (3.3)	MAFB (3.2)	GIMAP2 (3.0)	OSGIN2 (3.0)
GO:0002367	cytokine production involved in immune response	1.48e-05	<0.01	ENSG00000248003 (3.0)	CCR3 (2.9)	CCR1 (2.6)	NLRP3 (2.3)	IL19 (2.1)	ENSG00000237781 (2.0)	IL12B (2.0)	MAPKAPK2 (1.9)	MAFB (1.9)	IL10 (1.8)
MP:0008214	increased immature B cell number	1.48e-05	<0.01	IL7R (4.1)	NLRP3 (3.7)	IKZF1 (3.1)	RIPK2 (2.9)	CCR9 (2.7)	ENSG00000243150 (2.7)	IL12A (2.4)	CAPSL (2.3)	LTF (2.2)	NOD2 (2.1)
MP:0003436	decreased susceptibility to induced arthritis	1.49e-05	<0.01	NLRP3 (5.5)	CCR2 (4.5)	IRF5 (4.3)	CCR1 (4.1)	CTSS (3.7)	CCRL2 (3.6)	TNFSF15 (3.5)	SNX20 (3.1)	LYZ (3.1)	MAFB (3.0)
ENSG00000113525	IL5 PPI subnetwork	1.5e-05	<0.01	ENSG00000240350 (4.6)	STAT4 (4.0)	CXCR6 (3.9)	IL7R (3.8)	SPEF2 (3.7)	TGFBR3 (3.3)	NOD2 (3.3)	IRF8 (3.1)	IL10 (3.1)	IRF5 (3.0)
GO:0030593	neutrophil chemotaxis	1.5e-05	<0.01	CCR1 (4.4)	ENSG00000219088 (3.4)	CTSS (3.1)	CCRL2 (3.1)	LYZ (3.1)	TNFSF15 (3.1)	MAFB (2.4)	NLRP3 (2.2)	SLC6A20 (2.0)	BTBD8 (1.8)
MP:0005362	abnormal Langerhans cell physiology	1.51e-05	<0.01	CXCR6 (5.6)	IL10 (5.0)	CCR5 (5.0)	IL12RB1 (4.6)	ENSG00000240350 (4.5)	IL19 (4.5)	CCR1 (4.1)	STAT4 (3.8)	CCRL2 (3.7)	IRF8 (3.6)
REACTOME_INTERLEUKIN:2_SIGNALING	REACTOME_INTERLEUKIN:2_SIGNALING	1.52e-05	<0.01	IKZF1 (5.4)	CXCR6 (4.1)	IL12RB1 (3.9)	IL10 (3.6)	ENSG00000240350 (3.6)	STAT4 (3.5)	GIMAP4 (3.5)	NFKB1 (3.2)	SNX20 (2.8)	GIMAP7 (2.6)
MP:0008664	decreased interleukin-12 secretion	1.54e-05	<0.01	NLRP3 (5.3)	RIPK2 (5.1)	MCL1 (4.9)	IRF8 (4.7)	TICAM1 (4.6)	IL12B (4.4)	NFKB1 (4.3)	NOD2 (4.0)	CCRL2 (4.0)	IL10 (3.8)
MP:0009766	increased sensitivity to xenobiotic induced morbidity/mortality	1.56e-05	<0.01	IL10 (4.8)	CCRL2 (4.2)	NLRP3 (3.6)	LTF (3.2)	HCAR1 (3.1)	IL12RB1 (2.7)	RTP3 (2.5)	TNFSF15 (2.3)	IL19 (2.1)	RIPK2 (2.1)
MP:0002444	abnormal T cell physiology	1.59e-05	<0.01	GIMAP6 (5.6)	GIMAP4 (4.7)	GIMAP7 (4.6)	CXCR6 (4.6)	CCR5 (4.4)	STAT4 (4.3)	IKZF3 (4.3)	IL10 (4.1)	IKZF1 (4.0)	NFKB1 (3.9)
REACTOME_CD28_DEPENDENT_VAV1_PATHWAY	REACTOME_CD28_DEPENDENT_VAV1_PATHWAY	1.6e-05	<0.01	IL10 (4.7)	IL12B (4.5)	CCR9 (4.0)	STAT4 (3.9)	IL7R (3.3)	GIMAP6 (3.1)	GIMAP4 (3.1)	IL12RB1 (3.0)	DENND1B (2.7)	MAFB (2.7)
MP:0002497	increased IgE level	1.6e-05	<0.01	IRF8 (4.7)	IKZF3 (4.6)	STAT4 (4.4)	CXCR6 (4.2)	IL12RB1 (4.1)	IKZF1 (4.1)	GIMAP7 (3.7)	NFKB1 (3.5)	PDE4D (3.4)	ENSG00000240350 (3.4)
ENSG00000108342	CSF3 PPI subnetwork	1.62e-05	<0.01	ENSG00000240350 (4.6)	NOD2 (3.7)	STAT4 (3.5)	SPEF2 (3.5)	IL7R (3.5)	IFNGR1 (3.5)	IRF8 (3.4)	TGFBR3 (3.0)	IRF5 (2.9)	SNX20 (2.8)
GO:0071356	cellular response to tumor necrosis factor	1.63e-05	<0.01	GSDMD (3.1)	ENSG00000233077 (2.5)	CYLD (2.3)	ZPBP2 (2.3)	TNFSF15 (2.2)	NOD2 (2.1)	LTF (2.1)	ENSG00000235842 (2.1)	RARRES1 (2.0)	ENSG00000214401 (2.0)
MP:0008495	decreased IgG1 level	1.68e-05	<0.01	IKZF3 (5.4)	IRF5 (4.6)	NFKB1 (4.3)	IRF8 (4.2)	GIMAP7 (4.1)	SNX20 (3.8)	GIMAP6 (3.8)	TICAM1 (3.7)	RIPK2 (3.6)	IKZF1 (3.6)
MP:0002344	abnormal lymph node B cell domain morphology	1.69e-05	<0.01	SNX20 (4.2)	RIPK2 (4.2)	NFKB1 (4.1)	ELL (3.4)	ADAMTSL4 (3.1)	CYLD (3.1)	IL12RB1 (2.9)	IL10 (2.8)	MCL1 (2.8)	MAFB (2.5)
ENSG00000137752	CASP1 PPI subnetwork	1.7e-05	<0.01	OSGIN2 (4.4)	NLRP3 (4.2)	RIPK2 (3.6)	CCRL2 (3.3)	STH (3.0)	ENSG00000235842 (2.8)	TICAM1 (2.6)	SNX20 (2.5)	NFKB1 (2.4)	IL12A (2.3)
ENSG00000162892	IL24 PPI subnetwork	1.7e-05	<0.01	ENSG00000240350 (4.2)	IL7R (3.6)	NOD2 (3.6)	SPEF2 (3.6)	STAT4 (3.6)	IFNGR1 (3.3)	IRF8 (3.3)	TGFBR3 (3.0)	IRF5 (2.9)	SNX20 (2.9)
ENSG00000138684	IL21 PPI subnetwork	1.7e-05	<0.01	ENSG00000240350 (4.2)	IL7R (3.6)	NOD2 (3.6)	SPEF2 (3.6)	STAT4 (3.6)	IFNGR1 (3.3)	IRF8 (3.3)	TGFBR3 (3.0)	IRF5 (2.9)	SNX20 (2.9)
ENSG00000128342	LIF PPI subnetwork	1.7e-05	<0.01	ENSG00000240350 (4.2)	IL7R (3.6)	NOD2 (3.6)	SPEF2 (3.6)	STAT4 (3.6)	IFNGR1 (3.3)	IRF8 (3.3)	TGFBR3 (3.0)	IRF5 (2.9)	SNX20 (2.9)
ENSG00000111536	IL26 PPI subnetwork	1.7e-05	<0.01	ENSG00000240350 (4.2)	IL7R (3.6)	NOD2 (3.6)	SPEF2 (3.6)	STAT4 (3.6)	IFNGR1 (3.3)	IRF8 (3.3)	TGFBR3 (3.0)	IRF5 (2.9)	SNX20 (2.9)
ENSG00000182393	IL29 PPI subnetwork	1.7e-05	<0.01	ENSG00000240350 (4.2)	IL7R (3.6)	NOD2 (3.6)	SPEF2 (3.6)	STAT4 (3.6)	IFNGR1 (3.3)	IRF8 (3.3)	TGFBR3 (3.0)	IRF5 (2.9)	SNX20 (2.9)
ENSG00000164136	IL15 PPI subnetwork	1.7e-05	<0.01	ENSG00000240350 (4.2)	IL7R (3.6)	NOD2 (3.6)	SPEF2 (3.6)	STAT4 (3.6)	IFNGR1 (3.3)	IRF8 (3.3)	TGFBR3 (3.0)	IRF5 (2.9)	SNX20 (2.9)
ENSG00000142224	IL19 PPI subnetwork	1.7e-05	<0.01	ENSG00000240350 (4.2)	IL7R (3.6)	NOD2 (3.6)	SPEF2 (3.6)	STAT4 (3.6)	IFNGR1 (3.3)	IRF8 (3.3)	TGFBR3 (3.0)	IRF5 (2.9)	SNX20 (2.9)
ENSG00000184995	IFNE PPI subnetwork	1.7e-05	<0.01	ENSG00000240350 (4.2)	IL7R (3.6)	NOD2 (3.6)	SPEF2 (3.6)	STAT4 (3.6)	IFNGR1 (3.3)	IRF8 (3.3)	TGFBR3 (3.0)	IRF5 (2.9)	SNX20 (2.9)
ENSG00000183709	IL28A PPI subnetwork	1.7e-05	<0.01	ENSG00000240350 (4.2)	IL7R (3.6)	NOD2 (3.6)	SPEF2 (3.6)	STAT4 (3.6)	IFNGR1 (3.3)	IRF8 (3.3)	TGFBR3 (3.0)	IRF5 (2.9)	SNX20 (2.9)
ENSG00000147896	IFNK PPI subnetwork	1.7e-05	<0.01	ENSG00000240350 (4.2)	IL7R (3.6)	NOD2 (3.6)	SPEF2 (3.6)	STAT4 (3.6)	IFNGR1 (3.3)	IRF8 (3.3)	TGFBR3 (3.0)	IRF5 (2.9)	SNX20 (2.9)
ENSG00000177047	IFNW1 PPI subnetwork	1.7e-05	<0.01	ENSG00000240350 (4.2)	IL7R (3.6)	NOD2 (3.6)	SPEF2 (3.6)	STAT4 (3.6)	IFNGR1 (3.3)	IRF8 (3.3)	TGFBR3 (3.0)	IRF5 (2.9)	SNX20 (2.9)
ENSG00000145839	IL9 PPI subnetwork	1.7e-05	<0.01	ENSG00000240350 (4.2)	IL7R (3.6)	NOD2 (3.6)	SPEF2 (3.6)	STAT4 (3.6)	IFNGR1 (3.3)	IRF8 (3.3)	TGFBR3 (3.0)	IRF5 (2.9)	SNX20 (2.9)
ENSG00000197110	IL28B PPI subnetwork	1.7e-05	<0.01	ENSG00000240350 (4.2)	IL7R (3.6)	NOD2 (3.6)	SPEF2 (3.6)	STAT4 (3.6)	IFNGR1 (3.3)	IRF8 (3.3)	TGFBR3 (3.0)	IRF5 (2.9)	SNX20 (2.9)
ENSG00000104432	IL7 PPI subnetwork	1.7e-05	<0.01	ENSG00000240350 (4.2)	IL7R (3.6)	NOD2 (3.6)	SPEF2 (3.6)	STAT4 (3.6)	IFNGR1 (3.3)	IRF8 (3.3)	TGFBR3 (3.0)	IRF5 (2.9)	SNX20 (2.9)
MP:0005425	increased macrophage cell number	1.71e-05	<0.01	NFKB1 (4.3)	CTSS (3.6)	LTF (3.5)	IKZF1 (3.4)	CCRL2 (3.2)	RARRES1 (3.2)	IFNGR1 (3.1)	IRF5 (3.0)	NLRP3 (2.9)	RIPK2 (2.7)
GO:0033002	muscle cell proliferation	1.73e-05	<0.01	ENSG00000235842 (2.9)	ENSG00000248003 (2.4)	IL12A (2.2)	TNFSF15 (2.0)	HORMAD1 (1.9)	MCL1 (1.8)	NKD1 (1.7)	SPTSSB (1.7)	NLRP3 (1.7)	KIAA1267 (1.6)
ENSG00000142273	CBLC PPI subnetwork	1.74e-05	<0.01	STAT4 (4.3)	ENSG00000240350 (3.8)	TGFBR3 (3.5)	GIMAP4 (3.3)	IL7R (3.3)	IFNGR1 (3.2)	SPEF2 (3.2)	IRF8 (3.2)	NFKB1 (3.1)	SNX20 (3.1)
ENSG00000183763	TRAIP PPI subnetwork	1.74e-05	<0.01	NOD2 (3.7)	IL10 (2.8)	PDE4D (2.8)	NFKB1 (2.5)	SNX20 (2.4)	IL12RB1 (2.4)	LZTFL1 (2.3)	GIMAP7 (2.2)	CCR2 (2.2)	LXN (2.0)
GO:0002312	B cell activation involved in immune response	1.77e-05	<0.01	IKZF3 (3.8)	IL19 (3.3)	IL12RB1 (3.2)	GLMN (3.1)	ENSG00000237781 (2.9)	ENSG00000249748 (2.9)	ENSG00000204650 (2.6)	GIMAP7 (2.5)	ENSG00000219088 (2.4)	PDE4D (2.4)
ENSG00000198791	CNOT7 PPI subnetwork	1.79e-05	<0.01	MCL1 (3.1)	GDF15 (2.9)	IKZF1 (2.6)	IL12RB1 (2.6)	TRIM59 (2.1)	CRB1 (2.0)	PEX1 (1.9)	SMC4 (1.7)	ZPBP2 (1.7)	IL10 (1.3)
GO:0002218	activation of innate immune response	1.8e-05	<0.01	CCR2 (5.0)	ARHGAP27 (4.3)	NOD2 (4.1)	IFNGR1 (3.7)	IRF5 (3.6)	MCL1 (3.1)	TICAM1 (2.8)	SNX20 (2.7)	CTSS (2.6)	GIMAP2 (2.5)
MP:0002460	decreased immunoglobulin level	1.84e-05	<0.01	IKZF3 (6.0)	IRF8 (5.4)	GIMAP7 (5.1)	IKZF1 (5.1)	GIMAP4 (4.4)	IL7R (4.1)	SNX20 (4.1)	RIPK2 (4.0)	IL10 (4.0)	IRF5 (3.9)
MP:0008074	increased CD4-positive T cell number	1.88e-05	<0.01	CXCR6 (6.2)	IKZF3 (4.7)	IL12RB1 (4.5)	IRF8 (4.2)	ENSG00000240350 (4.1)	CCR5 (4.1)	IKZF1 (4.0)	GIMAP7 (3.9)	GIMAP4 (3.9)	STAT4 (3.7)
REACTOME_INTERLEUKIN:3_5_AND_GM:CSF_SIGNALING	REACTOME_INTERLEUKIN:3_5_AND_GM:CSF_SIGNALING	1.95e-05	<0.01	IKZF1 (5.9)	IL10 (4.4)	SNX20 (3.6)	CXCR6 (3.6)	IL12RB1 (3.4)	STAT4 (3.4)	IRF5 (3.1)	IRF8 (3.1)	IKZF3 (3.1)	ENSG00000240350 (3.0)
ENSG00000162891	IL20 PPI subnetwork	1.95e-05	<0.01	ENSG00000240350 (4.2)	NOD2 (3.6)	STAT4 (3.6)	SPEF2 (3.5)	IL7R (3.5)	IFNGR1 (3.3)	IRF8 (3.2)	TGFBR3 (2.9)	IRF5 (2.9)	SNX20 (2.8)
REACTOME_CYTOKINE_SIGNALING_IN_IMMUNE_SYSTEM	REACTOME_CYTOKINE_SIGNALING_IN_IMMUNE_SYSTEM	1.96e-05	<0.01	NFKB1 (4.4)	RIPK2 (3.9)	CCRL2 (3.6)	IRF8 (3.4)	ENSG00000251136 (3.4)	GIMAP2 (3.2)	GSDMD (3.2)	IRF5 (3.1)	SNX20 (3.1)	NLRP3 (3.0)
REACTOME_CD28_CO:STIMULATION	REACTOME_CD28_CO:STIMULATION	2e-05	<0.01	IL12B (4.7)	STAT4 (3.1)	IL10 (3.1)	CCR9 (2.7)	DENND1B (2.6)	IL12RB1 (2.4)	IKZF3 (2.4)	GIMAP6 (2.4)	IL7R (2.1)	CTSS (2.0)
ENSG00000099985	OSM PPI subnetwork	2e-05	<0.01	ENSG00000240350 (4.1)	IL7R (3.5)	SPEF2 (3.1)	TGFBR3 (2.9)	IRF5 (2.8)	STAT4 (2.8)	IFNGR1 (2.7)	IL12B (2.6)	IRF8 (2.6)	IL10 (2.6)
ENSG00000113520	IL4 PPI subnetwork	2.01e-05	<0.01	IL7R (4.2)	ENSG00000240350 (4.1)	STAT4 (3.7)	SPEF2 (3.7)	IRF8 (3.5)	NOD2 (3.5)	IFNGR1 (3.4)	SNX20 (3.3)	IRF5 (3.2)	GIMAP4 (3.1)
GO:0004715	non-membrane spanning protein tyrosine kinase activity	2.02e-05	<0.01	IKZF3 (3.6)	STAT4 (3.4)	GIMAP7 (3.2)	IRF8 (3.1)	IRF5 (3.1)	GSDMD (2.9)	ENSG00000251136 (2.8)	GIMAP6 (2.8)	SNX20 (2.6)	TICAM1 (2.5)
ENSG00000100368	CSF2RB PPI subnetwork	2.04e-05	<0.01	IL10 (6.3)	IL12B (3.9)	TNFSF15 (3.7)	IKZF1 (3.7)	NFKB1 (3.6)	IL19 (3.6)	ENSG00000251136 (3.6)	STAT4 (3.6)	ENSG00000240350 (3.4)	IRF8 (3.1)
ENSG00000147168	IL2RG PPI subnetwork	2.05e-05	<0.01	IL10 (6.4)	ENSG00000251136 (4.1)	NFKB1 (4.1)	IL12B (3.7)	TNFSF15 (3.5)	STAT4 (3.4)	IL12A (3.4)	RIPK2 (3.4)	CXCR6 (3.4)	IL19 (3.3)
ENSG00000168685	IL7R PPI subnetwork	2.06e-05	<0.01	IL10 (6.3)	ENSG00000251136 (4.1)	IL12B (4.0)	NFKB1 (3.7)	IL12A (3.7)	TNFSF15 (3.7)	IL19 (3.6)	IL12RB1 (3.3)	ENSG00000240350 (3.3)	STAT4 (3.2)
GO:0051090	regulation of sequence-specific DNA binding transcription factor activity	2.08e-05	<0.01	ENSG00000235842 (2.9)	TICAM1 (2.5)	OSGIN2 (2.3)	RIPK2 (2.2)	ELL (2.2)	MCL1 (2.2)	MAPKAPK2 (1.8)	PDE4D (1.7)	SNX20 (1.6)	NLRP3 (1.6)
KEGG_T_CELL_RECEPTOR_SIGNALING_PATHWAY	KEGG_T_CELL_RECEPTOR_SIGNALING_PATHWAY	2.1e-05	<0.01	CXCR6 (6.8)	STAT4 (4.9)	GIMAP7 (4.7)	IL12RB1 (4.7)	GIMAP4 (4.5)	IL7R (4.5)	IKZF1 (4.5)	GIMAP6 (4.4)	IL10 (4.1)	IKZF3 (4.1)
REACTOME_TRIF_MEDIATED_TLR3_SIGNALING	REACTOME_TRIF_MEDIATED_TLR3_SIGNALING	2.11e-05	<0.01	NLRP3 (4.1)	IRF5 (4.1)	NFKB1 (4.0)	TICAM1 (3.8)	RIPK2 (3.6)	MAPKAPK2 (3.5)	MCL1 (3.5)	ARHGAP27 (3.4)	CCR2 (3.0)	CYLD (2.9)
REACTOME_TOLL_LIKE_RECEPTOR_3_TLR3_CASCADE	REACTOME_TOLL_LIKE_RECEPTOR_3_TLR3_CASCADE	2.11e-05	<0.01	NLRP3 (4.1)	IRF5 (4.1)	NFKB1 (4.0)	TICAM1 (3.8)	RIPK2 (3.6)	MAPKAPK2 (3.5)	MCL1 (3.5)	ARHGAP27 (3.4)	CCR2 (3.0)	CYLD (2.9)
ENSG00000120235	IFNA6 PPI subnetwork	2.13e-05	<0.01	ENSG00000240350 (3.7)	IL7R (3.5)	STAT4 (3.5)	IFNGR1 (3.4)	SPEF2 (3.4)	NOD2 (3.3)	IRF8 (3.1)	TGFBR3 (2.9)	IRF5 (2.9)	CXCR6 (2.8)
MP:0004974	decreased regulatory T cell number	2.13e-05	<0.01	IRF8 (4.4)	STAT4 (4.0)	GIMAP7 (3.4)	GIMAP4 (3.4)	ENSG00000240350 (3.4)	CXCR6 (3.3)	IL7R (3.3)	IKZF1 (3.2)	IL12RB1 (3.2)	IRF5 (2.9)
MP:0008706	decreased interleukin-6 secretion	2.13e-05	<0.01	NLRP3 (6.1)	NOD2 (6.0)	CTSS (5.1)	CCR1 (5.0)	CCRL2 (4.8)	IRF5 (4.0)	SNX20 (3.7)	IFNGR1 (3.7)	RIPK2 (3.7)	CCR2 (3.5)
MP:0008045	decreased NK cell number	2.14e-05	<0.01	IL12RB1 (5.1)	IKZF3 (4.9)	GIMAP7 (4.6)	GIMAP6 (4.5)	GIMAP4 (4.3)	IKZF1 (3.7)	GIMAP2 (3.5)	CTSS (3.4)	STAT4 (3.2)	IL7R (2.9)
ENSG00000081985	IL12RB2 PPI subnetwork	2.18e-05	<0.01	IL10 (6.3)	ENSG00000251136 (4.3)	IL12B (3.9)	CXCR6 (3.8)	IL19 (3.6)	TNFSF15 (3.5)	ENSG00000240350 (3.5)	NFKB1 (3.5)	IL12RB1 (3.4)	IL12A (3.4)
GO:0045622	regulation of T-helper cell differentiation	2.19e-05	<0.01	ENSG00000251136 (4.9)	IL12B (4.7)	CAPSL (3.2)	OSGIN2 (3.1)	IL12A (3.1)	IL20 (2.9)	SNX20 (2.8)	SPEF2 (2.7)	ZPBP2 (2.6)	IL19 (2.6)
ENSG00000115966	ATF2 PPI subnetwork	2.28e-05	<0.01	MCL1 (5.0)	GDF15 (3.1)	STH (2.4)	ENSG00000251136 (2.3)	GATAD1 (2.1)	DENND1B (2.0)	YEATS4 (1.9)	RIPK2 (1.9)	IL20 (1.9)	MAFB (1.8)
MP:0000921	demyelination	2.28e-05	<0.01	CCR5 (4.7)	MFSD1 (3.5)	CXCR6 (3.3)	CCRL2 (3.0)	IL12RB1 (3.0)	CCR1 (2.8)	STAT4 (2.8)	ENSG00000244040 (2.6)	NOD2 (2.4)	IL10 (2.3)
ENSG00000134470	IL15RA PPI subnetwork	2.3e-05	<0.01	IL10 (6.4)	ENSG00000251136 (4.1)	IL12A (3.9)	IL12B (3.9)	IL19 (3.8)	TNFSF15 (3.7)	NFKB1 (3.7)	IL12RB1 (3.4)	CXCR6 (3.4)	ENSG00000240350 (3.4)
GO:0002260	lymphocyte homeostasis	2.32e-05	<0.01	ENSG00000237781 (3.2)	IKZF3 (3.2)	IKZF1 (2.3)	IRF5 (2.2)	GIMAP2 (2.1)	SNX20 (2.0)	SPEF2 (2.0)	GIMAP7 (1.9)	ENSG00000240350 (1.9)	IL10 (1.9)
GO:0016445	somatic diversification of immunoglobulins	2.38e-05	<0.01	IKZF3 (3.6)	ENSG00000237781 (3.4)	CAPSL (3.2)	IL12RB1 (2.8)	GLMN (2.8)	ENSG00000249748 (2.5)	ENSG00000240350 (2.5)	GIMAP7 (2.4)	PDE4D (2.4)	CCR3 (2.3)
ENSG00000006075	CCL3 PPI subnetwork	2.38e-05	<0.01	CCR1 (5.0)	CCRL2 (4.9)	MAFB (4.3)	CCR2 (4.1)	CCR3 (4.0)	GIMAP4 (3.8)	CXCR6 (3.8)	LYZ (3.8)	IKZF3 (3.7)	NLRP3 (3.5)
GO:0002831	regulation of response to biotic stimulus	2.39e-05	<0.01	GIMAP2 (3.0)	STAT4 (2.7)	CYLD (2.5)	IKZF3 (2.5)	IL10 (2.2)	CCR5 (2.2)	ENSG00000243150 (2.1)	GIMAP7 (2.1)	FKBP8 (1.9)	IL7R (1.9)
GO:0032103	positive regulation of response to external stimulus	2.41e-05	<0.01	TNFSF15 (4.3)	RARRES1 (3.5)	IL12B (2.9)	IL20 (2.5)	LXN (2.5)	NLRP3 (2.4)	ENSG00000251136 (2.4)	CCR1 (2.3)	RIPK2 (2.3)	CCRL2 (2.3)
REACTOME_CD28_DEPENDENT_PI3KAKT_SIGNALING	REACTOME_CD28_DEPENDENT_PI3KAKT_SIGNALING	2.41e-05	<0.01	IL12B (3.9)	IKZF3 (3.2)	ENSG00000219088 (2.7)	STAT4 (2.6)	IL10 (2.5)	IL7R (2.2)	IL12RB1 (2.2)	GIMAP6 (2.1)	PPP5C (2.1)	GTDC1 (2.0)
GO:0034142	toll-like receptor 4 signaling pathway	2.45e-05	<0.01	ARHGAP27 (3.6)	MCL1 (3.0)	IFNGR1 (2.8)	TICAM1 (2.8)	CCR2 (2.6)	ELL (2.6)	NOD2 (2.5)	ZPBP2 (2.5)	IRF5 (2.5)	ENSG00000235842 (2.4)
MP:0001819	abnormal immune cell physiology	2.47e-05	<0.01	CTSS (6.1)	GIMAP4 (3.9)	IL20 (3.7)	MAFB (3.7)	IRF8 (3.0)	GIMAP7 (3.0)	CCR1 (2.9)	GIMAP6 (2.9)	IL7R (2.8)	LYZ (2.8)
REACTOME_MYD88:INDEPENDENT_CASCADE_INITIATED_ON_PLASMA_MEMBRANE	REACTOME_MYD88:INDEPENDENT_CASCADE_INITIATED_ON_PLASMA_MEMBRANE	2.51e-05	<0.01	NLRP3 (4.7)	NFKB1 (4.0)	IRF5 (3.9)	RIPK2 (3.7)	MCL1 (3.7)	TICAM1 (3.7)	MAPKAPK2 (3.5)	CCR2 (3.3)	OSGIN2 (3.3)	ARHGAP27 (3.1)
GO:0002224	toll-like receptor signaling pathway	2.54e-05	<0.01	ARHGAP27 (3.7)	CCR2 (3.6)	TICAM1 (3.3)	IFNGR1 (3.2)	NOD2 (3.1)	IRF5 (3.1)	MCL1 (3.0)	ZPBP2 (2.5)	NLRP3 (2.4)	RIPK2 (2.3)
ENSG00000091181	IL5RA PPI subnetwork	2.61e-05	<0.01	IL10 (6.5)	ENSG00000251136 (4.5)	IL12B (4.0)	IL19 (3.7)	TNFSF15 (3.6)	NFKB1 (3.6)	IL12A (3.5)	CCRL2 (3.4)	CXCR6 (3.1)	ENSG00000240350 (3.1)
GO:0009897	external side of plasma membrane	2.68e-05	<0.01	CXCR6 (6.2)	GIMAP4 (5.5)	IL7R (5.1)	GIMAP6 (5.0)	GIMAP7 (4.8)	STAT4 (4.8)	IRF8 (4.2)	ENSG00000240350 (4.1)	IKZF3 (3.9)	IL10 (3.8)
GO:0042033	chemokine biosynthetic process	2.7e-05	<0.01	NLRP3 (3.2)	ENSG00000237781 (2.7)	XCR1 (2.7)	ENSG00000235842 (2.6)	LTF (2.5)	CCRL2 (2.4)	CCR3 (2.3)	IL12A (2.3)	IL12B (2.2)	ENSG00000240350 (2.2)
MP:0008750	abnormal interferon level	2.7e-05	<0.01	CCRL2 (4.7)	XCR1 (4.5)	TICAM1 (4.2)	NLRP3 (4.2)	SNX20 (4.2)	CCR5 (3.9)	NFKB1 (3.7)	RIPK2 (3.2)	TNFSF15 (3.1)	IRF5 (3.1)
ENSG00000145777	TSLP PPI subnetwork	2.71e-05	<0.01	ENSG00000240350 (4.2)	NOD2 (3.6)	SPEF2 (3.5)	IFNGR1 (3.5)	STAT4 (3.5)	IL7R (3.3)	TGFBR3 (3.3)	IRF8 (3.1)	NFKB1 (3.0)	IRF5 (2.9)
ENSG00000187266	EPOR PPI subnetwork	2.71e-05	<0.01	IL10 (6.1)	ENSG00000251136 (4.2)	IL12B (3.7)	IL12A (3.7)	IKZF1 (3.6)	IL19 (3.5)	CCRL2 (3.3)	NFKB1 (3.3)	IRF8 (3.3)	ENSG00000240350 (3.2)
ENSG00000163599	CTLA4 PPI subnetwork	2.73e-05	<0.01	IL12B (4.2)	GIMAP4 (3.9)	STAT4 (3.7)	IKZF1 (3.5)	GIMAP7 (3.3)	IKZF3 (3.2)	IL12RB1 (3.2)	GIMAP6 (3.2)	IL10 (3.1)	IL7R (2.9)
ENSG00000172179	PRL PPI subnetwork	2.74e-05	<0.01	ENSG00000240350 (4.3)	NOD2 (3.6)	IFNGR1 (3.6)	IL7R (3.5)	SPEF2 (3.5)	STAT4 (3.4)	IRF8 (3.1)	TGFBR3 (3.1)	SNX20 (2.9)	CXCR6 (2.8)
MP:0009763	increased sensitivity to induced morbidity/mortality	2.76e-05	<0.01	CCR1 (4.0)	RARRES1 (3.3)	MAFB (3.2)	IL10 (2.9)	CCRL2 (2.9)	IFNGR1 (2.6)	NLRP3 (2.6)	ADAMTSL4 (2.6)	CTSS (2.4)	LYZ (2.3)
MP:0004392	abnormal CD8-positive T cell physiology	2.79e-05	<0.01	IL12B (5.3)	STAT4 (5.1)	IL7R (4.4)	SNX20 (4.2)	IKZF3 (4.1)	IL10 (3.6)	CCR9 (3.5)	GIMAP7 (3.5)	RIPK2 (3.3)	OSGIN2 (3.2)
MP:0010766	abnormal NK cell physiology	2.8e-05	<0.01	IL12RB1 (6.2)	IRF8 (5.9)	CXCR6 (5.9)	CCR5 (5.5)	STAT4 (4.9)	GIMAP4 (4.8)	IKZF3 (4.7)	IL10 (4.4)	ENSG00000240350 (4.1)	GIMAP7 (3.9)
MP:0008554	decreased circulating tumor necrosis factor level	2.81e-05	<0.01	NLRP3 (5.6)	RIPK2 (4.4)	MAFB (4.3)	CCRL2 (4.0)	CCR1 (4.0)	NOD2 (3.8)	NFKB1 (3.8)	SNX20 (3.2)	CTSS (3.0)	OSGIN2 (3.0)
ENSG00000175505	CLCF1 PPI subnetwork	2.85e-05	<0.01	ENSG00000240350 (4.0)	STAT4 (3.6)	SPEF2 (3.5)	IL7R (3.4)	NOD2 (3.3)	IFNGR1 (3.2)	IRF8 (3.1)	IRF5 (3.0)	SNX20 (2.8)	TGFBR3 (2.7)
ENSG00000164342	TLR3 PPI subnetwork	2.86e-05	<0.01	ELL (3.4)	IFNGR1 (2.9)	RIPK2 (2.8)	NLRP3 (2.8)	DENND1B (2.7)	GSDMD (2.6)	XCR1 (2.3)	NOD2 (2.3)	NFKB1 (2.1)	MAPKAPK2 (1.9)
GO:0051607	defense response to virus	2.95e-05	<0.01	GIMAP2 (3.7)	XCR1 (2.9)	NOD2 (2.8)	CCR5 (2.4)	CCR2 (2.3)	IL7R (2.2)	IL12B (2.0)	TICAM1 (2.0)	IKZF3 (2.0)	GIMAP4 (1.9)
MP:0002024	T cell derived lymphoma	2.98e-05	<0.01	SMC4 (3.3)	IL10 (3.0)	IFT80 (2.9)	TRIM59 (2.5)	CCRL2 (2.4)	ENSG00000237781 (2.1)	CXCR6 (2.0)	OSGIN2 (1.9)	IL12RB1 (1.9)	ENSG00000251136 (1.9)
GO:0044144	modulation of growth of symbiont involved in interaction with host	2.98e-05	<0.01	LTF (7.1)	IL19 (4.2)	IL12A (4.2)	XCR1 (3.5)	ZPBP2 (3.2)	ENSG00000240350 (2.5)	RTP3 (2.1)	RPAP2 (2.1)	ENSG00000237781 (2.1)	NOD2 (2.0)
GO:0044110	growth involved in symbiotic interaction	2.98e-05	<0.01	LTF (7.1)	IL19 (4.2)	IL12A (4.2)	XCR1 (3.5)	ZPBP2 (3.2)	ENSG00000240350 (2.5)	RTP3 (2.1)	RPAP2 (2.1)	ENSG00000237781 (2.1)	NOD2 (2.0)
GO:0044116	growth of symbiont involved in interaction with host	2.98e-05	<0.01	LTF (7.1)	IL19 (4.2)	IL12A (4.2)	XCR1 (3.5)	ZPBP2 (3.2)	ENSG00000240350 (2.5)	RTP3 (2.1)	RPAP2 (2.1)	ENSG00000237781 (2.1)	NOD2 (2.0)
GO:0044146	negative regulation of growth of symbiont involved in interaction with host	2.98e-05	<0.01	LTF (7.1)	IL19 (4.2)	IL12A (4.2)	XCR1 (3.5)	ZPBP2 (3.2)	ENSG00000240350 (2.5)	RTP3 (2.1)	RPAP2 (2.1)	ENSG00000237781 (2.1)	NOD2 (2.0)
GO:0044117	growth of symbiont in host	2.98e-05	<0.01	LTF (7.1)	IL19 (4.2)	IL12A (4.2)	XCR1 (3.5)	ZPBP2 (3.2)	ENSG00000240350 (2.5)	RTP3 (2.1)	RPAP2 (2.1)	ENSG00000237781 (2.1)	NOD2 (2.0)
GO:0044126	regulation of growth of symbiont in host	2.98e-05	<0.01	LTF (7.1)	IL19 (4.2)	IL12A (4.2)	XCR1 (3.5)	ZPBP2 (3.2)	ENSG00000240350 (2.5)	RTP3 (2.1)	RPAP2 (2.1)	ENSG00000237781 (2.1)	NOD2 (2.0)
GO:0044130	negative regulation of growth of symbiont in host	2.98e-05	<0.01	LTF (7.1)	IL19 (4.2)	IL12A (4.2)	XCR1 (3.5)	ZPBP2 (3.2)	ENSG00000240350 (2.5)	RTP3 (2.1)	RPAP2 (2.1)	ENSG00000237781 (2.1)	NOD2 (2.0)
MP:0008044	increased NK cell number	3.01e-05	<0.01	GIMAP4 (4.4)	IKZF1 (4.1)	GIMAP7 (3.8)	CTSS (3.1)	IRF8 (3.0)	IKZF3 (2.8)	NLRP3 (2.7)	IL7R (2.6)	IL12RB1 (2.6)	CXCR6 (2.5)
GO:0051092	positive regulation of NF-kappaB transcription factor activity	3.04e-05	<0.01	TICAM1 (3.9)	OSGIN2 (3.3)	RIPK2 (3.1)	ENSG00000248003 (3.1)	ENSG00000251136 (3.1)	NOD2 (2.8)	NLRP3 (2.7)	IRF5 (2.6)	ELL (2.6)	ENSG00000235842 (2.4)
MP:0002356	abnormal spleen red pulp morphology	3.09e-05	<0.01	IL12A (4.0)	IL12RB1 (3.4)	RIPK2 (2.9)	IKZF1 (2.9)	IL10 (2.7)	PPM1L (2.7)	CXCR6 (2.6)	MFSD1 (2.6)	MAFB (2.6)	CCR3 (2.3)
GO:0048661	positive regulation of smooth muscle cell proliferation	3.14e-05	<0.01	C17orf69 (2.8)	ENSG00000243150 (2.8)	ENSG00000204650 (2.7)	ENSG00000235842 (2.7)	CCR3 (2.5)	ARHGAP27 (2.5)	IL20 (2.4)	ENSG00000214401 (2.4)	ENSG00000248003 (2.4)	NLRP3 (2.2)
GO:0048305	immunoglobulin secretion	3.15e-05	<0.01	ENSG00000240350 (3.8)	ENSG00000204650 (3.4)	IL12B (3.4)	ENSG00000244040 (2.4)	TICAM1 (2.4)	BTBD8 (2.1)	SPEF2 (2.1)	ENSG00000251136 (2.0)	CAPSL (1.7)	ENSG00000248003 (1.7)
GO:0006916	anti-apoptosis	3.15e-05	<0.01	ENSG00000235842 (3.6)	TICAM1 (2.7)	ELL (2.6)	GDF15 (2.5)	NLRP3 (2.2)	STH (2.1)	IL12B (2.0)	MCL1 (2.0)	RIPK2 (2.0)	IL19 (1.8)
GO:0043903	regulation of symbiosis, encompassing mutualism through parasitism	3.16e-05	<0.01	LTF (6.4)	IL12A (4.7)	IL19 (3.8)	XCR1 (3.2)	ZPBP2 (3.1)	ENSG00000237781 (2.3)	IL12B (2.3)	RPAP2 (2.2)	NOD2 (1.9)	RTP3 (1.9)
MP:0008565	decreased interferon-beta secretion	3.17e-05	<0.01	RIPK2 (4.0)	GSDMD (4.0)	CCRL2 (3.7)	TICAM1 (3.2)	NFKB1 (2.9)	NOD2 (2.8)	ELL (2.5)	GIMAP2 (2.3)	NLRP3 (2.3)	SNX20 (2.3)
MP:0008688	decreased interleukin-2 secretion	3.2e-05	<0.01	STAT4 (5.3)	GIMAP6 (5.1)	GIMAP7 (5.0)	GIMAP4 (4.9)	IKZF1 (4.1)	IRF8 (4.0)	IL7R (3.9)	CXCR6 (3.7)	CCR5 (3.7)	IL12RB1 (3.6)
GO:0002711	positive regulation of T cell mediated immunity	3.21e-05	<0.01	ENSG00000251136 (3.7)	IL12B (3.6)	IL19 (2.9)	OSGIN2 (2.9)	RIPK2 (2.5)	TNFSF15 (2.4)	ENSG00000204650 (2.2)	NLRP3 (2.1)	XCR1 (1.9)	GIMAP2 (1.8)
GO:0052547	regulation of peptidase activity	3.31e-05	<0.01	ADAMTSL4 (2.8)	RARRES1 (2.5)	RTP3 (2.3)	GDF15 (1.8)	IL20 (1.7)	ARL14 (1.6)	RIPK2 (1.6)	ENSG00000235842 (1.6)	NOD2 (1.6)	IL19 (1.5)
GO:0019724	B cell mediated immunity	3.34e-05	<0.01	IKZF3 (3.2)	ENSG00000204650 (3.1)	IRF8 (2.9)	C17orf69 (2.6)	RTP3 (2.5)	CCR3 (2.4)	GIMAP7 (2.4)	CTSS (2.3)	IL12RB1 (2.3)	ENSG00000237781 (2.2)
ENSG00000159113	ENSG00000159113 PPI subnetwork	3.35e-05	<0.01	IL10 (6.5)	ENSG00000251136 (4.4)	IL12B (4.1)	IL12A (3.8)	IL19 (3.7)	TNFSF15 (3.6)	NFKB1 (3.5)	ENSG00000240350 (3.4)	CCRL2 (3.3)	IL12RB1 (3.1)
ENSG00000168610	STAT3 PPI subnetwork	3.35e-05	<0.01	STAT4 (4.6)	MAPKAPK2 (3.6)	NFKB1 (3.4)	CCR2 (3.3)	IKZF1 (3.2)	MCL1 (2.8)	IL10 (2.7)	IRF8 (2.6)	ENSG00000240350 (2.2)	ELL (2.1)
MP:0001577	anemia	3.36e-05	<0.01	IKZF1 (3.6)	NFKB1 (3.2)	CCR3 (3.0)	ENSG00000248003 (2.7)	MAPKAPK2 (2.5)	LXN (2.5)	MCL1 (2.5)	SNX20 (2.3)	LTF (2.2)	TICAM1 (1.9)
ENSG00000116678	LEPR PPI subnetwork	3.37e-05	<0.01	IL10 (6.5)	IL12A (3.8)	IL12B (3.7)	ENSG00000240350 (3.7)	ENSG00000251136 (3.6)	IL19 (3.5)	NFKB1 (3.4)	TNFSF15 (3.1)	CCRL2 (2.9)	MAPKAPK2 (2.9)
GO:0045428	regulation of nitric oxide biosynthetic process	3.37e-05	<0.01	CCRL2 (3.9)	IL20 (3.3)	RIPK2 (3.0)	TNFSF15 (3.0)	NLRP3 (2.9)	CCR1 (2.8)	ENSG00000219088 (2.8)	BTBD8 (2.6)	IL12B (2.4)	IL12A (2.4)
ENSG00000150281	CTF1 PPI subnetwork	3.4e-05	<0.01	ENSG00000240350 (4.1)	SPEF2 (3.6)	IL7R (3.6)	STAT4 (3.4)	IFNGR1 (3.4)	IRF8 (3.3)	NOD2 (3.2)	TGFBR3 (3.0)	IRF5 (2.9)	CXCR6 (2.8)
ENSG00000185338	SOCS1 PPI subnetwork	3.41e-05	<0.01	IL7R (4.3)	STAT4 (4.0)	IRF8 (3.7)	IFNGR1 (3.6)	TGFBR3 (3.2)	GIMAP4 (3.1)	GIMAP6 (3.0)	IKZF1 (3.0)	CXCR6 (3.0)	SNX20 (2.9)
MP:0002743	glomerulonephritis	3.44e-05	<0.01	MAFB (4.4)	CTSS (3.9)	CCR5 (3.9)	CXCR6 (3.6)	IKZF1 (3.6)	CCRL2 (3.5)	IL10 (3.5)	IKZF3 (3.3)	MCL1 (3.2)	IL12RB1 (3.2)
ENSG00000113494	PRLR PPI subnetwork	3.46e-05	<0.01	IL10 (6.3)	ENSG00000251136 (4.4)	IL12B (3.7)	IL19 (3.6)	ENSG00000240350 (3.6)	IL12A (3.6)	TNFSF15 (3.3)	IL12RB1 (3.3)	NFKB1 (3.2)	IL20 (3.2)
GO:0002637	regulation of immunoglobulin production	3.53e-05	<0.01	ENSG00000240350 (4.7)	IL12RB1 (3.0)	ENSG00000204650 (3.0)	IKZF3 (2.8)	CCR3 (2.8)	ENSG00000185294 (2.6)	CXCR6 (2.6)	CAPSL (2.5)	PDE4D (2.5)	STAT4 (2.4)
ENSG00000162594	IL23R PPI subnetwork	3.55e-05	<0.01	IL10 (6.5)	ENSG00000251136 (4.3)	IL19 (3.8)	IL12A (3.8)	TNFSF15 (3.6)	IL12B (3.6)	NFKB1 (3.5)	ENSG00000240350 (3.3)	CXCR6 (3.3)	IL12RB1 (3.0)
MP:0005016	decreased lymphocyte cell number	3.62e-05	<0.01	IKZF1 (4.6)	IL7R (4.6)	GIMAP7 (3.9)	GIMAP6 (3.9)	CCRL2 (3.0)	CCR9 (2.9)	IKZF3 (2.9)	LYZ (2.8)	GIMAP2 (2.8)	CCR1 (2.7)
KEGG_INTESTINAL_IMMUNE_NETWORK_FOR_IGA_PRODUCTION	KEGG_INTESTINAL_IMMUNE_NETWORK_FOR_IGA_PRODUCTION	3.63e-05	<0.01	IRF8 (4.9)	IL12B (4.2)	IKZF3 (4.1)	IL12RB1 (3.8)	CXCR6 (3.8)	IRF5 (3.7)	CTSS (3.3)	IL10 (3.1)	GIMAP4 (3.1)	IL7R (3.0)
MP:0002026	leukemia	3.64e-05	<0.01	IRF5 (2.9)	SNX20 (2.7)	LTF (2.7)	IL12A (2.5)	LYZ (2.3)	CTSS (2.2)	CCR2 (2.1)	IRF8 (1.8)	ENSG00000214401 (1.7)	MFSD1 (1.7)
ENSG00000124334	IL9R PPI subnetwork	3.71e-05	<0.01	IL10 (6.4)	ENSG00000251136 (4.5)	IL12B (3.8)	TNFSF15 (3.8)	IL19 (3.7)	IL12A (3.7)	NFKB1 (3.5)	CXCR6 (3.3)	ENSG00000240350 (3.3)	CCRL2 (3.2)
MP:0000511	abnormal intestinal mucosa morphology	3.76e-05	<0.01	SPTSSB (4.1)	LTF (3.6)	PDE4D (3.2)	ARL14 (3.1)	GDF15 (2.9)	IL19 (2.6)	IL12B (2.4)	LYZ (2.2)	SLC6A20 (2.1)	CCRL2 (2.1)
MP:0005011	increased eosinophil cell number	3.77e-05	<0.01	IRF5 (4.0)	CCR1 (4.0)	LYZ (3.9)	IKZF1 (3.8)	NFKB1 (3.7)	CXCR6 (3.7)	ARL14 (3.2)	CCR3 (3.0)	IL7R (2.9)	SNX20 (2.8)
MP:0003721	increased tumor growth/size	3.78e-05	<0.01	CXCR6 (4.6)	RIPK2 (3.7)	IL12RB1 (3.5)	GIMAP4 (3.2)	CCR5 (3.1)	IL10 (3.0)	NFKB1 (2.7)	CCRL2 (2.6)	ELL (2.5)	STAT4 (2.5)
GO:0046640	regulation of alpha-beta T cell proliferation	3.83e-05	<0.01	ENSG00000251136 (4.8)	IL12B (4.7)	OSGIN2 (4.3)	IL19 (2.6)	TNFSF15 (2.5)	STAT4 (2.5)	ENSG00000219088 (2.5)	IL10 (2.5)	SPEF2 (2.4)	CCR3 (2.3)
REACTOME_TCR_SIGNALING	REACTOME_TCR_SIGNALING	3.86e-05	<0.01	IL7R (5.5)	GIMAP7 (4.8)	GIMAP6 (4.8)	GIMAP4 (4.6)	CCR5 (4.6)	CXCR6 (4.5)	IKZF1 (4.3)	GIMAP2 (3.9)	CYLD (3.7)	IL12RB1 (3.7)
MP:0008101	lymph node hypoplasia	3.88e-05	<0.01	CXCR6 (5.5)	CCR5 (5.2)	GIMAP4 (5.1)	GIMAP7 (5.0)	GIMAP6 (4.3)	IL7R (4.2)	GIMAP2 (4.1)	ENSG00000240350 (4.0)	IKZF1 (3.9)	SNX20 (3.9)
GO:0032813	tumor necrosis factor receptor superfamily binding	3.89e-05	<0.01	TNFSF15 (4.0)	GIMAP7 (3.9)	IL12RB1 (3.9)	GIMAP4 (3.8)	STAT4 (3.6)	RIPK2 (3.6)	IL10 (3.6)	GIMAP6 (3.4)	GIMAP2 (3.2)	NFKB1 (3.1)
GO:0045063	T-helper 1 cell differentiation	3.97e-05	<0.01	ENSG00000251136 (4.6)	IL12B (3.3)	C7orf64 (2.8)	OSGIN2 (2.4)	CAPSL (2.2)	SNX20 (2.2)	GSDMD (2.2)	ARL17A (2.2)	ENSA (2.1)	IL12A (2.1)
GO:0001909	leukocyte mediated cytotoxicity	4.04e-05	<0.01	IKZF3 (3.2)	ENSG00000233077 (2.8)	XCR1 (2.8)	ENSG00000204650 (2.6)	GTDC1 (2.6)	GIMAP2 (2.5)	CCR5 (2.4)	IL12B (2.4)	IL19 (2.4)	CAPSL (2.3)
ENSG00000136488	CSH1 PPI subnetwork	4.09e-05	<0.01	ENSG00000240350 (3.9)	NOD2 (3.5)	TGFBR3 (3.5)	IL7R (3.4)	IFNGR1 (3.2)	IRF8 (3.1)	STAT4 (3.1)	SPEF2 (2.8)	IRF5 (2.6)	SNX20 (2.6)
ENSG00000016402	IL20RA PPI subnetwork	4.14e-05	<0.01	IL10 (6.4)	ENSG00000251136 (4.3)	IL12B (3.9)	IL12A (3.8)	IL19 (3.7)	TNFSF15 (3.7)	NFKB1 (3.4)	ENSG00000240350 (3.3)	CXCR6 (3.2)	CCRL2 (3.1)
KEGG_ASTHMA	KEGG_ASTHMA	4.15e-05	<0.01	CCR3 (5.2)	IRF8 (5.2)	LYZ (4.0)	CTSS (3.8)	ENSG00000240350 (3.3)	CXCR6 (3.1)	IRF5 (2.8)	IL12RB1 (2.5)	NFKB1 (2.4)	NLRP3 (2.3)
ENSG00000198223	CSF2RA PPI subnetwork	4.25e-05	<0.01	IL10 (6.3)	IL12B (4.7)	ENSG00000251136 (4.4)	IL19 (4.0)	TNFSF15 (3.9)	IL12A (3.7)	NFKB1 (3.5)	CCRL2 (3.4)	ENSG00000240350 (3.4)	CXCR6 (3.2)
MP:0002423	abnormal mast cell physiology	4.32e-05	<0.01	CCR3 (6.4)	CCR1 (3.6)	LYZ (3.1)	CCR2 (3.0)	SNX20 (3.0)	LTF (2.9)	IKZF1 (2.9)	IL10 (2.6)	CTSS (2.2)	XCR1 (2.2)
ENSG00000129048	CCRL1 PPI subnetwork	4.35e-05	<0.01	CCR5 (5.4)	IL7R (3.7)	CXCR6 (3.7)	ENSG00000240350 (3.2)	CCR1 (3.1)	TNFSF15 (3.1)	RARRES1 (3.0)	LYZ (2.8)	GIMAP7 (2.7)	RIPK2 (2.6)
MP:0008079	decreased CD8-positive T cell number	4.37e-05	<0.01	GIMAP7 (6.8)	GIMAP6 (6.4)	CXCR6 (6.4)	GIMAP4 (5.9)	IL7R (5.8)	CCR5 (5.4)	GIMAP2 (5.2)	IL12RB1 (5.1)	IKZF1 (5.0)	STAT4 (5.0)
MP:0002421	abnormal cell-mediated immunity	4.37e-05	<0.01	CTSS (3.6)	NFKB1 (3.5)	RIPK2 (3.5)	IFNGR1 (3.4)	OSGIN2 (3.4)	RARRES1 (3.1)	LYZ (2.5)	CCRL2 (2.4)	ENSG00000251136 (2.3)	CCR1 (2.3)
ENSG00000142166	IFNAR1 PPI subnetwork	4.37e-05	<0.01	IL10 (6.4)	ENSG00000251136 (4.0)	IL19 (3.7)	IL12A (3.6)	NFKB1 (3.5)	TNFSF15 (3.5)	IL12RB1 (3.5)	CXCR6 (3.3)	ENSG00000240350 (3.3)	STAT4 (3.2)
GO:0002221	pattern recognition receptor signaling pathway	4.37e-05	<0.01	CCR2 (4.0)	NOD2 (3.9)	IFNGR1 (3.6)	ARHGAP27 (3.6)	IRF5 (3.3)	TICAM1 (3.0)	MCL1 (2.8)	NLRP3 (2.4)	ELL (2.4)	RIPK2 (2.3)
ENSG00000027697	IFNGR1 PPI subnetwork	4.4e-05	<0.01	IL10 (6.4)	ENSG00000251136 (4.3)	NFKB1 (3.7)	IL12A (3.7)	TNFSF15 (3.7)	IL19 (3.6)	IL12B (3.6)	ENSG00000240350 (3.4)	RIPK2 (3.3)	CXCR6 (3.3)
REACTOME_MAP_KINASE_ACTIVATION_IN_TLR_CASCADE	REACTOME_MAP_KINASE_ACTIVATION_IN_TLR_CASCADE	4.42e-05	<0.01	MCL1 (3.4)	NLRP3 (3.4)	IRF5 (3.0)	MAPKAPK2 (2.8)	ENSG00000235842 (2.7)	CCR2 (2.5)	OSGIN2 (2.3)	ARHGAP27 (2.2)	DENND1B (2.2)	CYLD (2.0)
MP:0004939	abnormal B cell morphology	4.44e-05	<0.01	IL7R (3.4)	NLRP3 (3.1)	ENSG00000243150 (2.7)	IL10 (2.7)	XCR1 (2.4)	IKZF1 (2.4)	GIMAP7 (2.4)	CTSS (2.3)	IRF5 (2.3)	GIMAP6 (2.3)
GO:0032602	chemokine production	4.44e-05	<0.01	NLRP3 (3.4)	ENSG00000237781 (3.2)	CCR3 (2.9)	C8orf73 (2.5)	NOD2 (2.4)	ARHGAP27 (2.3)	CCR1 (2.2)	OSGIN2 (2.2)	ADAMTSL4 (2.2)	TICAM1 (2.1)
ENSG00000077238	IL4R PPI subnetwork	4.44e-05	<0.01	IL10 (6.1)	ENSG00000251136 (4.5)	IL12B (3.9)	NFKB1 (3.7)	IL12A (3.5)	IL19 (3.5)	ENSG00000240350 (3.3)	IL12RB1 (3.2)	TNFSF15 (3.2)	MAPKAPK2 (3.0)
ENSG00000131724	IL13RA1 PPI subnetwork	4.45e-05	<0.01	IL10 (6.2)	ENSG00000251136 (4.3)	IL12A (3.8)	TNFSF15 (3.7)	IL12B (3.7)	IL19 (3.6)	NFKB1 (3.5)	ENSG00000240350 (3.3)	IL12RB1 (3.1)	CXCR6 (3.0)
GO:0002758	innate immune response-activating signal transduction	4.66e-05	<0.01	CCR2 (4.0)	NOD2 (3.9)	ARHGAP27 (3.7)	IFNGR1 (3.7)	IRF5 (3.5)	TICAM1 (3.0)	MCL1 (2.8)	ELL (2.5)	NLRP3 (2.4)	CCR1 (2.4)
MP:0001806	decreased IgM level	4.67e-05	<0.01	IRF5 (5.5)	IKZF3 (5.4)	IRF8 (4.6)	GIMAP7 (4.5)	IKZF1 (4.4)	SNX20 (4.0)	GIMAP4 (3.7)	GIMAP6 (3.6)	IL10 (3.6)	NFKB1 (3.0)
MP:0003944	abnormal T cell subpopulation ratio	4.7e-05	<0.01	CXCR6 (5.0)	GIMAP7 (4.9)	IKZF3 (4.8)	CCR5 (4.6)	IL12RB1 (4.5)	CCR9 (4.4)	IKZF1 (4.3)	SNX20 (3.9)	GIMAP6 (3.7)	IL7R (3.6)
MP:0008211	decreased mature B cell number	4.7e-05	<0.01	IKZF1 (5.2)	IL7R (4.1)	SNX20 (3.9)	IKZF3 (3.8)	GIMAP7 (3.8)	IRF8 (3.6)	IRF5 (3.5)	CTSS (3.4)	IL12A (3.3)	CAPSL (2.9)
GO:0045123	cellular extravasation	4.76e-05	<0.01	CCR1 (3.1)	ENSG00000244040 (2.7)	RIPK2 (2.6)	LYZ (2.5)	NOD2 (2.5)	SNX20 (2.4)	TNFSF15 (2.4)	CCR5 (2.2)	ZPBP2 (2.0)	LTF (1.9)
ENSG00000056558	TRAF1 PPI subnetwork	4.77e-05	<0.01	IL12B (4.5)	NFKB1 (4.0)	RIPK2 (3.4)	CYLD (3.3)	IL10 (2.9)	TICAM1 (2.8)	GSDMD (2.7)	SNX20 (2.5)	MCL1 (2.4)	IKZF1 (2.2)
REACTOME_INTERLEUKIN_RECEPTOR_SHC_SIGNALING	REACTOME_INTERLEUKIN_RECEPTOR_SHC_SIGNALING	4.81e-05	<0.01	IKZF1 (4.9)	CXCR6 (4.8)	ENSG00000240350 (4.7)	IL12RB1 (4.4)	IL10 (4.3)	STAT4 (3.8)	GIMAP4 (3.6)	NFKB1 (2.9)	SNX20 (2.8)	ENSG00000233401 (2.6)
GO:0004896	cytokine receptor activity	4.82e-05	<0.01	IL7R (5.2)	CCR2 (4.8)	CCR5 (4.7)	ENSG00000240350 (4.7)	IL10 (4.6)	SNX20 (4.5)	CXCR6 (4.2)	CCR3 (4.1)	NOD2 (4.1)	CCR1 (4.0)
GO:0006953	acute-phase response	4.84e-05	<0.01	ENSG00000248003 (4.4)	RARRES1 (2.7)	IL20 (2.5)	ENSG00000219088 (2.4)	NLRP3 (2.4)	RTP3 (2.3)	ENSG00000244040 (2.3)	CCR1 (2.1)	ENSG00000185294 (2.0)	ARL14 (2.0)
GO:0046641	positive regulation of alpha-beta T cell proliferation	4.85e-05	<0.01	OSGIN2 (5.4)	IL12B (5.3)	ENSG00000251136 (4.6)	IL19 (3.2)	ENSG00000219088 (2.6)	NLRP3 (2.6)	IL10 (2.4)	TNFSF15 (2.4)	ENSG00000204650 (2.4)	STAT4 (2.1)
KEGG_ALLOGRAFT_REJECTION	KEGG_ALLOGRAFT_REJECTION	4.87e-05	<0.01	IRF8 (6.1)	CXCR6 (5.5)	IL12RB1 (5.0)	IL10 (4.5)	IKZF3 (4.4)	CTSS (4.0)	STAT4 (3.8)	CCR5 (3.7)	ENSG00000240350 (3.4)	GIMAP4 (3.2)
REACTOME_INNATE_IMMUNE_SYSTEM	REACTOME_INNATE_IMMUNE_SYSTEM	4.91e-05	<0.01	CTSS (4.7)	IRF5 (4.3)	CCR2 (4.2)	NOD2 (4.1)	NFKB1 (4.0)	GSDMD (3.9)	IFNGR1 (3.6)	RIPK2 (3.6)	MCL1 (3.2)	IL12A (3.1)
GO:0032760	positive regulation of tumor necrosis factor production	4.92e-05	<0.01	XCR1 (3.3)	NLRP3 (3.2)	NOD2 (3.0)	CCR1 (2.9)	CTSS (2.8)	ENSG00000251136 (2.7)	BTBD8 (2.6)	OSGIN2 (2.6)	LYZ (2.5)	MAFB (2.5)
ENSG00000185436	IL28RA PPI subnetwork	4.93e-05	<0.01	IL10 (6.3)	ENSG00000251136 (4.4)	IL12B (3.9)	IL19 (3.7)	IL12A (3.6)	TNFSF15 (3.6)	NFKB1 (3.4)	ENSG00000240350 (3.3)	CCRL2 (3.1)	CXCR6 (3.1)
ENSG00000095752	IL11 PPI subnetwork	4.93e-05	<0.01	ENSG00000240350 (3.8)	NOD2 (3.7)	IL7R (3.7)	SPEF2 (3.6)	STAT4 (3.5)	IFNGR1 (3.3)	IRF8 (3.2)	TGFBR3 (3.0)	SNX20 (2.9)	IRF5 (2.8)
GO:0042742	defense response to bacterium	5.14e-05	<0.01	LTF (5.9)	LYZ (2.5)	CCR1 (2.5)	IL12A (2.4)	IL19 (2.4)	NOD2 (2.1)	ENSG00000237781 (2.0)	IL12B (1.9)	ZPBP2 (1.8)	NLRP3 (1.8)
MP:0001828	abnormal T cell activation	5.14e-05	<0.01	GIMAP7 (5.9)	GIMAP4 (5.6)	STAT4 (5.5)	GIMAP6 (5.2)	IKZF1 (5.1)	CXCR6 (4.8)	IKZF3 (4.7)	IL12RB1 (4.4)	IRF8 (4.3)	ENSG00000240350 (3.9)
MP:0005012	decreased eosinophil cell number	5.16e-05	<0.01	CCR3 (4.9)	ENSG00000240350 (4.6)	CCR1 (4.4)	CXCR6 (4.2)	IL12RB1 (3.8)	IL10 (3.4)	CCR2 (3.1)	IKZF1 (2.9)	SNX20 (2.8)	LTF (2.7)
GO:0032101	regulation of response to external stimulus	5.2e-05	<0.01	TNFSF15 (3.3)	RARRES1 (3.2)	ARL17A (2.7)	ENSG00000235842 (2.6)	CCRL2 (2.5)	IL12B (2.3)	RTP3 (2.2)	LYZ (2.2)	CCR1 (2.2)	SNX20 (2.1)
ENSG00000159128	IFNGR2 PPI subnetwork	5.22e-05	<0.01	IL10 (6.3)	ENSG00000251136 (4.3)	IL12B (3.8)	IL19 (3.8)	IL12A (3.7)	NFKB1 (3.6)	TNFSF15 (3.6)	RIPK2 (3.1)	ENSG00000240350 (3.1)	CXCR6 (3.1)
REACTOME_PEPTIDE_LIGAND:BINDING_RECEPTORS	REACTOME_PEPTIDE_LIGAND:BINDING_RECEPTORS	5.25e-05	<0.01	CCR5 (3.6)	CCRL2 (3.2)	XCR1 (3.0)	CXCR6 (3.0)	CCR3 (2.8)	TNFSF15 (2.8)	CCR1 (2.7)	ENSG00000240350 (2.6)	RIPK2 (2.4)	IL7R (2.4)
GO:0002709	regulation of T cell mediated immunity	5.3e-05	<0.01	IL12B (4.1)	ENSG00000251136 (4.1)	OSGIN2 (3.1)	RIPK2 (2.5)	IL19 (2.4)	NLRP3 (2.3)	TNFSF15 (2.3)	IL12A (2.1)	SNX20 (2.1)	ENSG00000244040 (2.1)
ENSG00000184557	SOCS3 PPI subnetwork	5.38e-05	<0.01	ENSG00000240350 (3.6)	IKZF1 (3.4)	IL7R (3.3)	IFNGR1 (3.1)	IRF8 (3.0)	STAT4 (3.0)	GIMAP4 (2.9)	TGFBR3 (2.8)	SNX20 (2.8)	CCR2 (2.6)
ENSG00000142677	IL22RA1 PPI subnetwork	5.38e-05	<0.01	IL10 (6.4)	ENSG00000251136 (4.2)	TNFSF15 (3.8)	IL12B (3.7)	IL19 (3.7)	IL12A (3.6)	NFKB1 (3.4)	ENSG00000240350 (3.3)	CXCR6 (3.3)	RIPK2 (3.1)
ENSG00000112964	GHR PPI subnetwork	5.39e-05	<0.01	IL10 (6.4)	ENSG00000251136 (3.8)	IL19 (3.8)	IL12B (3.7)	NFKB1 (3.3)	ENSG00000240350 (3.2)	IL12RB1 (3.1)	STAT4 (3.0)	CXCR6 (3.0)	MAPKAPK2 (2.9)
MP:0005334	abnormal fat pad morphology	5.4e-05	<0.01	TGFBR3 (3.7)	ADAMTSL4 (2.4)	IKZF1 (2.3)	IL10 (2.1)	RREB1 (2.1)	LRRC2 (1.6)	PLEKHM1 (1.6)	CCR1 (1.6)	LYZ (1.5)	PGPEP1 (1.4)
GO:0042104	positive regulation of activated T cell proliferation	5.43e-05	<0.01	SPEF2 (4.2)	ENSG00000204650 (3.5)	CCR3 (2.9)	IL12B (2.6)	CAPSL (2.4)	IL10 (2.4)	GTDC1 (2.3)	TNFSF15 (2.2)	ENSG00000240350 (2.1)	ENSG00000251136 (2.0)
MP:0008482	decreased spleen germinal center number	5.52e-05	<0.01	IKZF3 (4.6)	CXCR6 (3.6)	GIMAP7 (3.2)	GIMAP4 (2.7)	TICAM1 (2.7)	GIMAP6 (2.7)	IRF5 (2.3)	SNX20 (2.3)	IL7R (2.3)	IRF8 (2.3)
GO:0002756	MyD88-independent toll-like receptor signaling pathway	5.53e-05	<0.01	ARHGAP27 (3.2)	TICAM1 (2.7)	MCL1 (2.6)	DENND1B (2.6)	IRF5 (2.5)	ENSG00000235842 (2.3)	CCR2 (2.3)	PLEKHM1 (2.2)	ENSG00000251136 (2.2)	C19orf50 (2.2)
ENSG00000103522	IL21R PPI subnetwork	5.61e-05	<0.01	IL10 (6.4)	ENSG00000251136 (4.3)	IL12B (3.9)	IL12A (3.8)	IL19 (3.7)	TNFSF15 (3.7)	NFKB1 (3.4)	ENSG00000240350 (3.3)	CXCR6 (3.2)	CCRL2 (3.1)
ENSG00000164485	IL22RA2 PPI subnetwork	5.61e-05	<0.01	IL10 (6.4)	ENSG00000251136 (4.3)	IL12B (3.9)	IL12A (3.8)	IL19 (3.7)	TNFSF15 (3.7)	NFKB1 (3.4)	ENSG00000240350 (3.3)	CXCR6 (3.2)	CCRL2 (3.1)
ENSG00000123496	IL13RA2 PPI subnetwork	5.61e-05	<0.01	IL10 (6.4)	ENSG00000251136 (4.3)	IL12B (3.9)	IL12A (3.8)	IL19 (3.7)	TNFSF15 (3.7)	NFKB1 (3.4)	ENSG00000240350 (3.3)	CXCR6 (3.2)	CCRL2 (3.1)
GO:0071222	cellular response to lipopolysaccharide	5.64e-05	<0.01	OSGIN2 (3.5)	NOD2 (3.1)	NLRP3 (3.0)	CCR1 (2.7)	TICAM1 (2.4)	RIPK2 (2.4)	GDF15 (2.3)	XCR1 (2.2)	CTSS (2.1)	LYZ (2.1)
ENSG00000110324	IL10RA PPI subnetwork	5.64e-05	<0.01	IL10 (6.4)	ENSG00000251136 (4.3)	IL19 (3.8)	IL12A (3.8)	IL12B (3.8)	TNFSF15 (3.7)	NFKB1 (3.6)	ENSG00000240350 (3.3)	CXCR6 (3.1)	IL12RB1 (3.0)
GO:0006809	nitric oxide biosynthetic process	5.73e-05	<0.01	IL20 (3.9)	CCRL2 (3.6)	TNFSF15 (3.1)	ENSG00000235842 (2.9)	RIPK2 (2.9)	CCR1 (2.8)	ENSG00000219088 (2.7)	IL12A (2.5)	TICAM1 (2.4)	NLRP3 (2.3)
MP:0008396	abnormal osteoclast differentiation	5.75e-05	<0.01	NLRP3 (4.1)	CCR1 (4.1)	IRF5 (3.8)	CTSS (3.8)	MCL1 (3.6)	IL7R (3.3)	OSGIN2 (3.2)	RIPK2 (3.1)	CCR5 (2.8)	IKZF1 (2.8)
KEGG_GRAFT_VERSUS_HOST_DISEASE	KEGG_GRAFT_VERSUS_HOST_DISEASE	5.82e-05	<0.01	IRF8 (6.1)	CXCR6 (4.2)	IKZF3 (4.2)	CTSS (4.2)	CCRL2 (4.1)	IL12RB1 (3.9)	IL10 (3.6)	STAT4 (3.6)	RIPK2 (3.3)	NLRP3 (3.3)
MP:0001192	scaly skin	5.86e-05	<0.01	ENSG00000235842 (3.3)	NOD2 (3.3)	MAFB (2.6)	NFKB1 (2.4)	GSDMD (2.4)	WNT3 (2.3)	CCR9 (2.3)	RIPK2 (2.0)	CCRL2 (1.9)	IFNGR1 (1.8)
ENSG00000137070	IL11RA PPI subnetwork	5.89e-05	<0.01	IL10 (6.4)	ENSG00000251136 (4.3)	IL12B (3.9)	IL19 (3.8)	TNFSF15 (3.7)	IL12A (3.7)	NFKB1 (3.5)	ENSG00000240350 (3.3)	CXCR6 (3.1)	RIPK2 (3.1)
ENSG00000145623	OSMR PPI subnetwork	5.89e-05	<0.01	IL10 (6.4)	ENSG00000251136 (4.3)	IL12B (3.9)	IL19 (3.8)	TNFSF15 (3.7)	IL12A (3.7)	NFKB1 (3.5)	ENSG00000240350 (3.3)	CXCR6 (3.1)	RIPK2 (3.1)
MP:0002490	abnormal immunoglobulin level	5.95e-05	<0.01	NFKB1 (4.5)	IKZF3 (4.3)	IRF8 (4.2)	IL12RB1 (4.1)	CXCR6 (4.0)	RIPK2 (3.7)	STAT4 (3.5)	IL7R (3.4)	GIMAP4 (3.2)	SNX20 (3.0)
MP:0008484	decreased spleen germinal center size	5.96e-05	<0.01	IRF5 (4.1)	SNX20 (3.8)	GIMAP7 (3.2)	IFNGR1 (3.2)	IRF8 (3.1)	RARRES1 (2.8)	IL7R (2.8)	GSDMB (2.5)	XCR1 (2.4)	CCR5 (2.3)
ENSG00000173039	RELA PPI subnetwork	6.01e-05	<0.01	MCL1 (5.7)	NFKB1 (3.6)	TICAM1 (3.5)	RIPK2 (3.4)	MAPKAPK2 (3.4)	ELL (3.2)	NLRP3 (2.5)	IL10 (2.5)	PPP5C (2.4)	IRF8 (2.4)
ENSG00000160712	IL6R PPI subnetwork	6.07e-05	<0.01	IL10 (6.5)	ENSG00000251136 (4.5)	IL19 (4.1)	IL12B (3.8)	TNFSF15 (3.8)	NFKB1 (3.7)	IL12A (3.6)	ENSG00000240350 (3.3)	RIPK2 (3.0)	STAT4 (3.0)
ENSG00000169220	RGS14 PPI subnetwork	6.09e-05	<0.01	MAPKAPK2 (3.0)	TGFBR3 (2.5)	ENSG00000233401 (2.4)	SNX20 (2.1)	RIPK2 (2.1)	KPNA4 (2.0)	ADAMTSL4 (1.8)	NKD1 (1.7)	FYCO1 (1.6)	ZPBP2 (1.6)
ENSG00000111802	TDP2 PPI subnetwork	6.11e-05	<0.01	IL10 (3.8)	NFKB1 (3.1)	IKZF3 (3.0)	GIMAP7 (2.9)	IL12RB1 (2.7)	ENSG00000251136 (2.7)	IKZF1 (2.5)	TICAM1 (2.2)	RIPK2 (2.2)	OSGIN2 (2.2)
GO:0001910	regulation of leukocyte mediated cytotoxicity	6.15e-05	<0.01	XCR1 (3.5)	GTDC1 (3.3)	ENSG00000204650 (3.1)	ENSG00000244040 (3.1)	IL19 (3.0)	IKZF3 (2.9)	CCR5 (2.8)	GIMAP2 (2.8)	ENSG00000233077 (2.7)	CXCR6 (2.6)
ENSG00000189308	LIN54 PPI subnetwork	6.23e-05	<0.01	LZTFL1 (3.1)	TRIM59 (2.5)	NSMCE2 (2.4)	SMC4 (2.3)	C7orf64 (2.2)	OSGIN2 (2.1)	PEX1 (2.1)	ENSA (1.5)	LRRC2 (1.5)	IFT80 (1.4)
ENSG00000134352	IL6ST PPI subnetwork	6.3e-05	<0.01	IL10 (6.0)	ENSG00000251136 (4.3)	IL19 (4.0)	IL12A (4.0)	NFKB1 (3.9)	TNFSF15 (3.8)	IL12B (3.6)	MAPKAPK2 (3.5)	NLRP3 (3.5)	IRF8 (3.4)
MP:0005010	abnormal CD8-positive T cell morphology	6.33e-05	<0.01	CXCR6 (5.4)	IL7R (5.3)	IKZF3 (5.1)	GIMAP7 (4.9)	CCR9 (4.6)	GIMAP4 (4.5)	GIMAP6 (4.3)	STAT4 (3.9)	IL12RB1 (3.8)	IL12B (3.7)
MP:0009790	decreased susceptibility to viral infection induced morbidity/mortality	6.35e-05	<0.01	CCRL2 (4.8)	NLRP3 (4.4)	RIPK2 (4.2)	IRF8 (4.1)	XCR1 (3.8)	CCR5 (3.5)	CCR1 (3.1)	TICAM1 (2.9)	GIMAP4 (2.8)	IL12RB1 (2.8)
KEGG_CYTOSOLIC_DNA_SENSING_PATHWAY	KEGG_CYTOSOLIC_DNA_SENSING_PATHWAY	6.36e-05	<0.01	RIPK2 (5.2)	IL12A (4.4)	NLRP3 (4.3)	CCRL2 (4.0)	ENSG00000244040 (3.7)	ENSG00000251136 (3.7)	OSGIN2 (3.5)	MCL1 (3.3)	IL12B (2.9)	SNX20 (2.9)
MP:0008470	abnormal spleen B cell follicle morphology	6.46e-05	<0.01	IKZF3 (5.2)	NFKB1 (3.4)	ARL17A (3.2)	TGFBR3 (3.2)	IFNGR1 (3.2)	GIMAP7 (3.1)	IL7R (2.9)	PPM1L (2.7)	STAT4 (2.6)	SNX20 (2.4)
ENSG00000109471	IL2 PPI subnetwork	6.47e-05	<0.01	IRF8 (4.4)	ENSG00000240350 (3.9)	IL7R (3.7)	STAT4 (3.6)	SPEF2 (3.3)	GIMAP4 (3.0)	TGFBR3 (3.0)	NOD2 (2.9)	CXCR6 (2.7)	IKZF1 (2.7)
ENSG00000112062	MAPK14 PPI subnetwork	6.48e-05	<0.01	GDF15 (3.6)	MCL1 (2.7)	ELL (2.3)	C8orf73 (2.3)	MAPKAPK2 (2.3)	LRRC2 (2.2)	CYLD (2.2)	PLEKHM1 (2.0)	IL12RB1 (2.0)	ARHGAP27 (1.9)
REACTOME_INTERLEUKIN:1_SIGNALING	REACTOME_INTERLEUKIN:1_SIGNALING	6.51e-05	<0.01	NLRP3 (7.9)	RIPK2 (5.8)	CCRL2 (5.1)	ENSG00000251136 (5.0)	NFKB1 (4.5)	TICAM1 (3.9)	OSGIN2 (3.7)	IL12B (2.8)	NOD2 (2.8)	MAPKAPK2 (2.7)
ENSG00000096996	IL12RB1 PPI subnetwork	6.57e-05	<0.01	IL10 (6.1)	IL12B (4.2)	ENSG00000251136 (4.1)	NFKB1 (4.0)	IL12RB1 (3.5)	TNFSF15 (3.5)	IL12A (3.5)	IL19 (3.5)	ENSG00000240350 (3.5)	CXCR6 (3.2)
MP:0006387	abnormal T cell number	6.61e-05	<0.01	SNX20 (4.8)	NFKB1 (4.8)	CTSS (3.7)	GSDMD (3.3)	IFNGR1 (2.9)	RIPK2 (2.7)	MCL1 (2.7)	IKZF1 (2.6)	GIMAP2 (2.5)	GIMAP7 (2.4)
MP:0001876	decreased inflammatory response	6.69e-05	<0.01	CCR1 (5.5)	CCRL2 (4.7)	CXCR6 (4.1)	CCR3 (4.0)	CCR5 (4.0)	TNFSF15 (3.8)	CTSS (3.8)	LYZ (3.7)	NLRP3 (3.6)	ENSG00000240350 (3.3)
ENSG00000150455	TIRAP PPI subnetwork	6.69e-05	<0.01	CCR2 (4.7)	NOD2 (4.5)	NLRP3 (4.0)	CCR1 (3.8)	IL10 (3.5)	CTSS (3.3)	IRF5 (3.2)	RIPK2 (2.9)	SSR1 (2.8)	CCRL2 (2.8)
MP:0002418	increased susceptibility to viral infection	6.76e-05	<0.01	IRF8 (4.6)	GSDMD (4.4)	CCR5 (3.8)	IL12RB1 (3.6)	IKZF3 (3.5)	NFKB1 (3.3)	XCR1 (3.2)	IKZF1 (3.1)	IRF5 (3.1)	CTSS (2.9)
MP:0000336	decreased mast cell number	6.86e-05	<0.01	CCR3 (4.0)	LYZ (3.3)	NOD2 (3.3)	RIPK2 (3.0)	CCR5 (3.0)	CCR1 (2.8)	CCRL2 (2.8)	CCR2 (2.8)	LTF (2.6)	GIMAP6 (2.5)
MP:0000689	abnormal spleen morphology	6.89e-05	<0.01	IKZF1 (5.0)	IL7R (4.4)	IRF8 (4.1)	GIMAP6 (4.0)	GIMAP7 (3.9)	GIMAP4 (3.7)	SNX20 (3.6)	IL10 (3.4)	CAPSL (3.1)	IRF5 (3.0)
GO:0016064	immunoglobulin mediated immune response	6.93e-05	<0.01	ENSG00000204650 (3.2)	IKZF3 (3.1)	IRF8 (3.0)	C17orf69 (2.8)	CCR3 (2.4)	RTP3 (2.4)	CTSS (2.3)	GIMAP7 (2.3)	ENSG00000237781 (2.2)	IL12RB1 (2.1)
ENSG00000123268	ATF1 PPI subnetwork	6.97e-05	<0.01	ADAMTSL4 (2.3)	GTDC1 (2.1)	ZPBP (2.0)	ENSG00000233077 (2.0)	FKBP8 (1.6)	GDF15 (1.6)	STH (1.6)	TICAM1 (1.5)	ENSG00000235842 (1.5)	YEATS4 (1.5)
GO:0046006	regulation of activated T cell proliferation	7.11e-05	<0.01	SPEF2 (4.0)	ENSG00000204650 (3.3)	IL12B (2.9)	ENSG00000240350 (2.8)	IL10 (2.7)	CCR3 (2.6)	ENSG00000251136 (2.6)	IL19 (2.5)	TNFSF15 (2.3)	CAPSL (2.1)
MP:0001860	liver inflammation	7.16e-05	<0.01	SNX20 (4.0)	NFKB1 (4.0)	IKZF1 (3.5)	TICAM1 (3.3)	IRF8 (3.3)	MCL1 (3.3)	IRF5 (3.1)	CTSS (3.0)	IFNGR1 (2.6)	NOD2 (2.6)
MP:0008828	abnormal lymph node cell ratio	7.2e-05	<0.01	CXCR6 (6.1)	IL12RB1 (5.7)	IL10 (4.5)	ENSG00000240350 (4.5)	CCR5 (3.8)	GIMAP4 (3.7)	STAT4 (3.1)	CCRL2 (3.0)	GIMAP6 (2.8)	NOD2 (2.8)
ENSG00000111679	PTPN6 PPI subnetwork	7.21e-05	<0.01	IL7R (5.0)	IRF8 (4.2)	STAT4 (3.9)	IKZF1 (3.7)	GIMAP4 (3.6)	GIMAP7 (3.6)	IRF5 (3.5)	SNX20 (3.3)	LYZ (3.3)	GIMAP6 (3.2)
GO:0060330	regulation of response to interferon-gamma	7.26e-05	<0.01	GSDMB (4.3)	GSDMD (3.1)	GTDC1 (2.9)	IL12RB1 (2.5)	ARL14 (2.2)	ADAMTSL4 (2.1)	C19orf50 (2.1)	ENSG00000233401 (2.1)	IL10 (2.0)	ORMDL3 (1.8)
GO:0060334	regulation of interferon-gamma-mediated signaling pathway	7.26e-05	<0.01	GSDMB (4.3)	GSDMD (3.1)	GTDC1 (2.9)	IL12RB1 (2.5)	ARL14 (2.2)	ADAMTSL4 (2.1)	C19orf50 (2.1)	ENSG00000233401 (2.1)	IL10 (2.0)	ORMDL3 (1.8)
GO:0046633	alpha-beta T cell proliferation	7.26e-05	<0.01	IL12B (4.9)	ENSG00000251136 (4.6)	OSGIN2 (4.0)	ENSG00000204650 (2.7)	IL19 (2.6)	ENSG00000219088 (2.6)	STAT4 (2.6)	SPEF2 (2.5)	IKZF3 (2.4)	IL10 (2.3)
GO:0034138	toll-like receptor 3 signaling pathway	7.32e-05	<0.01	ARHGAP27 (3.2)	TICAM1 (3.0)	MCL1 (2.9)	ENSG00000235842 (2.8)	IRF5 (2.6)	DENND1B (2.4)	ENSG00000251136 (2.3)	IFNGR1 (2.3)	MAPKAPK2 (2.2)	C19orf50 (2.2)
REACTOME_NFKB_AND_MAP_KINASES_ACTIVATION_MEDIATED_BY_TLR4_SIGNALING_REPERTOIRE	REACTOME_NFKB_AND_MAP_KINASES_ACTIVATION_MEDIATED_BY_TLR4_SIGNALING_REPERTOIRE	7.39e-05	<0.01	NLRP3 (4.8)	NFKB1 (4.0)	RIPK2 (3.7)	MCL1 (3.7)	TICAM1 (3.6)	IRF5 (3.5)	MAPKAPK2 (3.5)	OSGIN2 (3.2)	CCR2 (2.9)	ARHGAP27 (2.7)
MP:0008082	increased single-positive T cell number	7.46e-05	<0.01	IKZF3 (3.2)	ENSG00000240350 (2.9)	NFKB1 (2.8)	IL10 (2.7)	MAPKAPK2 (2.6)	IL12RB1 (2.4)	IKZF1 (2.4)	CAPSL (2.1)	CXCR6 (2.1)	IRF8 (2.0)
GO:0050755	chemokine metabolic process	7.59e-05	<0.01	NLRP3 (3.1)	XCR1 (2.9)	ENSG00000237781 (2.8)	CCR3 (2.7)	ENSG00000235842 (2.7)	CCRL2 (2.5)	IL12B (2.3)	LTF (2.3)	FYCO1 (2.1)	SPEF2 (2.0)
ENSG00000144648	CCBP2 PPI subnetwork	7.67e-05	<0.01	CCR5 (5.8)	CCR1 (4.0)	CXCR6 (3.9)	NLRP3 (3.7)	TNFSF15 (3.5)	CCRL2 (3.5)	IL7R (3.4)	RIPK2 (3.3)	LYZ (3.1)	ENSG00000240350 (3.1)
ENSG00000117400	MPL PPI subnetwork	7.67e-05	<0.01	IL10 (6.4)	ENSG00000251136 (4.2)	IL12B (3.8)	IL12A (3.7)	IL19 (3.6)	TNFSF15 (3.6)	NFKB1 (3.4)	ENSG00000240350 (3.3)	CXCR6 (3.0)	RIPK2 (3.0)
MP:0004031	insulitis	7.74e-05	<0.01	CXCR6 (5.0)	MAFB (4.5)	GIMAP4 (4.1)	IL10 (4.1)	IL12RB1 (4.0)	CCR5 (3.8)	STAT4 (3.6)	IL7R (3.4)	IRF8 (3.2)	CTSS (3.0)
GO:0048659	smooth muscle cell proliferation	7.93e-05	<0.01	ENSG00000235842 (4.4)	MCL1 (2.5)	ENSG00000204650 (2.3)	NLRP3 (2.2)	IL12A (2.1)	CCRL2 (1.8)	TGFBR3 (1.8)	MAFB (1.8)	TNFSF15 (1.6)	RIPK2 (1.6)
ENSG00000188223	LIN37 PPI subnetwork	8.02e-05	<0.01	SMC4 (2.5)	LZTFL1 (2.5)	NSMCE2 (2.4)	TRIM59 (2.3)	OSGIN2 (2.2)	C7orf64 (2.1)	PEX1 (1.6)	GATAD1 (1.5)	LYZ (1.4)	HORMAD1 (1.3)
ENSG00000101210	EEF1A2 PPI subnetwork	8.16e-05	<0.01	RIPK2 (4.6)	UBA52 (4.2)	IRF5 (3.6)	NFKB1 (3.5)	TICAM1 (3.4)	ENSG00000249748 (3.0)	CYLD (2.8)	CCR2 (2.7)	IFNGR1 (2.4)	IQCJ-SCHIP1-AS1 (2.0)
REACTOME_ACTIVATED_TLR4_SIGNALLING	REACTOME_ACTIVATED_TLR4_SIGNALLING	8.2e-05	<0.01	NLRP3 (5.9)	CCR2 (4.8)	NFKB1 (4.4)	RIPK2 (4.3)	MCL1 (4.2)	IRF5 (4.1)	NOD2 (3.6)	TICAM1 (3.6)	IFNGR1 (3.4)	ARHGAP27 (3.4)
MP:0004502	decreased incidence of chemically-induced tumors	8.41e-05	<0.01	NLRP3 (6.1)	IL12B (4.5)	RIPK2 (3.8)	CCRL2 (3.8)	IL19 (3.7)	OSGIN2 (3.4)	GDF15 (3.3)	IL7R (3.2)	TNFSF15 (2.8)	IL10 (2.8)
GO:0045086	positive regulation of interleukin-2 biosynthetic process	8.5e-05	<0.01	ENSG00000237781 (3.7)	RPAP2 (3.6)	ENSG00000235842 (3.3)	ENSG00000219088 (3.2)	IL12B (2.6)	CCR9 (2.6)	ARL17A (2.4)	CCR3 (2.2)	ENSG00000204650 (2.2)	IKZF1 (2.2)
ENSG00000159110	IFNAR2 PPI subnetwork	8.54e-05	<0.01	IL10 (6.1)	ENSG00000251136 (4.4)	IL12A (4.1)	TNFSF15 (3.7)	IL19 (3.7)	NFKB1 (3.6)	IL12B (3.1)	IRF8 (3.0)	CCRL2 (3.0)	MAPKAPK2 (2.8)
MP:0000136	abnormal microglial cell morphology	8.9e-05	<0.01	CTSS (3.0)	CCR1 (2.8)	CCRL2 (2.7)	SNX20 (2.6)	RARRES1 (2.5)	CCR3 (2.5)	ENSG00000240350 (2.4)	LYZ (2.3)	MAPKAPK2 (2.0)	MAFB (1.9)
MP:0001874	acanthosis	9.07e-05	<0.01	NFKB1 (3.5)	ENSG00000235842 (2.9)	RIPK2 (2.8)	MAFB (2.4)	IFNGR1 (2.3)	NOD2 (2.3)	NLRP3 (2.3)	TICAM1 (2.1)	GSDMD (2.1)	IRF5 (1.9)
REACTOME_TOLL_LIKE_RECEPTOR_4_TLR4_CASCADE	REACTOME_TOLL_LIKE_RECEPTOR_4_TLR4_CASCADE	9.08e-05	<0.01	NLRP3 (6.3)	CCR2 (5.2)	IRF5 (5.0)	NFKB1 (4.3)	RIPK2 (4.2)	TICAM1 (4.0)	MCL1 (3.9)	IFNGR1 (3.9)	NOD2 (3.8)	ARHGAP27 (3.3)
GO:0032642	regulation of chemokine production	9.31e-05	<0.01	NLRP3 (3.4)	ENSG00000237781 (3.3)	CCR3 (2.5)	C8orf73 (2.4)	NOD2 (2.3)	CCR1 (2.3)	ADAMTSL4 (2.3)	FYCO1 (2.2)	OSGIN2 (2.1)	ARHGAP27 (2.0)
ENSG00000105221	AKT2 PPI subnetwork	9.46e-05	<0.01	BRDT (3.1)	HCAR1 (2.7)	FYCO1 (2.5)	CYLD (1.9)	GIMAP2 (1.8)	DENND1B (1.8)	IFNGR1 (1.7)	NFKB1 (1.6)	FKBP8 (1.6)	IKZF1 (1.5)
MP:0004982	abnormal osteoclast morphology	9.5e-05	<0.01	CTSS (3.6)	TGFBR3 (3.5)	CCR1 (3.2)	GDF15 (3.2)	RIPK2 (3.2)	TNFSF15 (2.6)	MAPKAPK2 (2.5)	OSGIN2 (2.3)	FYCO1 (2.3)	IL12A (2.3)
KEGG_RIG_I_LIKE_RECEPTOR_SIGNALING_PATHWAY	KEGG_RIG_I_LIKE_RECEPTOR_SIGNALING_PATHWAY	9.51e-05	<0.01	RIPK2 (4.5)	ENSG00000251136 (4.2)	NFKB1 (3.7)	IL12A (3.6)	GSDMD (3.4)	NOD2 (3.4)	CCRL2 (3.2)	ENSG00000244040 (2.7)	OSGIN2 (2.6)	TNFSF15 (2.5)
ENSG00000065559	MAP2K4 PPI subnetwork	9.62e-05	<0.01	MCL1 (3.5)	ARHGAP27 (2.9)	GSDMD (2.5)	ENSG00000237781 (2.4)	PEX1 (2.2)	STAT4 (2.0)	FYCO1 (2.0)	IRF5 (1.9)	SNX20 (1.9)	GATAD1 (1.9)
GO:0048660	regulation of smooth muscle cell proliferation	9.65e-05	<0.01	ENSG00000235842 (4.2)	MCL1 (2.6)	ENSG00000204650 (2.5)	IL12A (2.3)	NLRP3 (2.3)	C17orf69 (2.0)	CCRL2 (1.9)	MAFB (1.8)	TNFSF15 (1.8)	XCR1 (1.7)
ENSG00000183814	LIN9 PPI subnetwork	9.66e-05	<0.01	LZTFL1 (3.0)	NSMCE2 (2.4)	OSGIN2 (2.4)	SMC4 (2.3)	TRIM59 (2.2)	C7orf64 (2.1)	PEX1 (2.0)	IFNGR1 (1.6)	PGPEP1 (1.5)	LYZ (1.5)
REACTOME_TRAF6_MEDIATED_INDUCTION_OF_PROINFLAMMATORY_CYTOKINES	REACTOME_TRAF6_MEDIATED_INDUCTION_OF_PROINFLAMMATORY_CYTOKINES	9.73e-05	<0.01	NLRP3 (4.7)	NFKB1 (4.0)	TICAM1 (3.7)	RIPK2 (3.6)	MAPKAPK2 (3.5)	MCL1 (3.4)	IRF5 (3.4)	OSGIN2 (2.9)	CCR2 (2.6)	CYLD (2.6)
GO:0050688	regulation of defense response to virus	9.74e-05	<0.01	GIMAP2 (3.1)	CYLD (2.3)	FKBP8 (2.3)	STAT4 (2.2)	ENSG00000243150 (2.2)	IKZF3 (1.9)	ENSG00000233401 (1.8)	C19orf50 (1.8)	IL7R (1.8)	OSGIN2 (1.7)
GO:0050868	negative regulation of T cell activation	9.79e-05	<0.01	ENSG00000240350 (4.5)	ENSG00000240207 (3.9)	ENSG00000248003 (3.4)	IL12A (3.3)	IL12RB1 (3.3)	RPAP2 (3.2)	CAPSL (3.1)	ENSG00000244040 (2.8)	IKZF3 (2.7)	ARL17A (2.6)
GO:0032733	positive regulation of interleukin-10 production	9.81e-05	<0.01	ENSG00000248003 (3.3)	ENSG00000240350 (2.4)	IL19 (2.3)	TNFSF15 (2.3)	ENSG00000204650 (2.3)	CCR3 (2.2)	ENSG00000219088 (2.2)	NLRP3 (2.1)	IRF8 (2.1)	OSGIN2 (2.1)
ENSG00000164889	SLC4A2 PPI subnetwork	0.000101	<0.01	LZTFL1 (2.7)	ENSA (2.3)	ENSG00000214401 (2.3)	C7orf64 (2.3)	NSMCE2 (2.1)	ENSG00000243150 (1.9)	ARL14 (1.8)	RSRC1 (1.8)	SMC4 (1.8)	ENSG00000251136 (1.8)
GO:0048872	homeostasis of number of cells	0.000101	<0.01	ENSG00000237781 (3.1)	CCR3 (2.0)	SPEF2 (1.9)	ORMDL3 (1.9)	ELL (1.8)	IKZF1 (1.7)	MAFB (1.7)	LXN (1.6)	GIMAP7 (1.6)	KIAA1267 (1.6)
GO:0048020	CCR chemokine receptor binding	0.000101	<0.01	CCR5 (7.6)	CXCR6 (4.6)	TNFSF15 (4.2)	ENSG00000240350 (3.6)	NLRP3 (3.4)	LYZ (3.3)	CCR1 (3.2)	GIMAP7 (2.7)	XCR1 (2.7)	GIMAP4 (2.7)
GO:0050871	positive regulation of B cell activation	0.000102	<0.01	ENSG00000240350 (3.5)	IL12RB1 (3.3)	IKZF3 (3.2)	ENSG00000204650 (3.0)	CAPSL (2.9)	IL10 (2.7)	IKZF1 (2.6)	SPEF2 (2.5)	IRF8 (2.4)	ENSG00000237781 (2.4)
GO:0031341	regulation of cell killing	0.000103	<0.01	XCR1 (3.7)	ENSG00000244040 (3.5)	IKZF3 (3.5)	GTDC1 (3.1)	ENSG00000204650 (3.0)	IL12RB1 (2.9)	CXCR6 (2.9)	IL19 (2.7)	GIMAP2 (2.6)	ENSG00000233077 (2.6)
ENSG00000170677	SOCS6 PPI subnetwork	0.000105	<0.01	ENSG00000240350 (4.1)	TGFBR3 (3.6)	STAT4 (3.6)	IFNGR1 (3.4)	SNX20 (3.2)	SPEF2 (3.1)	GIMAP4 (3.0)	IRF8 (3.0)	IL7R (2.9)	CCR2 (2.9)
MP:0008497	decreased IgG2b level	0.000106	<0.01	IRF8 (6.0)	IRF5 (5.0)	IKZF3 (5.0)	GIMAP7 (4.8)	GIMAP4 (4.1)	GIMAP6 (3.9)	IL7R (3.7)	NFKB1 (3.4)	IKZF1 (3.1)	TICAM1 (3.1)
GO:0009986	cell surface	0.000108	<0.01	IL7R (4.6)	CXCR6 (4.3)	ENSG00000240350 (3.4)	IRF8 (3.4)	IL12B (3.1)	GIMAP7 (3.0)	CCRL2 (3.0)	GIMAP4 (2.9)	STAT4 (2.8)	CCR5 (2.7)
ENSG00000131323	TRAF3 PPI subnetwork	0.000109	<0.01	STAT4 (4.5)	NFKB1 (4.4)	CYLD (4.0)	ENSG00000240350 (3.3)	IL12B (3.2)	GSDMD (3.1)	NOD2 (3.1)	TNFSF15 (3.0)	RIPK2 (2.8)	IL12RB1 (2.6)
GO:0035872	nucleotide-binding domain, leucine rich repeat containing receptor signaling pathway	0.000109	<0.01	ENSG00000235842 (3.4)	TICAM1 (3.2)	OSGIN2 (3.1)	IFNGR1 (3.0)	C19orf50 (2.9)	NOD2 (2.8)	ENSG00000251136 (2.8)	NLRP3 (2.1)	RIPK2 (2.0)	STH (2.0)
GO:0002753	cytoplasmic pattern recognition receptor signaling pathway	0.000109	<0.01	ENSG00000235842 (3.4)	TICAM1 (3.2)	OSGIN2 (3.1)	IFNGR1 (3.0)	C19orf50 (2.9)	NOD2 (2.8)	ENSG00000251136 (2.8)	NLRP3 (2.1)	RIPK2 (2.0)	STH (2.0)
GO:0070423	nucleotide-binding oligomerization domain containing signaling pathway	0.000109	<0.01	ENSG00000235842 (3.4)	TICAM1 (3.2)	OSGIN2 (3.1)	IFNGR1 (3.0)	C19orf50 (2.9)	NOD2 (2.8)	ENSG00000251136 (2.8)	NLRP3 (2.1)	RIPK2 (2.0)	STH (2.0)
KEGG_TYPE_I_DIABETES_MELLITUS	KEGG_TYPE_I_DIABETES_MELLITUS	0.00011	<0.01	IRF8 (6.4)	CTSS (4.2)	IL10 (4.2)	CCRL2 (3.7)	IL12RB1 (3.7)	CXCR6 (3.7)	IKZF3 (3.6)	GIMAP2 (3.1)	GIMAP4 (3.1)	RIPK2 (2.8)
GO:0042100	B cell proliferation	0.00011	<0.01	IL12A (3.0)	ENSG00000240350 (2.9)	CAPSL (2.8)	IKZF3 (2.6)	IKZF1 (2.3)	IL10 (2.3)	ENSG00000237781 (2.3)	IL12RB1 (2.2)	SPEF2 (2.2)	IRF8 (2.1)
MP:0005463	abnormal CD4-positive T cell physiology	0.000111	<0.01	STAT4 (5.3)	IL7R (5.3)	IRF8 (4.9)	CXCR6 (4.5)	ENSG00000240350 (4.0)	IKZF3 (3.7)	GIMAP4 (3.5)	IL10 (3.4)	IL12B (3.1)	GIMAP7 (3.1)
GO:0045672	positive regulation of osteoclast differentiation	0.000111	<0.01	IL19 (3.6)	IL12A (3.1)	TNFSF15 (3.1)	GTDC1 (3.0)	ENSG00000251136 (2.8)	OSGIN2 (2.5)	ENSG00000249748 (2.3)	RIPK2 (2.2)	IL10 (2.2)	ENSG00000233401 (2.2)
GO:0002690	positive regulation of leukocyte chemotaxis	0.000112	<0.01	CCR5 (3.4)	XCR1 (2.6)	TNFSF15 (2.5)	ENSG00000219088 (2.5)	RARRES1 (2.4)	IL12B (2.1)	MAFB (2.0)	IL7R (2.0)	MFSD1 (2.0)	CCRL2 (1.8)
KEGG_APOPTOSIS	KEGG_APOPTOSIS	0.000113	<0.01	RIPK2 (5.6)	NFKB1 (5.4)	NLRP3 (4.7)	CYLD (3.8)	IKZF1 (3.5)	TICAM1 (3.4)	IL12B (3.3)	CCRL2 (2.8)	SNX20 (2.8)	DENND1B (2.7)
GO:0045073	regulation of chemokine biosynthetic process	0.000114	<0.01	NLRP3 (3.1)	LTF (2.8)	ENSG00000237781 (2.7)	CCRL2 (2.5)	XCR1 (2.5)	IL12A (2.3)	ENSG00000235842 (2.2)	FYCO1 (2.2)	TICAM1 (2.1)	CCR3 (2.1)
MP:0008752	abnormal tumor necrosis factor level	0.000118	<0.01	CTSS (4.7)	NLRP3 (4.4)	IFNGR1 (4.4)	CCRL2 (4.1)	NFKB1 (4.0)	MAFB (4.0)	GSDMD (3.4)	TICAM1 (3.3)	RIPK2 (3.1)	CCR1 (2.6)
MP:0002123	abnormal hematopoiesis	0.000119	<0.01	IKZF1 (3.1)	MAPKAPK2 (3.0)	SNX20 (3.0)	ARHGAP27 (2.9)	NFKB1 (2.8)	IRF5 (2.5)	KIAA1267 (2.2)	GIMAP6 (2.2)	IL12A (1.9)	SMC4 (1.9)
GO:0051023	regulation of immunoglobulin secretion	0.000119	<0.01	IL12B (3.8)	ENSG00000240350 (3.6)	ENSG00000204650 (3.4)	TICAM1 (2.3)	ENSG00000251136 (2.3)	SPEF2 (2.2)	ENSG00000243150 (2.1)	ENSG00000244040 (2.1)	C17orf69 (2.0)	CAPSL (2.0)
GO:0002526	acute inflammatory response	0.000123	<0.01	IL20 (3.8)	RARRES1 (3.7)	ENSG00000248003 (3.5)	ENSG00000235842 (3.2)	CCR3 (2.9)	LTF (2.8)	ENSG00000240207 (2.7)	CCR1 (2.5)	LYZ (2.5)	ENSG00000185294 (2.1)
ENSG00000174697	LEP PPI subnetwork	0.000124	<0.01	ENSG00000240350 (4.4)	IFNGR1 (4.1)	SNX20 (3.3)	NOD2 (3.2)	IL7R (3.1)	SPEF2 (3.0)	IRF8 (2.8)	GIMAP4 (2.8)	TGFBR3 (2.8)	GSDMD (2.7)
MP:0008127	decreased dendritic cell number	0.000125	<0.01	IL12B (5.7)	NFKB1 (5.2)	XCR1 (5.0)	IRF8 (4.7)	SNX20 (4.3)	IRF5 (3.8)	IKZF1 (3.5)	RIPK2 (3.4)	IL7R (3.3)	CYLD (2.4)
ENSG00000204390	HSPA1L PPI subnetwork	0.000126	<0.01	NFKB1 (5.2)	RIPK2 (5.2)	TICAM1 (4.7)	NLRP3 (3.4)	IL12B (3.0)	KPNA4 (3.0)	CYLD (2.7)	IFNGR1 (2.5)	GSDMD (2.5)	PPP5C (2.3)
MP:0004946	abnormal regulatory T cell physiology	0.000127	<0.01	IL19 (6.0)	ENSG00000240350 (5.5)	IL10 (5.5)	CXCR6 (5.0)	IL12RB1 (4.6)	STAT4 (4.1)	GIMAP7 (4.1)	GIMAP4 (3.8)	IL7R (3.8)	IKZF3 (3.2)
GO:0008063	Toll signaling pathway	0.000127	<0.01	ARHGAP27 (3.6)	CCR2 (3.6)	NOD2 (2.9)	MCL1 (2.9)	ELL (2.6)	IRF5 (2.5)	ZPBP2 (2.5)	IFNGR1 (2.5)	TICAM1 (2.4)	NLRP3 (2.3)
ENSG00000115590	IL1R2 PPI subnetwork	0.000127	<0.01	CCRL2 (4.9)	NLRP3 (4.5)	RIPK2 (3.9)	CCR1 (3.3)	GIMAP2 (3.2)	GSDMD (2.7)	IL12A (2.6)	IL12B (2.6)	DENND1B (2.6)	ENSG00000251136 (2.4)
MP:0006413	increased T cell apoptosis	0.000127	<0.01	GIMAP7 (5.0)	CXCR6 (4.9)	GIMAP4 (4.8)	IL7R (4.7)	IKZF3 (4.6)	GIMAP6 (4.5)	STAT4 (4.4)	IL10 (3.9)	IKZF1 (3.7)	CCR9 (3.2)
ENSG00000113594	LIFR PPI subnetwork	0.000127	<0.01	IL10 (6.2)	ENSG00000251136 (4.4)	IL12B (4.0)	IL19 (3.8)	IL12A (3.8)	TNFSF15 (3.6)	ENSG00000240350 (3.4)	NFKB1 (3.4)	CXCR6 (3.2)	RIPK2 (3.0)
GO:0016447	somatic recombination of immunoglobulin gene segments	0.000128	<0.01	IKZF3 (3.8)	ENSG00000237781 (3.3)	GLMN (3.1)	IL12RB1 (3.0)	IL19 (2.6)	ENSG00000240350 (2.6)	ENSG00000249748 (2.6)	GIMAP7 (2.4)	ENSG00000219088 (2.3)	CCR3 (2.1)
REACTOME_REGULATION_OF_IFNG_SIGNALING	REACTOME_REGULATION_OF_IFNG_SIGNALING	0.00013	<0.01	IL10 (5.6)	IRF8 (3.7)	RIPK2 (3.6)	IL12RB1 (3.6)	CXCR6 (3.4)	GSDMD (3.3)	NFKB1 (3.0)	STAT4 (3.0)	MAPKAPK2 (2.7)	GIMAP4 (2.7)
ENSG00000183735	TBK1 PPI subnetwork	0.000132	<0.01	GSDMD (4.5)	RIPK2 (3.7)	NFKB1 (3.5)	TICAM1 (2.4)	GFM1 (2.3)	ARL14 (2.2)	KPNA4 (1.9)	IFNGR1 (1.9)	BTBD8 (1.8)	C8orf73 (1.8)
ENSG00000172175	MALT1 PPI subnetwork	0.000136	<0.01	NFKB1 (2.8)	CCR3 (2.7)	IFNGR1 (2.5)	TICAM1 (2.4)	RIPK2 (2.4)	KPNA4 (2.0)	OSGIN2 (1.9)	GSDMB (1.8)	ORMDL3 (1.8)	GIMAP7 (1.8)
MP:0002375	abnormal thymus medulla morphology	0.000139	<0.01	NFKB1 (4.3)	IL7R (4.2)	STAT4 (3.8)	SNX20 (3.4)	GIMAP7 (3.1)	CYLD (3.0)	IKZF1 (2.8)	TGFBR3 (2.7)	GIMAP6 (2.5)	MCL1 (2.3)
MP:0002459	abnormal B cell physiology	0.000139	<0.01	IKZF3 (5.8)	IRF8 (5.4)	GIMAP7 (5.2)	IL7R (5.1)	GIMAP4 (4.6)	IKZF1 (4.3)	GIMAP6 (3.9)	STAT4 (3.9)	IL10 (3.5)	IRF5 (3.3)
ENSG00000118503	TNFAIP3 PPI subnetwork	0.000139	<0.01	NFKB1 (5.1)	RIPK2 (4.5)	KPNA4 (3.6)	TICAM1 (3.5)	NLRP3 (3.3)	ENSG00000235842 (2.9)	ENSG00000251136 (2.8)	IL12B (2.6)	GSDMD (2.5)	OSGIN2 (2.4)
GO:0007159	leukocyte cell-cell adhesion	0.00014	<0.01	GIMAP2 (3.1)	UGT3A1 (2.9)	SNX20 (2.5)	CCR1 (2.4)	ENSG00000244040 (2.2)	LYZ (2.1)	IKZF1 (2.1)	GIMAP6 (2.0)	IL7R (2.0)	CCR5 (2.0)
GO:0071219	cellular response to molecule of bacterial origin	0.000141	<0.01	OSGIN2 (3.4)	NOD2 (3.2)	NLRP3 (3.1)	CCR1 (3.1)	RIPK2 (2.4)	IFNGR1 (2.4)	TICAM1 (2.4)	CTSS (2.3)	GDF15 (2.2)	ZPBP2 (2.2)
REACTOME_TOLL_LIKE_RECEPTOR_5_TLR5_CASCADE	REACTOME_TOLL_LIKE_RECEPTOR_5_TLR5_CASCADE	0.000141	<0.01	NLRP3 (5.3)	CCR2 (4.1)	NFKB1 (4.0)	MCL1 (4.0)	TICAM1 (3.8)	IRF5 (3.7)	RIPK2 (3.5)	MAPKAPK2 (3.4)	ARHGAP27 (3.0)	NOD2 (3.0)
REACTOME_MYD88_CASCADE_INITIATED_ON_PLASMA_MEMBRANE	REACTOME_MYD88_CASCADE_INITIATED_ON_PLASMA_MEMBRANE	0.000141	<0.01	NLRP3 (5.3)	CCR2 (4.1)	NFKB1 (4.0)	MCL1 (4.0)	TICAM1 (3.8)	IRF5 (3.7)	RIPK2 (3.5)	MAPKAPK2 (3.4)	ARHGAP27 (3.0)	NOD2 (3.0)
REACTOME_TOLL_LIKE_RECEPTOR_10_TLR10_CASCADE	REACTOME_TOLL_LIKE_RECEPTOR_10_TLR10_CASCADE	0.000141	<0.01	NLRP3 (5.3)	CCR2 (4.1)	NFKB1 (4.0)	MCL1 (4.0)	TICAM1 (3.8)	IRF5 (3.7)	RIPK2 (3.5)	MAPKAPK2 (3.4)	ARHGAP27 (3.0)	NOD2 (3.0)
ENSG00000114423	CBLB PPI subnetwork	0.000141	<0.01	IRF8 (4.2)	IL7R (4.1)	STAT4 (3.9)	IFNGR1 (3.5)	CCR2 (3.4)	NFKB1 (3.3)	SNX20 (3.1)	IKZF1 (3.0)	GIMAP7 (2.9)	GIMAP4 (2.9)
MP:0001844	autoimmune response	0.000141	<0.01	CXCR6 (6.0)	IL12RB1 (3.7)	IL10 (3.6)	IKZF3 (3.5)	GIMAP4 (3.5)	IKZF1 (3.5)	CCR5 (3.5)	CCRL2 (3.5)	NFKB1 (3.4)	ENSG00000240350 (3.3)
ENSG00000107566	ERLIN1 PPI subnetwork	0.000143	<0.01	RIPK2 (6.5)	NFKB1 (5.5)	MAPKAPK2 (3.8)	MCL1 (3.4)	TICAM1 (3.4)	NLRP3 (2.9)	IFNGR1 (2.8)	CYLD (2.8)	IRF5 (2.7)	OSGIN2 (2.7)
GO:0034134	toll-like receptor 2 signaling pathway	0.000148	<0.01	ARHGAP27 (3.1)	MCL1 (3.1)	CCR2 (3.0)	ENSG00000235842 (2.8)	ZPBP2 (2.8)	TICAM1 (2.6)	NLRP3 (2.5)	IFNGR1 (2.4)	IRF5 (2.4)	NOD2 (2.4)
MP:0005087	decreased acute inflammation	0.000149	<0.01	CCR1 (5.4)	NLRP3 (4.9)	CTSS (4.5)	CCR2 (4.2)	LYZ (3.7)	IRF5 (3.5)	CCRL2 (3.1)	IKZF1 (2.8)	SNX20 (2.6)	MAFB (2.4)
GO:0007249	I-kappaB kinase/NF-kappaB cascade	0.00015	<0.01	C19orf50 (3.4)	NOD2 (3.2)	RIPK2 (3.2)	TICAM1 (3.2)	OSGIN2 (3.1)	GSDMD (3.0)	ELL (2.5)	GIMAP2 (2.2)	ENSG00000251136 (2.2)	GDF15 (2.2)
ENSG00000117091	CD48 PPI subnetwork	0.000151	<0.01	STAT4 (6.0)	GIMAP6 (5.8)	GIMAP4 (5.5)	GIMAP7 (5.2)	CXCR6 (4.7)	IL7R (4.7)	CCR5 (3.8)	GIMAP2 (3.2)	RPAP2 (2.9)	PDE4D (2.5)
MP:0005461	abnormal dendritic cell morphology	0.000152	<0.01	IKZF3 (5.3)	CCR5 (4.7)	IL12RB1 (4.0)	XCR1 (3.8)	CXCR6 (3.7)	IRF8 (3.6)	STAT4 (3.5)	IRF5 (3.4)	IL7R (3.2)	IKZF1 (3.0)
MP:0002362	abnormal spleen marginal zone morphology	0.000154	<0.01	SNX20 (3.4)	NOD2 (3.4)	GIMAP7 (3.3)	IRF8 (3.0)	CXCR6 (2.6)	NFKB1 (2.5)	STAT4 (2.4)	CYLD (2.4)	IL10 (2.4)	CCR2 (2.2)
ENSG00000087088	BAX PPI subnetwork	0.000155	<0.01	GIMAP6 (4.4)	IKZF3 (2.8)	PPP5C (2.7)	GIMAP7 (2.6)	TICAM1 (2.4)	ENSG00000237781 (2.4)	MCL1 (2.4)	FKBP8 (2.3)	ENSA (2.3)	RIPK2 (2.1)
MP:0001190	reddish skin	0.000158	<0.01	ARL14 (4.2)	NOD2 (3.1)	GSDMD (3.1)	RIPK2 (2.9)	NFKB1 (2.9)	IL20 (2.6)	IFNGR1 (2.4)	MCL1 (2.4)	ENSG00000251136 (2.4)	SNX20 (2.3)
MP:0009336	increased splenocyte proliferation	0.00016	<0.01	CXCR6 (5.4)	IKZF3 (4.1)	ENSG00000240350 (3.8)	IL10 (3.7)	IL12RB1 (3.4)	GIMAP4 (3.0)	STAT4 (2.9)	ENSG00000219088 (2.8)	IRF8 (2.7)	GIMAP7 (2.3)
REACTOME_THE_ROLE_OF_NEF_IN_HIV:1_REPLICATION_AND_DISEASE_PATHOGENESIS	REACTOME_THE_ROLE_OF_NEF_IN_HIV:1_REPLICATION_AND_DISEASE_PATHOGENESIS	0.000161	<0.01	FKBP8 (3.5)	GIMAP6 (3.5)	IKZF1 (3.4)	GIMAP4 (3.3)	IL7R (3.2)	IKZF3 (3.1)	GIMAP2 (2.9)	GIMAP7 (2.7)	IL10 (2.6)	CYLD (2.4)
REACTOME_TOLL_RECEPTOR_CASCADES	REACTOME_TOLL_RECEPTOR_CASCADES	0.000161	<0.01	CCR2 (6.1)	NLRP3 (5.9)	IRF5 (5.3)	NOD2 (4.2)	NFKB1 (4.1)	TICAM1 (3.9)	RIPK2 (3.9)	IFNGR1 (3.8)	MCL1 (3.6)	CTSS (3.5)
REACTOME_TOLL_LIKE_RECEPTOR_TLR1TLR2_CASCADE	REACTOME_TOLL_LIKE_RECEPTOR_TLR1TLR2_CASCADE	0.000163	<0.01	NLRP3 (6.2)	CCR2 (4.7)	RIPK2 (4.3)	NFKB1 (4.2)	MCL1 (4.2)	IRF5 (3.9)	TICAM1 (3.5)	NOD2 (3.3)	IFNGR1 (3.1)	ARHGAP27 (3.1)
REACTOME_TOLL_LIKE_RECEPTOR_TLR6TLR2_CASCADE	REACTOME_TOLL_LIKE_RECEPTOR_TLR6TLR2_CASCADE	0.000163	<0.01	NLRP3 (6.2)	CCR2 (4.7)	RIPK2 (4.3)	NFKB1 (4.2)	MCL1 (4.2)	IRF5 (3.9)	TICAM1 (3.5)	NOD2 (3.3)	IFNGR1 (3.1)	ARHGAP27 (3.1)
REACTOME_TOLL_LIKE_RECEPTOR_2_TLR2_CASCADE	REACTOME_TOLL_LIKE_RECEPTOR_2_TLR2_CASCADE	0.000163	<0.01	NLRP3 (6.2)	CCR2 (4.7)	RIPK2 (4.3)	NFKB1 (4.2)	MCL1 (4.2)	IRF5 (3.9)	TICAM1 (3.5)	NOD2 (3.3)	IFNGR1 (3.1)	ARHGAP27 (3.1)
REACTOME_MYD88MAL_CASCADE_INITIATED_ON_PLASMA_MEMBRANE	REACTOME_MYD88MAL_CASCADE_INITIATED_ON_PLASMA_MEMBRANE	0.000163	<0.01	NLRP3 (6.2)	CCR2 (4.7)	RIPK2 (4.3)	NFKB1 (4.2)	MCL1 (4.2)	IRF5 (3.9)	TICAM1 (3.5)	NOD2 (3.3)	IFNGR1 (3.1)	ARHGAP27 (3.1)
MP:0008181	increased marginal zone B cell number	0.000164	<0.01	IRF5 (4.8)	CTSS (3.9)	IRF8 (3.9)	IKZF3 (3.7)	IKZF1 (3.5)	SNX20 (3.3)	GIMAP4 (3.2)	GIMAP7 (3.1)	NFKB1 (3.0)	IL10 (2.9)
MP:0001764	abnormal homeostasis	0.000167	<0.01	IL12B (3.1)	NLRP3 (3.0)	IL19 (2.9)	IL10 (2.8)	ENSG00000185294 (2.7)	IL12A (2.5)	CCRL2 (2.3)	ADAMTSL4 (2.2)	CCR1 (2.1)	GDF15 (2.1)
ENSG00000125538	IL1B PPI subnetwork	0.000168	<0.01	NLRP3 (4.9)	MCL1 (4.9)	CCRL2 (4.2)	RIPK2 (4.0)	LTF (3.9)	IL12A (3.8)	ENSG00000251136 (3.4)	IFNGR1 (3.2)	LYZ (2.8)	ENSG00000237781 (2.7)
REACTOME_JNK_C:JUN_KINASES_PHOSPHORYLATION_AND__ACTIVATION_MEDIATED_BY_ACTIVATED_HUMAN_TAK1	REACTOME_JNK_C:JUN_KINASES_PHOSPHORYLATION_AND__ACTIVATION_MEDIATED_BY_ACTIVATED_HUMAN_TAK1	0.000171	<0.01	OSGIN2 (5.3)	ENSG00000251136 (4.0)	NLRP3 (3.7)	NFKB1 (3.0)	TICAM1 (2.9)	MAPKAPK2 (2.3)	ENSG00000235842 (2.2)	C19orf50 (2.1)	CCR3 (2.1)	KPNA4 (2.0)
GO:0034612	response to tumor necrosis factor	0.000173	<0.01	GSDMD (3.3)	GIMAP2 (3.0)	TNFSF15 (3.0)	RARRES1 (2.7)	CYLD (2.5)	ENSG00000233077 (2.4)	NOD2 (2.3)	ZPBP2 (2.2)	RIPK2 (2.0)	ENSG00000235842 (1.9)
MP:0002339	abnormal lymph node morphology	0.000175	<0.01	IKZF1 (4.6)	NFKB1 (4.3)	RIPK2 (4.0)	CCR3 (3.9)	SNX20 (3.9)	IKZF3 (3.2)	TICAM1 (3.0)	IL10 (2.9)	ENSG00000251136 (2.9)	CCR5 (2.8)
ENSG00000142539	SPIB PPI subnetwork	0.000177	<0.01	MAPKAPK2 (2.5)	KIAA1267 (2.4)	ENSG00000233077 (2.4)	MAFB (2.3)	IKZF3 (2.3)	MCL1 (2.2)	IKZF1 (2.2)	SNX20 (2.0)	ENSG00000240350 (1.8)	ZPBP2 (1.7)
GO:0034130	toll-like receptor 1 signaling pathway	0.000179	<0.01	ARHGAP27 (3.3)	CCR2 (3.1)	MCL1 (2.9)	ZPBP2 (2.8)	IRF5 (2.4)	TICAM1 (2.4)	NLRP3 (2.3)	NOD2 (2.3)	ENSG00000251136 (2.2)	C19orf50 (2.2)
MP:0002419	abnormal innate immunity	0.000181	<0.01	NLRP3 (5.1)	IL19 (3.9)	NOD2 (3.9)	IFNGR1 (3.7)	MCL1 (3.6)	CCRL2 (3.5)	MAFB (3.5)	CCR1 (2.9)	ADAMTSL4 (2.8)	SNX20 (2.7)
MP:0002432	abnormal CD4-positive T cell morphology	0.000183	<0.01	ENSG00000240350 (5.5)	CXCR6 (4.7)	IL7R (4.2)	IL12RB1 (4.1)	SNX20 (3.9)	IL10 (3.8)	CCR2 (3.5)	IKZF1 (3.4)	IKZF3 (3.4)	GIMAP4 (3.1)
KEGG_NATURAL_KILLER_CELL_MEDIATED_CYTOTOXICITY	KEGG_NATURAL_KILLER_CELL_MEDIATED_CYTOTOXICITY	0.000185	<0.01	IL12RB1 (4.4)	IRF8 (4.2)	GIMAP6 (4.0)	GIMAP4 (4.0)	GIMAP7 (3.9)	CTSS (3.9)	STAT4 (3.8)	IKZF1 (3.4)	IL12A (3.0)	CXCR6 (2.8)
REACTOME_TRAF6_MEDIATED_INDUCTION_OF_NFKB_AND_MAP_KINASES_UPON_TLR78_OR_9_ACTIVATION	REACTOME_TRAF6_MEDIATED_INDUCTION_OF_NFKB_AND_MAP_KINASES_UPON_TLR78_OR_9_ACTIVATION	0.000186	<0.01	NLRP3 (5.2)	CCR2 (4.3)	NFKB1 (4.2)	MCL1 (4.1)	TICAM1 (4.0)	RIPK2 (3.6)	IRF5 (3.6)	MAPKAPK2 (3.5)	ARHGAP27 (2.9)	NOD2 (2.9)
ENSG00000205659	LIN52 PPI subnetwork	0.000189	<0.01	LZTFL1 (2.9)	SMC4 (2.7)	OSGIN2 (2.6)	TRIM59 (2.5)	C7orf64 (2.4)	NSMCE2 (2.2)	PEX1 (2.2)	ENSG00000214401 (1.6)	LYZ (1.5)	PPP5C (1.4)
MP:0008603	decreased circulating interleukin-4 level	0.000191	<0.01	IL7R (4.7)	GIMAP4 (3.9)	GIMAP7 (3.7)	GIMAP6 (3.7)	CXCR6 (3.6)	STAT4 (3.4)	CCR3 (3.3)	NFKB1 (3.1)	SNX20 (3.0)	CYLD (2.7)
ENSG00000136560	TANK PPI subnetwork	0.000192	<0.01	NOD2 (4.1)	NFKB1 (2.9)	HORMAD1 (2.7)	CYLD (2.6)	SSR1 (2.4)	RIPK2 (2.3)	ENSG00000235842 (2.3)	CCRL2 (2.1)	CCR5 (2.1)	YEATS4 (1.7)
REACTOME_EXTRINSIC_PATHWAY_FOR_APOPTOSIS	REACTOME_EXTRINSIC_PATHWAY_FOR_APOPTOSIS	0.000196	<0.01	RIPK2 (4.2)	NFKB1 (3.8)	CXCR6 (3.4)	TICAM1 (3.3)	IL12RB1 (2.9)	IL12B (2.9)	CYLD (2.7)	CCRL2 (2.6)	IKZF1 (2.6)	GIMAP4 (2.5)
REACTOME_DEATH_RECEPTOR__SIGNALLING	REACTOME_DEATH_RECEPTOR__SIGNALLING	0.000196	<0.01	RIPK2 (4.2)	NFKB1 (3.8)	CXCR6 (3.4)	TICAM1 (3.3)	IL12RB1 (2.9)	IL12B (2.9)	CYLD (2.7)	CCRL2 (2.6)	IKZF1 (2.6)	GIMAP4 (2.5)
GO:0002204	somatic recombination of immunoglobulin genes involved in immune response	0.000203	<0.01	IKZF3 (3.8)	IL12RB1 (3.2)	ENSG00000237781 (3.2)	IL19 (3.1)	ENSG00000249748 (3.0)	GLMN (2.9)	ENSG00000240350 (2.8)	ENSG00000204650 (2.3)	GIMAP7 (2.3)	ENSG00000219088 (2.2)
GO:0002208	somatic diversification of immunoglobulins involved in immune response	0.000203	<0.01	IKZF3 (3.8)	IL12RB1 (3.2)	ENSG00000237781 (3.2)	IL19 (3.1)	ENSG00000249748 (3.0)	GLMN (2.9)	ENSG00000240350 (2.8)	ENSG00000204650 (2.3)	GIMAP7 (2.3)	ENSG00000219088 (2.2)
GO:0045190	isotype switching	0.000203	<0.01	IKZF3 (3.8)	IL12RB1 (3.2)	ENSG00000237781 (3.2)	IL19 (3.1)	ENSG00000249748 (3.0)	GLMN (2.9)	ENSG00000240350 (2.8)	ENSG00000204650 (2.3)	GIMAP7 (2.3)	ENSG00000219088 (2.2)
MP:0000067	osteopetrosis	0.000204	<0.01	CTSS (4.8)	CCR1 (4.1)	IRF5 (4.1)	LYZ (3.8)	TNFSF15 (3.1)	MAFB (2.4)	IL7R (2.4)	SNX20 (2.3)	ENSG00000248003 (2.2)	HCAR1 (2.0)
MP:0005017	decreased B cell number	0.000204	<0.01	IKZF1 (6.2)	IKZF3 (5.5)	GIMAP7 (5.0)	IRF5 (4.2)	IL7R (4.1)	SNX20 (3.8)	GIMAP6 (3.6)	IRF8 (3.5)	GIMAP4 (3.5)	STAT4 (3.2)
ENSG00000196083	IL1RAP PPI subnetwork	0.000204	<0.01	NLRP3 (4.4)	CCRL2 (3.6)	ENSG00000235842 (3.3)	IFNGR1 (2.9)	IL7R (2.8)	CCR1 (2.7)	TNFSF15 (2.5)	ELL (2.4)	NFKB1 (2.3)	TGFBR3 (2.2)
MP:0000708	thymus hyperplasia	0.000206	<0.01	IL19 (4.2)	ENSG00000214401 (3.3)	CXCR6 (3.1)	LTF (3.0)	STAT4 (2.9)	SNX20 (2.7)	IKZF3 (2.6)	CCR5 (2.6)	IL12RB1 (2.4)	RARRES1 (2.3)
REACTOME_COSTIMULATION_BY_THE_CD28_FAMILY	REACTOME_COSTIMULATION_BY_THE_CD28_FAMILY	0.000207	<0.01	CXCR6 (5.2)	IL12RB1 (4.8)	IRF8 (4.5)	IL7R (4.2)	GIMAP6 (3.9)	GIMAP4 (3.8)	IKZF3 (3.7)	CTSS (3.6)	CCR5 (3.6)	STAT4 (3.6)
MP:0001212	skin lesions	0.000207	<0.01	MAFB (3.2)	SNX20 (2.7)	LYZ (2.5)	IFNGR1 (2.5)	ARL14 (2.4)	RIPK2 (2.3)	IL20 (2.1)	KRT8P12 (2.0)	CTSS (2.0)	ENSG00000251136 (1.8)
MP:0002145	abnormal T cell differentiation	0.000208	<0.01	CXCR6 (6.0)	IKZF1 (5.9)	IL7R (5.4)	GIMAP7 (5.2)	CCR9 (4.9)	GIMAP4 (4.4)	GIMAP6 (4.2)	IKZF3 (4.0)	IL12RB1 (3.9)	IL10 (3.8)
GO:0002688	regulation of leukocyte chemotaxis	0.000209	<0.01	CCR5 (3.5)	TNFSF15 (3.0)	XCR1 (2.5)	RARRES1 (2.4)	ENSG00000219088 (2.4)	IL7R (2.1)	MFSD1 (2.0)	CCRL2 (1.9)	MAFB (1.9)	IL12B (1.8)
GO:0032735	positive regulation of interleukin-12 production	0.00021	<0.01	XCR1 (5.2)	IL12B (4.6)	IL19 (3.8)	ENSG00000251136 (2.8)	CCR5 (2.5)	IRF8 (2.5)	BTBD8 (2.5)	RIPK2 (2.2)	ENSG00000249748 (2.2)	STAT4 (2.1)
MP:0005079	defective cytotoxic T cell cytolysis	0.000211	<0.01	STAT4 (5.8)	CXCR6 (5.7)	GIMAP7 (5.3)	GIMAP4 (5.1)	GIMAP6 (4.9)	IKZF3 (4.7)	IKZF1 (4.5)	IL12RB1 (4.4)	IRF8 (4.1)	CCR5 (3.9)
ENSG00000092820	EZR PPI subnetwork	0.000212	<0.01	LYZ (3.1)	GIMAP4 (2.9)	NLRP3 (2.8)	GIMAP6 (2.8)	GSDMD (2.6)	GIMAP7 (2.5)	TICAM1 (2.3)	ARL14 (2.3)	IFNGR1 (2.3)	SPTSSB (2.1)
ENSG00000122756	CNTFR PPI subnetwork	0.000212	<0.01	IL10 (6.7)	ENSG00000251136 (4.1)	IL19 (3.7)	IL12A (3.6)	IL12B (3.6)	TNFSF15 (3.5)	NFKB1 (3.3)	ENSG00000240350 (3.2)	CXCR6 (3.1)	IL20 (3.1)
REACTOME_CTLA4_INHIBITORY_SIGNALING	REACTOME_CTLA4_INHIBITORY_SIGNALING	0.000213	<0.01	IL12B (3.0)	STAT4 (2.7)	GIMAP6 (2.7)	IL7R (2.6)	CXCR6 (2.5)	GIMAP4 (2.4)	ORMDL3 (2.4)	IL10 (2.4)	IL12RB1 (2.1)	IKZF3 (2.1)
GO:0002687	positive regulation of leukocyte migration	0.000213	<0.01	CCR5 (3.0)	TNFSF15 (2.7)	XCR1 (2.6)	RARRES1 (2.4)	RIPK2 (2.3)	ENSG00000219088 (2.1)	CCRL2 (2.0)	MAFB (1.9)	CCR1 (1.8)	IL7R (1.8)
ENSG00000003402	CFLAR PPI subnetwork	0.000213	<0.01	NFKB1 (4.7)	RIPK2 (4.2)	GSDMD (4.2)	CYLD (4.1)	TICAM1 (3.6)	IL12B (3.3)	ENSG00000251136 (3.1)	OSGIN2 (2.5)	IFNGR1 (2.4)	IRF5 (2.4)
GO:0042094	interleukin-2 biosynthetic process	0.000213	<0.01	ENSG00000237781 (4.3)	ENSG00000240350 (3.9)	RPAP2 (2.8)	CCR3 (2.7)	IL12RB1 (2.5)	ENSG00000204650 (2.4)	IKZF3 (2.1)	ADAMTSL4 (2.1)	IQCJ-SCHIP1-AS1 (2.1)	IL10 (2.0)
GO:0002755	MyD88-dependent toll-like receptor signaling pathway	0.000214	<0.01	CCR2 (3.4)	ARHGAP27 (3.2)	MCL1 (2.9)	ZPBP2 (2.7)	NOD2 (2.6)	NLRP3 (2.5)	IRF5 (2.5)	IFNGR1 (2.4)	TICAM1 (2.4)	ENSG00000251136 (2.3)
ENSG00000161570	CCL5 PPI subnetwork	0.000217	<0.01	CCR2 (7.0)	CXCR6 (5.8)	CCR1 (4.8)	STAT4 (4.2)	LYZ (4.1)	CCR5 (4.0)	IL10 (3.7)	CCR3 (3.6)	NOD2 (3.6)	MAFB (3.2)
ENSG00000203283	ENSG00000203283 PPI subnetwork	0.000217	<0.01	CCR2 (7.0)	CXCR6 (5.8)	CCR1 (4.8)	STAT4 (4.2)	LYZ (4.1)	CCR5 (4.0)	IL10 (3.7)	CCR3 (3.6)	NOD2 (3.6)	MAFB (3.2)
MP:0001859	kidney inflammation	0.000221	<0.01	IKZF3 (2.8)	NLRP3 (2.7)	SLC6A20 (2.6)	IRF5 (2.4)	ELL (2.2)	MCL1 (2.1)	SNX20 (2.1)	MAFB (2.0)	IFNGR1 (2.0)	CCR2 (1.9)
MP:0004189	abnormal alveolar process morphology	0.000222	<0.01	IL19 (7.7)	IL10 (4.9)	CXCR6 (4.6)	CCRL2 (3.9)	ENSG00000240350 (3.9)	IL12RB1 (3.9)	IL12A (3.6)	TNFSF15 (3.6)	STAT4 (2.9)	IL12B (2.8)
REACTOME_INTRINSIC_PATHWAY_FOR_APOPTOSIS	REACTOME_INTRINSIC_PATHWAY_FOR_APOPTOSIS	0.000222	<0.01	DENND1B (2.4)	FKBP8 (2.3)	TNFSF15 (2.3)	GSDMD (2.3)	IKZF3 (2.1)	PPP5C (1.7)	PGPEP1 (1.7)	ENSA (1.7)	CYLD (1.7)	ENSG00000219088 (1.6)
MP:0008024	absent lymph nodes	0.000223	<0.01	SNX20 (4.1)	ARL14 (4.0)	NFKB1 (3.4)	PPM1L (2.4)	IRF5 (2.3)	CYLD (2.3)	ARHGAP27 (2.2)	IKZF3 (2.2)	ENSG00000240350 (2.2)	RARRES1 (2.0)
GO:0032755	positive regulation of interleukin-6 production	0.000223	<0.01	NLRP3 (4.6)	OSGIN2 (3.8)	ENSG00000235842 (3.2)	ENSG00000251136 (3.2)	CCRL2 (3.0)	NOD2 (2.9)	CCR1 (2.8)	TICAM1 (2.7)	IL12B (2.6)	RIPK2 (2.4)
MP:0008050	decreased memory T cell number	0.000227	<0.01	STAT4 (5.4)	IKZF3 (4.5)	GIMAP6 (4.3)	GIMAP7 (4.2)	GIMAP4 (4.2)	IL12RB1 (4.0)	IRF8 (3.6)	GIMAP2 (3.5)	TGFBR3 (3.3)	CXCR6 (3.1)
MP:0005091	increased double-positive T cell number	0.000231	<0.01	CCR9 (4.5)	IKZF3 (4.2)	CXCR6 (4.1)	GIMAP7 (4.0)	IKZF1 (3.8)	IL7R (3.7)	NFKB1 (3.1)	CYLD (2.9)	GIMAP4 (2.9)	IL12RB1 (2.8)
GO:0002429	immune response-activating cell surface receptor signaling pathway	0.000233	<0.01	CCR9 (4.9)	GIMAP7 (3.7)	IL7R (3.4)	IKZF3 (3.4)	GIMAP2 (3.3)	CCR5 (3.1)	GIMAP6 (3.1)	STAT4 (3.0)	XCR1 (2.9)	SNX20 (2.6)
MP:0008246	abnormal leukocyte morphology	0.000237	<0.01	GIMAP4 (5.4)	IKZF1 (4.5)	GIMAP7 (4.5)	GIMAP6 (4.2)	CTSS (4.0)	MCL1 (3.6)	CXCR6 (3.4)	SNX20 (3.2)	ENSG00000240350 (3.1)	GIMAP2 (3.0)
REACTOME_TAK1_ACTIVATES_NFKB_BY_PHOSPHORYLATION_AND_ACTIVATION_OF_IKKS_COMPLEX	REACTOME_TAK1_ACTIVATES_NFKB_BY_PHOSPHORYLATION_AND_ACTIVATION_OF_IKKS_COMPLEX	0.000238	<0.01	NFKB1 (6.5)	RIPK2 (5.7)	OSGIN2 (5.7)	TICAM1 (5.5)	NLRP3 (5.4)	ENSG00000251136 (4.6)	MAPKAPK2 (3.3)	IL12B (3.2)	CYLD (3.1)	NOD2 (3.0)
GO:0007260	tyrosine phosphorylation of STAT protein	0.00024	<0.01	TNFSF15 (3.5)	ENSG00000251136 (3.4)	IL10 (2.8)	IL19 (2.8)	XCR1 (2.7)	STAT4 (2.6)	IL12RB1 (2.3)	CXCR6 (2.3)	IL12B (2.2)	ERVW-1 (2.2)
MP:0002831	absent Peyer's patches	0.000245	<0.01	NFKB1 (4.3)	SNX20 (4.1)	IL7R (3.2)	IKZF3 (3.0)	GSDMD (3.0)	CAPSL (2.9)	RIPK2 (2.8)	IL12B (2.7)	CYLD (2.7)	CXCR6 (2.6)
ENSG00000114737	CISH PPI subnetwork	0.000249	<0.01	TGFBR3 (4.1)	GSDMB (3.3)	IKZF1 (3.1)	GIMAP4 (2.9)	STAT4 (2.7)	ORMDL3 (2.5)	GIMAP7 (2.4)	IRF8 (2.2)	GIMAP6 (2.2)	GIMAP2 (2.1)
REACTOME_MYD88_DEPENDENT_CASCADE_INITIATED_ON_ENDOSOME	REACTOME_MYD88_DEPENDENT_CASCADE_INITIATED_ON_ENDOSOME	0.000254	<0.01	NLRP3 (5.1)	CCR2 (4.4)	NFKB1 (4.3)	TICAM1 (4.1)	MCL1 (4.0)	IRF5 (3.8)	MAPKAPK2 (3.6)	RIPK2 (3.5)	ARHGAP27 (3.1)	NOD2 (3.0)
REACTOME_TOLL_LIKE_RECEPTOR_78_TLR78_CASCADE	REACTOME_TOLL_LIKE_RECEPTOR_78_TLR78_CASCADE	0.000254	<0.01	NLRP3 (5.1)	CCR2 (4.4)	NFKB1 (4.3)	TICAM1 (4.1)	MCL1 (4.0)	IRF5 (3.8)	MAPKAPK2 (3.6)	RIPK2 (3.5)	ARHGAP27 (3.1)	NOD2 (3.0)
GO:0045076	regulation of interleukin-2 biosynthetic process	0.000255	<0.01	ENSG00000237781 (4.3)	RPAP2 (3.7)	ENSG00000240350 (3.5)	IL12RB1 (2.8)	IKZF3 (2.6)	CCR3 (2.4)	ENSG00000204650 (2.3)	IL12B (2.1)	ADAMTSL4 (2.1)	IL10 (2.0)
MP:0008661	decreased interleukin-10 secretion	0.000257	<0.01	CXCR6 (5.3)	ENSG00000240350 (4.9)	CCRL2 (4.5)	CCR3 (4.4)	IL10 (4.4)	CCR2 (3.8)	CCR1 (3.5)	STAT4 (3.4)	NOD2 (3.4)	IL12RB1 (3.3)
MP:0002022	increased lymphoma incidence	0.000258	<0.01	CXCR6 (3.3)	SMC4 (3.2)	IL12RB1 (2.9)	TRIM59 (2.5)	CCR5 (2.3)	ENSG00000251136 (2.2)	IL10 (2.1)	IKZF3 (2.0)	YEATS4 (2.0)	ENSG00000219088 (1.9)
GO:0001959	regulation of cytokine-mediated signaling pathway	0.000264	<0.01	ENSG00000251136 (5.9)	ENSG00000237781 (3.5)	ENSG00000244040 (3.2)	GSDMD (2.9)	OSGIN2 (2.5)	IL12A (2.0)	GSDMB (2.0)	RIPK2 (1.8)	C19orf50 (1.7)	TNFSF15 (1.5)
GO:0051241	negative regulation of multicellular organismal process	0.000267	<0.01	RTP3 (2.2)	STH (2.1)	ADAMTSL4 (2.0)	CCRL2 (1.9)	IL12A (1.9)	NOD2 (1.9)	ENSG00000219088 (1.9)	ERVW-1 (1.8)	IRF5 (1.8)	CCR1 (1.8)
ENSG00000173163	COMMD1 PPI subnetwork	0.000269	<0.01	NFKB1 (5.6)	RIPK2 (4.9)	TICAM1 (3.8)	NSMCE2 (3.5)	IL12B (3.2)	GSDMD (2.4)	C7orf64 (2.3)	IRF5 (2.2)	CYLD (2.0)	OSGIN2 (2.0)
GO:0002712	regulation of B cell mediated immunity	0.00027	<0.01	IKZF3 (3.8)	ENSG00000240350 (3.6)	IL19 (3.5)	CCR3 (3.4)	ENSG00000204650 (2.9)	IRF8 (2.6)	GIMAP7 (2.5)	CAPSL (2.5)	IL12RB1 (2.4)	IL12B (2.3)
MP:0005671	abnormal response to transplant	0.000272	<0.01	CXCR6 (6.3)	GIMAP4 (6.1)	GIMAP7 (5.8)	GIMAP6 (5.0)	STAT4 (4.5)	IL12RB1 (4.1)	CCR5 (4.1)	IL10 (3.6)	IRF8 (3.5)	IKZF3 (3.4)
MP:0008827	abnormal thymus cell ratio	0.00028	<0.01	CXCR6 (4.7)	IL12RB1 (4.7)	GIMAP7 (4.6)	GIMAP6 (4.1)	STAT4 (4.0)	CYLD (3.9)	GIMAP2 (3.7)	XCR1 (3.3)	CCR5 (3.2)	GIMAP4 (3.1)
GO:0060333	interferon-gamma-mediated signaling pathway	0.000285	<0.01	GSDMD (4.4)	GIMAP2 (3.7)	GSDMB (3.5)	IKZF3 (2.3)	GTDC1 (2.2)	IL12RB1 (2.1)	RIPK2 (2.0)	IRF8 (2.0)	CYLD (1.9)	ENSG00000251136 (1.9)
GO:0032633	interleukin-4 production	0.000285	<0.01	ENSG00000248003 (2.8)	ENSG00000243150 (2.7)	GIMAP2 (2.6)	CCR9 (2.6)	XCR1 (2.6)	SPEF2 (2.4)	IL7R (2.2)	IQCJ-SCHIP1-AS1 (2.2)	WNT3 (2.1)	ENSG00000204650 (2.1)
ENSG00000106144	CASP2 PPI subnetwork	0.000286	<0.01	ADAMTSL4 (2.8)	GIMAP2 (2.6)	GSDMB (2.6)	IL10 (2.4)	GSDMD (2.3)	CCR9 (2.1)	IKZF1 (2.0)	IFNGR1 (1.9)	DENND1B (1.9)	IL12B (1.8)
REACTOME_INTERLEUKIN:7_SIGNALING	REACTOME_INTERLEUKIN:7_SIGNALING	0.000287	<0.01	GIMAP2 (4.0)	IL12B (3.4)	IKZF1 (3.3)	GIMAP7 (3.0)	SPEF2 (2.8)	STAT4 (2.7)	CAPSL (2.5)	TGFBR3 (2.4)	IL12A (2.3)	ENSG00000240350 (2.2)
GO:0010740	positive regulation of intracellular protein kinase cascade	0.000288	<0.01	ENSG00000251136 (3.1)	TNFSF15 (3.0)	OSGIN2 (2.9)	IL20 (2.6)	C19orf50 (2.5)	STH (2.2)	C8orf73 (2.1)	IL12B (2.1)	NOD2 (2.1)	NLRP3 (2.1)
GO:0060759	regulation of response to cytokine stimulus	0.000292	<0.01	ENSG00000251136 (6.1)	ENSG00000237781 (3.4)	ENSG00000244040 (3.2)	GSDMD (2.9)	OSGIN2 (2.5)	IL12A (1.9)	C19orf50 (1.9)	GSDMB (1.9)	RIPK2 (1.7)	TNFSF15 (1.6)
GO:0044419	interspecies interaction between organisms	0.000297	<0.01	XCR1 (2.6)	GIMAP2 (2.5)	LTF (2.2)	ENSG00000237781 (1.9)	IL12A (1.9)	ARL17A (1.8)	GSDMD (1.7)	IL19 (1.6)	ELL (1.5)	KPNA4 (1.5)
MP:0005281	increased fatty acid level	0.000299	<0.01	PEX1 (3.4)	IFNGR1 (2.7)	IL19 (2.3)	FYCO1 (2.1)	CCR1 (2.1)	MAFB (2.1)	LXN (2.0)	IL7R (1.9)	HCAR1 (1.8)	GFM1 (1.7)
ENSG00000106100	NOD1 PPI subnetwork	0.000301	<0.01	OSGIN2 (3.0)	IL12A (2.9)	CTSS (2.4)	ENSG00000251136 (2.4)	IL12B (2.3)	NLRP3 (2.3)	GIMAP4 (2.2)	BTBD8 (2.0)	GIMAP2 (2.0)	CCR2 (1.9)
MP:0000219	increased neutrophil cell number	0.000302	<0.01	IKZF1 (4.4)	SNX20 (4.1)	IRF5 (3.9)	GIMAP6 (3.5)	CCR1 (3.1)	GIMAP4 (3.1)	CTSS (3.0)	NFKB1 (2.9)	LTF (2.8)	CCR2 (2.8)
ENSG00000092098	RNF31 PPI subnetwork	0.000308	<0.01	TGFBR3 (3.0)	NFKB1 (2.7)	GSDMD (2.7)	NOD2 (2.3)	GIMAP2 (2.3)	IL12RB1 (2.1)	GSDMB (2.1)	IL12B (2.1)	IKZF1 (2.1)	ENSG00000235842 (2.0)
GO:0002889	regulation of immunoglobulin mediated immune response	0.000309	<0.01	ENSG00000240350 (3.7)	IKZF3 (3.7)	CCR3 (3.5)	IL19 (3.4)	ENSG00000204650 (2.9)	GIMAP7 (2.5)	IL12RB1 (2.5)	CAPSL (2.5)	IRF8 (2.5)	GLMN (2.4)
MP:0003447	decreased tumor growth/size	0.000315	<0.01	CCR1 (4.1)	CCR5 (4.1)	CCRL2 (4.0)	NLRP3 (3.4)	CTSS (3.0)	SNX20 (2.9)	GIMAP4 (2.8)	CXCR6 (2.6)	IL7R (2.3)	GIMAP6 (2.2)
GO:0002828	regulation of type 2 immune response	0.000316	<0.01	ENSG00000251136 (3.2)	SPEF2 (2.8)	ENSG00000248003 (2.7)	IL12B (2.7)	RARRES1 (2.7)	ENSG00000240207 (2.5)	IL12A (2.4)	ENSG00000244040 (2.3)	IRF5 (2.1)	ZPBP2 (2.0)
MP:0000321	increased bone marrow cell number	0.000327	<0.01	LTF (6.0)	LYZ (4.2)	MCL1 (3.7)	C8orf73 (3.3)	GDF15 (3.0)	IKZF1 (3.0)	NFKB1 (2.5)	IFNGR1 (2.5)	ENSG00000240207 (2.4)	CTSS (2.3)
GO:0071216	cellular response to biotic stimulus	0.000327	<0.01	CCR1 (3.1)	GDF15 (2.9)	NLRP3 (2.9)	NOD2 (2.9)	OSGIN2 (2.8)	TICAM1 (2.7)	IFNGR1 (2.5)	ENSG00000251136 (2.3)	RIPK2 (2.3)	ELL (2.1)
MP:0001829	increased activated T cell number	0.000329	<0.01	IL12RB1 (5.0)	IL10 (4.7)	CXCR6 (4.4)	IKZF1 (4.2)	GIMAP7 (4.1)	IKZF3 (3.9)	GIMAP4 (3.9)	IRF8 (3.5)	GIMAP6 (3.3)	SNX20 (3.0)
MP:0001802	arrested B cell differentiation	0.000332	<0.01	IKZF1 (4.9)	CAPSL (4.8)	IL7R (4.4)	GIMAP7 (4.0)	IKZF3 (3.9)	LTF (3.5)	IL12A (3.4)	IRF5 (3.3)	SNX20 (3.0)	IRF8 (2.8)
MP:0002416	abnormal proerythroblast morphology	0.000332	<0.01	NFKB1 (3.8)	IKZF1 (3.6)	RIPK2 (3.3)	TICAM1 (2.6)	CCRL2 (2.5)	IL20 (2.3)	SNX20 (2.1)	LXN (2.0)	CYLD (2.0)	IL7R (1.9)
GO:0045577	regulation of B cell differentiation	0.000335	<0.01	IQCJ-SCHIP1-AS1 (3.2)	IRF5 (3.2)	SNX20 (2.8)	IKZF1 (2.7)	ARL17A (2.4)	GIMAP2 (2.2)	CTSS (1.9)	ENSG00000204650 (1.9)	ARHGAP27 (1.8)	IL7R (1.7)
GO:0032494	response to peptidoglycan	0.000339	<0.01	ENSG00000235842 (4.4)	NLRP3 (4.2)	OSGIN2 (3.7)	RIPK2 (3.3)	ENSG00000251136 (3.3)	TICAM1 (2.8)	IFNGR1 (2.5)	MCL1 (2.4)	NOD2 (2.3)	ENSG00000243150 (2.3)
MP:0004919	abnormal positive T cell selection	0.000342	<0.01	CCR9 (7.1)	CXCR6 (6.1)	CCR5 (6.1)	GIMAP7 (5.5)	IL7R (5.3)	GIMAP6 (5.1)	STAT4 (5.1)	IKZF1 (4.5)	GIMAP4 (4.4)	DENND1B (4.0)
GO:0002768	immune response-regulating cell surface receptor signaling pathway	0.000342	<0.01	CCR9 (5.0)	GIMAP7 (3.7)	IKZF3 (3.5)	IL7R (3.3)	GIMAP2 (3.2)	GIMAP6 (3.0)	CCR5 (3.0)	STAT4 (3.0)	XCR1 (2.9)	SNX20 (2.5)
ENSG00000166710	B2M PPI subnetwork	0.000343	<0.01	CCR9 (5.1)	CCR5 (4.3)	LYZ (4.2)	IL7R (3.7)	GIMAP7 (3.5)	STAT4 (3.5)	CXCR6 (3.5)	IKZF3 (3.4)	GIMAP2 (3.1)	XCR1 (2.9)
ENSG00000102189	EEA1 PPI subnetwork	0.00035	<0.01	PEX1 (3.4)	MFSD1 (2.9)	LZTFL1 (2.7)	PLEKHM1 (2.5)	ENSA (2.5)	NOD2 (2.4)	NLRP3 (2.2)	NSF (2.1)	CTSS (2.0)	RPAP2 (2.0)
GO:0045429	positive regulation of nitric oxide biosynthetic process	0.00035	<0.01	RIPK2 (4.1)	NLRP3 (3.5)	CCRL2 (3.5)	TNFSF15 (3.3)	IL20 (3.2)	OSGIN2 (3.0)	BTBD8 (2.9)	TICAM1 (2.7)	IL12B (2.3)	CCR1 (2.3)
ENSG00000141968	VAV1 PPI subnetwork	0.000353	<0.01	IL7R (4.6)	IKZF1 (4.5)	GIMAP6 (3.3)	GIMAP4 (3.3)	STAT4 (3.2)	GIMAP7 (3.1)	IRF8 (2.8)	CCR5 (2.7)	CXCR6 (2.7)	CCR2 (2.6)
MP:0002357	abnormal spleen white pulp morphology	0.000353	<0.01	IL12RB1 (4.1)	CXCR6 (3.1)	IL10 (3.1)	IKZF3 (2.9)	IKZF1 (2.6)	GIMAP7 (2.6)	FKBP8 (2.5)	ENSG00000240350 (2.4)	IL7R (2.2)	GSDMD (1.9)
GO:0002761	regulation of myeloid leukocyte differentiation	0.000358	<0.01	CCR3 (2.6)	ENSG00000233401 (2.3)	IL12A (2.3)	GTDC1 (2.1)	GIMAP2 (2.1)	IL12RB1 (1.9)	TNFSF15 (1.9)	IL19 (1.8)	IL10 (1.7)	CXCR6 (1.6)
MP:0008209	decreased pre-B cell number	0.000358	<0.01	IKZF1 (4.8)	SNX20 (4.0)	IL7R (3.7)	IRF8 (3.1)	IL12A (2.8)	IRF5 (2.8)	GIMAP7 (2.7)	IKZF3 (2.7)	CAPSL (2.6)	RIPK2 (2.6)
MP:0000694	spleen hypoplasia	0.000358	<0.01	IL7R (4.6)	GIMAP7 (4.1)	IKZF1 (4.1)	STAT4 (4.0)	IKZF3 (3.6)	GIMAP6 (3.4)	GIMAP4 (3.1)	CCR5 (2.6)	NFKB1 (2.5)	YEATS4 (2.4)
KEGG_PRIMARY_IMMUNODEFICIENCY	KEGG_PRIMARY_IMMUNODEFICIENCY	0.000364	<0.01	IL7R (6.3)	GIMAP7 (5.8)	CXCR6 (5.0)	CCR9 (4.8)	GIMAP4 (4.7)	GIMAP6 (4.5)	IKZF1 (3.9)	IKZF3 (3.9)	STAT4 (3.8)	CCR5 (3.7)
ENSG00000107643	MAPK8 PPI subnetwork	0.00037	<0.01	MCL1 (5.9)	GDF15 (4.2)	ARL14 (3.3)	NLRP3 (2.7)	TICAM1 (2.6)	IKZF3 (2.5)	PGPEP1 (2.4)	MAPKAPK2 (2.4)	IL10 (2.2)	FKBP8 (2.1)
MP:0000222	decreased neutrophil cell number	0.000378	<0.01	NLRP3 (4.6)	IRF5 (4.3)	IKZF1 (4.3)	LYZ (4.2)	CCR1 (3.9)	IL12A (3.5)	IL7R (3.1)	SNX20 (3.0)	CCRL2 (3.0)	CTSS (3.0)
GO:0005035	death receptor activity	0.000385	<0.01	ENSG00000240350 (3.9)	STAT4 (3.1)	NKD1 (2.6)	GIMAP7 (2.3)	GSDMD (2.3)	CTSS (2.3)	IL10 (2.2)	CXCR6 (2.2)	IL12B (2.1)	ENSG00000185294 (2.1)
GO:0001913	T cell mediated cytotoxicity	0.000386	<0.01	ENSG00000251136 (3.5)	IL19 (3.5)	ENSG00000233401 (2.9)	GIMAP2 (2.8)	ENSG00000244040 (2.6)	IL12B (2.6)	ENSG00000204650 (2.4)	TNFSF15 (2.3)	ZPBP2 (2.2)	GSDMD (2.2)
ENSG00000082512	TRAF5 PPI subnetwork	0.000388	<0.01	NFKB1 (4.1)	ENSG00000251136 (3.8)	NKD1 (3.2)	OSGIN2 (3.2)	IL12B (2.8)	GSDMD (2.4)	CYLD (2.4)	RIPK2 (2.4)	TICAM1 (2.2)	ENSG00000240350 (2.1)
REACTOME_GPVI:MEDIATED_ACTIVATION_CASCADE	REACTOME_GPVI:MEDIATED_ACTIVATION_CASCADE	0.00039	<0.01	CTSS (3.6)	LYZ (3.2)	IL7R (2.8)	GIMAP6 (2.7)	IRF8 (2.6)	IRF5 (2.5)	IKZF1 (2.3)	SNX20 (2.2)	GIMAP7 (1.9)	GIMAP4 (1.7)
KEGG_FC_EPSILON_RI_SIGNALING_PATHWAY	KEGG_FC_EPSILON_RI_SIGNALING_PATHWAY	0.000392	<0.01	IKZF1 (4.1)	CCR3 (3.2)	CCR2 (2.8)	SNX20 (2.8)	CXCR6 (2.6)	MAPKAPK2 (2.6)	DENND1B (2.5)	CCR1 (2.4)	TNFSF15 (2.4)	CTSS (2.3)
GO:0032270	positive regulation of cellular protein metabolic process	0.000396	<0.01	CCR3 (2.2)	BTBD8 (2.1)	STH (2.1)	OSGIN2 (2.0)	RIPK2 (1.9)	LXN (1.8)	TNFSF15 (1.8)	ENSG00000251136 (1.7)	KPNA4 (1.7)	ENSG00000243150 (1.6)
MP:0003156	abnormal leukocyte migration	0.000397	<0.01	SNX20 (5.6)	GIMAP6 (5.3)	GIMAP4 (4.9)	IRF5 (4.1)	CCR1 (4.1)	GIMAP7 (4.0)	IKZF3 (3.8)	CTSS (3.6)	IRF8 (3.6)	IKZF1 (3.6)
ENSG00000185507	IRF7 PPI subnetwork	0.000398	<0.01	IL12RB1 (3.2)	ENSG00000237781 (3.1)	STAT4 (3.1)	GSDMD (2.8)	IL12A (2.3)	GSDMB (2.2)	CCR5 (2.2)	IKZF1 (2.0)	PLEKHM1 (2.0)	RPAP2 (2.0)
ENSG00000196415	PRTN3 PPI subnetwork	0.000401	<0.01	LTF (7.3)	LYZ (5.2)	CCRL2 (3.2)	TICAM1 (3.1)	CTSS (3.0)	NLRP3 (2.9)	RIPK2 (2.5)	CCR1 (2.4)	ARL14 (2.1)	NFKB1 (2.0)
ENSG00000090339	ICAM1 PPI subnetwork	0.000401	<0.01	LTF (2.8)	CTSS (2.7)	CCR1 (2.2)	IRF5 (1.9)	IL10 (1.9)	ENSG00000240350 (1.9)	UGT3A1 (1.7)	C19orf50 (1.6)	GIMAP4 (1.5)	IFT80 (1.5)
REACTOME_TOLL_LIKE_RECEPTOR_9_TLR9_CASCADE	REACTOME_TOLL_LIKE_RECEPTOR_9_TLR9_CASCADE	0.000409	<0.01	NLRP3 (5.0)	NFKB1 (4.3)	CCR2 (4.2)	TICAM1 (4.0)	IRF5 (3.8)	MCL1 (3.6)	RIPK2 (3.5)	MAPKAPK2 (3.2)	NOD2 (2.9)	ARHGAP27 (2.8)
MP:0000495	abnormal colon morphology	0.000413	<0.01	CCRL2 (3.0)	SPTSSB (2.6)	SNX20 (2.6)	PDE4D (2.5)	NKD1 (2.4)	IL19 (2.4)	ARL14 (2.3)	ARL17A (2.1)	IL12B (2.1)	MAPKAPK2 (2.1)
REACTOME_GPCR_LIGAND_BINDING	REACTOME_GPCR_LIGAND_BINDING	0.000419	<0.01	CCR3 (3.4)	XCR1 (3.4)	CCR5 (2.7)	CCRL2 (2.5)	SNX20 (2.5)	IL12B (2.4)	IL7R (2.3)	CCR1 (2.3)	CRHR1 (2.1)	IL20 (2.1)
MP:0001541	abnormal osteoclast physiology	0.00042	<0.01	CCR1 (4.1)	CTSS (3.7)	CCRL2 (3.4)	CCR5 (3.3)	MCL1 (2.7)	MAFB (2.7)	MAPKAPK2 (2.5)	LYZ (2.5)	OSGIN2 (2.5)	PLEKHM1 (2.4)
GO:0045624	positive regulation of T-helper cell differentiation	0.000423	<0.01	IL12B (4.6)	ENSG00000251136 (4.4)	IL20 (2.9)	OSGIN2 (2.7)	IL12A (2.6)	IRF5 (2.2)	SPEF2 (2.1)	NLRP3 (2.0)	RARRES1 (1.9)	CAPSL (1.8)
MP:0004751	increased length of allograft survival	0.000437	<0.01	ENSG00000240350 (6.0)	CXCR6 (5.4)	GIMAP4 (4.0)	CCR3 (4.0)	IL12RB1 (3.9)	XCR1 (3.6)	CCR2 (3.4)	IRF8 (3.3)	GIMAP7 (3.2)	IL10 (2.9)
ENSG00000178562	CD28 PPI subnetwork	0.000439	<0.01	IL7R (5.0)	IKZF1 (4.0)	STAT4 (3.8)	CTSS (3.7)	IL10 (3.5)	CCR9 (3.4)	CXCR6 (3.3)	IL12B (3.2)	CCR5 (2.7)	CAPSL (2.7)
MP:0003628	abnormal leukocyte adhesion	0.000444	<0.01	SNX20 (4.8)	CCR1 (4.4)	CCR2 (4.2)	GIMAP4 (3.7)	NLRP3 (3.6)	IKZF1 (3.5)	CCR5 (3.5)	CCRL2 (3.3)	GIMAP6 (3.3)	MCL1 (3.1)
ENSG00000005175	RPAP3 PPI subnetwork	0.000444	<0.01	PPP5C (3.5)	C19orf50 (3.1)	FKBP8 (2.8)	RSRC1 (2.5)	KIAA1267 (2.2)	ENSG00000233077 (2.1)	TNPO3 (1.9)	ENSG00000249748 (1.8)	TICAM1 (1.7)	IFNGR1 (1.5)
GO:0001916	positive regulation of T cell mediated cytotoxicity	0.000445	<0.01	IL19 (3.5)	ENSG00000251136 (3.4)	ENSG00000204650 (2.9)	XCR1 (2.7)	ENSG00000233401 (2.7)	OSGIN2 (2.5)	TNFSF15 (2.5)	GSDMD (2.4)	GIMAP2 (2.3)	IL12B (2.2)
MP:0006043	decreased apoptosis	0.000452	<0.01	GSDMD (3.2)	IFNGR1 (2.9)	CTSS (2.7)	RARRES1 (2.6)	CCR1 (2.6)	GDF15 (2.3)	MCL1 (2.3)	GIMAP2 (2.3)	YEATS4 (2.2)	MAFB (2.2)
MP:0005093	decreased B cell proliferation	0.00046	<0.01	IKZF3 (5.8)	IRF5 (5.2)	IRF8 (4.9)	SNX20 (4.1)	IKZF1 (4.1)	CTSS (4.1)	NFKB1 (3.6)	TICAM1 (3.6)	GIMAP7 (3.2)	RIPK2 (3.0)
GO:0032386	regulation of intracellular transport	0.000463	<0.01	ENSG00000243150 (2.9)	IL19 (2.5)	NLRP3 (2.1)	RIPK2 (2.1)	TNFSF15 (1.9)	SLC6A20 (1.9)	HCAR1 (1.8)	PGPEP1 (1.5)	FYCO1 (1.5)	MAPKAPK2 (1.5)
GO:0001783	B cell apoptotic process	0.000468	<0.01	IL19 (4.4)	ENSG00000249748 (3.3)	ELL (2.4)	IKZF3 (2.4)	ENSG00000240207 (2.1)	ZPBP2 (2.1)	IL20 (2.0)	MAPKAPK2 (1.7)	ENSG00000237781 (1.6)	IRF8 (1.6)
ENSG00000105647	PIK3R2 PPI subnetwork	0.000472	<0.01	GIMAP6 (3.0)	GIMAP4 (2.8)	STAT4 (2.7)	IL7R (2.6)	GIMAP7 (2.5)	IRF5 (2.5)	CCR5 (2.4)	DENND1B (2.3)	SNX20 (2.3)	IKZF1 (1.9)
MP:0000715	decreased thymocyte number	0.000481	<0.01	IKZF1 (6.1)	CCR9 (5.4)	GIMAP7 (5.2)	GIMAP6 (4.4)	IL12RB1 (4.3)	GIMAP2 (3.9)	IL7R (3.8)	GIMAP4 (3.6)	CXCR6 (3.6)	STAT4 (3.4)
MP:0008593	increased circulating interleukin-10 level	0.000484	<0.01	MCL1 (4.6)	CCRL2 (4.1)	CCR1 (3.5)	GDF15 (3.2)	IL7R (3.1)	ENSG00000240350 (2.8)	CCR5 (2.8)	IRF5 (2.8)	NLRP3 (2.7)	SNX20 (2.5)
ENSG00000072195	SPEG PPI subnetwork	0.000485	<0.01	IRF5 (3.0)	ENSG00000251136 (2.2)	PLEKHM1 (2.2)	ARHGAP27 (2.1)	DENND1B (2.1)	RREB1 (2.1)	TICAM1 (1.9)	OSGIN2 (1.8)	MAPKAPK2 (1.6)	ENSG00000233077 (1.6)
ENSG00000182866	LCK PPI subnetwork	0.000488	<0.01	CXCR6 (6.6)	GIMAP7 (6.2)	GIMAP4 (5.9)	GIMAP6 (5.7)	IL12RB1 (5.0)	STAT4 (4.8)	CCR5 (4.6)	IKZF3 (4.5)	IL7R (4.3)	IKZF1 (3.5)
ENSG00000162692	VCAM1 PPI subnetwork	0.00049	<0.01	LTF (5.9)	IL12B (4.8)	ENSG00000240350 (3.7)	CCR3 (3.6)	DENND1B (2.3)	IRF5 (2.3)	LYZ (2.3)	CCR2 (2.0)	ENSG00000185294 (1.9)	CYLD (1.8)
MP:0005018	decreased T cell number	0.000495	<0.01	IL7R (7.1)	GIMAP7 (5.6)	IKZF1 (5.5)	GIMAP6 (5.1)	CCR9 (4.8)	GIMAP4 (4.7)	CXCR6 (3.7)	STAT4 (3.6)	GIMAP2 (2.9)	IKZF3 (2.9)
MP:0005597	decreased susceptibility to type I hypersensitivity reaction	0.000498	<0.01	CCR3 (4.7)	CCR1 (3.6)	CTSS (3.6)	LYZ (3.4)	IL7R (3.2)	NOD2 (3.2)	ADAMTSL4 (3.2)	STAT4 (3.0)	LTF (2.8)	ENSG00000240350 (2.4)
GO:0002200	somatic diversification of immune receptors	0.000501	<0.01	CAPSL (3.6)	IKZF3 (3.4)	ENSG00000243150 (3.0)	ENSG00000237781 (2.9)	GIMAP7 (2.8)	IL12RB1 (2.5)	GLMN (2.2)	PDE4D (2.1)	CCR3 (2.1)	ENSG00000219088 (2.0)
GO:0050830	defense response to Gram-positive bacterium	0.000502	<0.01	LTF (5.8)	NOD2 (2.9)	STH (2.6)	CCR1 (2.5)	ENSG00000251136 (2.4)	OSGIN2 (2.2)	IRF5 (2.0)	ZPBP2 (2.0)	NLRP3 (2.0)	ELL (2.0)
GO:0010332	response to gamma radiation	0.000506	<0.01	TNFSF15 (3.2)	ERVW-1 (2.8)	ARL14 (2.8)	MCL1 (2.5)	ENSG00000249748 (2.4)	CCRL2 (2.2)	GDF15 (2.2)	ELL (2.1)	ENSG00000251136 (2.0)	RSRC1 (2.0)
GO:0001906	cell killing	0.000506	<0.01	LTF (4.4)	ENSG00000244040 (3.3)	ENSG00000237781 (3.0)	ENSG00000233077 (3.0)	LYZ (2.8)	IKZF3 (2.7)	GSDMD (2.4)	XCR1 (2.4)	IL12A (2.4)	ORMDL3 (2.3)
MP:0002458	abnormal B cell number	0.000511	<0.01	IKZF1 (4.1)	SNX20 (3.8)	CAPSL (3.8)	IL7R (3.7)	GIMAP7 (3.3)	IKZF3 (3.1)	GIMAP4 (2.8)	IRF8 (2.6)	CCR9 (2.5)	GIMAP6 (2.4)
MP:0008720	impaired neutrophil chemotaxis	0.000512	<0.01	CTSS (4.9)	IRF5 (3.6)	SNX20 (3.6)	CCR1 (3.6)	NLRP3 (3.2)	LYZ (2.9)	IKZF1 (2.8)	IL7R (2.5)	CCRL2 (2.5)	LTF (2.4)
MP:0003179	decreased platelet cell number	0.000516	<0.01	LYZ (2.8)	LTF (2.7)	IKZF1 (2.6)	MAFB (2.4)	MCL1 (2.4)	GDF15 (2.3)	IRF5 (2.3)	SNX20 (2.2)	CCR1 (2.1)	GIMAP7 (2.0)
ENSG00000140379	BCL2A1 PPI subnetwork	0.00052	<0.01	NOD2 (2.7)	EPHX4 (2.7)	TNFSF15 (2.4)	ENSG00000251136 (2.3)	IFNGR1 (2.3)	TICAM1 (2.2)	IL10 (2.2)	NLRP3 (2.1)	IKZF3 (2.0)	ELL (1.9)
KEGG_AUTOIMMUNE_THYROID_DISEASE	KEGG_AUTOIMMUNE_THYROID_DISEASE	0.000522	<0.01	CXCR6 (4.9)	IRF8 (4.8)	IL12RB1 (4.4)	IKZF3 (4.1)	IL12A (3.5)	CTSS (3.4)	CCR5 (3.2)	GIMAP4 (3.2)	ENSG00000251136 (3.2)	IL10 (2.9)
MP:0005153	abnormal B cell proliferation	0.000525	<0.01	IRF8 (4.2)	IKZF3 (3.6)	IL7R (3.4)	GIMAP7 (3.4)	IRF5 (3.2)	NLRP3 (2.6)	GIMAP6 (2.5)	IKZF1 (2.3)	TICAM1 (2.1)	GIMAP4 (2.0)
ENSG00000010610	CD4 PPI subnetwork	0.000529	<0.01	IL7R (6.1)	CXCR6 (5.6)	GIMAP7 (5.6)	GIMAP4 (5.1)	STAT4 (5.0)	CCR5 (4.7)	IL12RB1 (4.3)	GIMAP6 (4.1)	IKZF1 (3.8)	IRF8 (3.5)
MP:0002722	abnormal immune system organ morphology	0.000537	<0.01	IKZF1 (5.5)	IL7R (4.6)	IKZF3 (4.3)	SNX20 (4.1)	GIMAP4 (3.8)	GIMAP7 (3.6)	IL12RB1 (3.4)	GIMAP6 (3.3)	NFKB1 (3.1)	ENSG00000240350 (2.9)
MP:0002463	abnormal neutrophil physiology	0.000537	<0.01	LTF (7.8)	LYZ (5.2)	CTSS (5.1)	CCR1 (4.4)	CCRL2 (3.3)	IRF5 (3.3)	SNX20 (2.9)	NLRP3 (2.9)	CCR2 (2.7)	IKZF1 (2.5)
KEGG_AMYOTROPHIC_LATERAL_SCLEROSIS_ALS	KEGG_AMYOTROPHIC_LATERAL_SCLEROSIS_ALS	0.000544	<0.01	NSF (2.9)	IL12B (2.8)	RIPK2 (2.8)	TNFSF15 (2.2)	GSDMD (2.2)	SNX20 (2.1)	FKBP8 (2.0)	NFKB1 (1.8)	IL10 (1.8)	IL19 (1.7)
ENSG00000121966	CXCR4 PPI subnetwork	0.000547	<0.01	LTF (4.7)	SNX20 (4.4)	IKZF1 (4.3)	IRF8 (4.2)	IL10 (3.7)	LYZ (3.3)	ENSG00000240350 (3.2)	GSDMD (3.2)	MAPKAPK2 (3.0)	CCR2 (2.8)
GO:0010627	regulation of intracellular protein kinase cascade	0.000557	<0.01	OSGIN2 (3.0)	GDF15 (2.8)	TNFSF15 (2.6)	ENSG00000251136 (2.6)	IL12B (2.3)	MCL1 (2.3)	STH (2.2)	NLRP3 (2.2)	TICAM1 (2.1)	RIPK2 (2.0)
GO:0043235	receptor complex	0.000559	<0.01	CCR9 (4.5)	CCR5 (4.1)	LYZ (4.0)	IL7R (3.9)	GIMAP7 (3.2)	CTSS (2.6)	GIMAP6 (2.5)	CYLD (2.5)	CXCR6 (2.5)	GIMAP4 (2.3)
GO:0007259	JAK-STAT cascade	0.000562	<0.01	ENSG00000251136 (3.2)	IL10 (2.9)	STAT4 (2.6)	ENSG00000240350 (2.5)	IL12RB1 (2.5)	TNFSF15 (2.4)	CXCR6 (2.2)	GIMAP2 (2.2)	RPAP2 (2.1)	GSDMD (2.0)
ENSG00000116824	CD2 PPI subnetwork	0.000563	<0.01	IL7R (5.6)	GIMAP6 (4.9)	GIMAP7 (4.9)	GIMAP4 (4.8)	STAT4 (4.2)	SNX20 (3.6)	IKZF1 (3.6)	CXCR6 (3.5)	CCR5 (3.5)	CYLD (3.1)
ENSG00000081237	PTPRC PPI subnetwork	0.000566	<0.01	GIMAP4 (5.7)	GIMAP7 (4.7)	GIMAP6 (4.7)	IL7R (4.7)	STAT4 (4.3)	CXCR6 (4.2)	IKZF1 (4.1)	IL12RB1 (4.0)	CCR9 (3.5)	IKZF3 (3.4)
MP:0005164	abnormal response to injury	0.000572	<0.01	GDF15 (5.3)	CCRL2 (3.7)	NLRP3 (3.5)	CCR1 (3.2)	RIPK2 (3.2)	PDE4D (2.6)	KIAA1107 (2.3)	TNFSF15 (2.2)	CXCR6 (2.0)	IL12RB1 (2.0)
GO:0050851	antigen receptor-mediated signaling pathway	0.000575	<0.01	CCR9 (4.8)	GIMAP7 (3.6)	IL7R (3.4)	IKZF3 (3.2)	GIMAP2 (3.1)	STAT4 (2.9)	XCR1 (2.9)	GIMAP6 (2.9)	CCR5 (2.8)	SNX20 (2.6)
REACTOME_INTERFERON_GAMMA_SIGNALING	REACTOME_INTERFERON_GAMMA_SIGNALING	0.000577	<0.01	CTSS (5.2)	IRF8 (5.0)	GSDMD (4.3)	GIMAP2 (4.2)	RIPK2 (4.0)	LYZ (3.4)	IL12RB1 (3.2)	NFKB1 (3.2)	CYLD (3.0)	IRF5 (3.0)
ENSG00000003400	CASP10 PPI subnetwork	0.000584	<0.01	DENND1B (3.3)	CYLD (2.7)	NOD2 (2.6)	IFNGR1 (2.6)	TICAM1 (2.6)	GSDMD (2.5)	NFKB1 (2.3)	IKZF1 (2.2)	SNX20 (2.2)	STAT4 (2.2)
ENSG00000165280	VCP PPI subnetwork	0.000589	<0.01	PLEKHM1 (2.9)	TICAM1 (2.7)	NSMCE2 (2.4)	CYLD (2.4)	KPNA4 (2.3)	KIAA1267 (1.9)	GOLPH3L (1.8)	C7orf64 (1.8)	GSDMD (1.8)	IKZF3 (1.7)
GO:0001914	regulation of T cell mediated cytotoxicity	0.000594	<0.01	IL19 (3.7)	ENSG00000251136 (3.4)	IL12B (2.8)	ENSG00000244040 (2.6)	GIMAP2 (2.6)	TNFSF15 (2.5)	ENSG00000233401 (2.5)	ENSG00000204650 (2.5)	XCR1 (2.3)	OSGIN2 (2.3)
MP:0000223	decreased monocyte cell number	0.000595	<0.01	NLRP3 (6.7)	CCR1 (4.7)	CTSS (4.3)	LYZ (4.1)	TNFSF15 (3.7)	RIPK2 (3.6)	CCR2 (3.4)	IKZF1 (3.3)	CCR5 (3.2)	IL12B (3.1)
MP:0008563	decreased interferon-alpha secretion	0.000601	<0.01	GSDMD (3.8)	CCRL2 (3.4)	RIPK2 (3.3)	NFKB1 (3.1)	MAPKAPK2 (2.7)	SNX20 (2.6)	IRF8 (2.5)	IRF5 (2.5)	NLRP3 (2.3)	CCR2 (2.3)
GO:0035586	purinergic receptor activity	0.000637	<0.01	CXCR6 (4.0)	CCR2 (3.6)	CCR5 (3.4)	CCR3 (3.4)	CTSS (3.3)	SNX20 (3.0)	IRF5 (2.8)	IL7R (2.8)	CCRL2 (2.7)	IRF8 (2.6)
GO:0019955	cytokine binding	0.00064	<0.01	IL7R (4.8)	ENSG00000240350 (4.1)	XCR1 (3.9)	CCR5 (3.6)	LYZ (3.5)	IRF8 (3.4)	IL10 (3.4)	CCR1 (3.3)	TGFBR3 (3.1)	GIMAP4 (3.0)
ENSG00000116288	PARK7 PPI subnetwork	0.000642	<0.01	KPNA4 (3.2)	NSMCE2 (2.8)	OSGIN2 (2.3)	RSRC1 (2.2)	LZTFL1 (2.0)	GOLPH3L (1.9)	ENSG00000243150 (1.8)	C7orf64 (1.7)	CYLD (1.7)	GTDC1 (1.6)
MP:0005090	increased double-negative T cell number	0.000648	<0.01	IKZF1 (6.3)	GIMAP7 (4.9)	IL7R (4.8)	CCR9 (4.0)	GIMAP4 (3.7)	GIMAP6 (3.6)	STAT4 (3.4)	CXCR6 (3.4)	SNX20 (2.7)	NFKB1 (2.7)
ENSG00000080824	HSP90AA1 PPI subnetwork	0.000649	<0.01	GSDMD (3.5)	NFKB1 (3.2)	RIPK2 (2.5)	TICAM1 (2.4)	IFNGR1 (2.3)	NOD2 (2.1)	C19orf50 (2.0)	YEATS4 (1.9)	KPNA4 (1.8)	PPP5C (1.8)
ENSG00000163737	PF4 PPI subnetwork	0.00065	<0.01	LYZ (4.1)	TGFBR3 (4.1)	CCR1 (3.9)	IL7R (3.4)	CTSS (3.0)	CCR3 (2.9)	NLRP3 (2.9)	CXCR6 (2.9)	ENSG00000233401 (2.5)	CCR5 (2.2)
ENSG00000169967	MAP3K2 PPI subnetwork	0.000666	<0.01	KPNA4 (3.4)	MAPKAPK2 (2.7)	MCL1 (2.6)	ARHGAP27 (2.5)	FKBP8 (2.4)	NLRP3 (2.3)	IRF5 (2.2)	TNPO3 (2.1)	HCAR1 (2.0)	ARL14 (1.8)
REACTOME_P75NTR_SIGNALS_VIA_NF:KB	REACTOME_P75NTR_SIGNALS_VIA_NF:KB	0.000672	<0.01	TICAM1 (4.6)	NLRP3 (4.3)	RIPK2 (3.9)	NFKB1 (3.7)	C19orf50 (3.6)	OSGIN2 (3.4)	MAPKAPK2 (3.2)	ENSG00000251136 (3.2)	MCL1 (2.3)	IRF5 (2.1)
GO:0030888	regulation of B cell proliferation	0.000673	<0.01	ENSG00000240350 (4.0)	IKZF3 (2.7)	IL12RB1 (2.6)	IL10 (2.5)	ENSG00000204650 (2.3)	CCR3 (2.2)	DENND1B (2.2)	IKZF1 (2.1)	CXCR6 (2.0)	IL12A (2.0)
MP:0008133	decreased Peyer's patch number	0.000695	<0.01	NFKB1 (4.2)	TICAM1 (3.4)	CYLD (3.1)	SNX20 (3.0)	IKZF1 (2.8)	IKZF3 (2.7)	RIPK2 (2.6)	PPM1L (2.5)	IL7R (2.5)	IL20 (2.5)
ENSG00000074966	TXK PPI subnetwork	0.000718	<0.01	STAT4 (4.5)	GIMAP4 (4.3)	IKZF3 (3.9)	CXCR6 (3.6)	ENSG00000240350 (3.5)	TGFBR3 (3.5)	GIMAP7 (3.0)	GIMAP6 (2.8)	IL7R (2.6)	CCR5 (2.5)
ENSG00000056972	TRAF3IP2 PPI subnetwork	0.00073	<0.01	IL12B (5.1)	NFKB1 (4.4)	RIPK2 (3.9)	ENSG00000251136 (2.9)	OSGIN2 (2.8)	CYLD (2.7)	GSDMD (2.4)	NOD2 (2.2)	IRF5 (2.1)	SNX20 (2.1)
ENSG00000163464	CXCR1 PPI subnetwork	0.000731	<0.01	CCR3 (3.2)	IL19 (3.1)	CCR1 (3.0)	IL7R (2.8)	SLC6A20 (2.7)	CCRL2 (2.7)	TNFSF15 (2.7)	LTF (2.3)	MAFB (2.1)	NFKB1 (2.0)
MP:0002359	abnormal spleen germinal center morphology	0.000735	<0.01	IL7R (4.1)	LTF (3.6)	IKZF3 (2.9)	IRF8 (2.8)	ARHGAP27 (2.7)	ENSG00000240350 (2.5)	TICAM1 (2.5)	CXCR6 (2.4)	GIMAP7 (2.4)	SNX20 (2.1)
ENSG00000066336	SPI1 PPI subnetwork	0.000737	<0.01	LTF (3.8)	MAFB (3.7)	IL10 (3.0)	ENSG00000233077 (2.7)	MAPKAPK2 (2.4)	MCL1 (2.4)	ENSG00000240350 (2.2)	IKZF1 (2.2)	ENSG00000251136 (2.2)	PPM1L (2.1)
MP:0008189	increased transitional stage B cell number	0.000739	<0.01	IRF5 (4.5)	CTSS (3.7)	IKZF1 (3.7)	SNX20 (3.6)	IKZF3 (3.6)	NFKB1 (3.1)	NLRP3 (2.9)	IFNGR1 (2.8)	NOD2 (2.3)	IL7R (2.3)
MP:0001272	increased metastatic potential	0.000742	<0.01	CXCR6 (5.8)	IL12RB1 (4.0)	GDF15 (3.9)	CCR5 (3.6)	IL10 (3.3)	STAT4 (2.9)	IRF8 (2.7)	ENSG00000240350 (2.4)	IKZF3 (2.3)	CCRL2 (2.1)
REACTOME_IMMUNOREGULATORY_INTERACTIONS_BETWEEN_A_LYMPHOID_AND_A_NON:LYMPHOID_CELL	REACTOME_IMMUNOREGULATORY_INTERACTIONS_BETWEEN_A_LYMPHOID_AND_A_NON:LYMPHOID_CELL	0.000743	<0.01	GIMAP7 (6.0)	GIMAP4 (5.4)	GIMAP6 (5.2)	CXCR6 (5.1)	CCR5 (5.0)	STAT4 (4.5)	IL7R (4.3)	IKZF3 (4.2)	GIMAP2 (3.6)	LYZ (3.5)
GO:0051403	stress-activated MAPK cascade	0.000744	<0.01	ENSG00000235842 (4.2)	ENSG00000204650 (2.8)	ARHGAP27 (2.6)	PLEKHM1 (2.5)	PGPEP1 (2.2)	C19orf50 (2.2)	DENND1B (2.1)	OSGIN2 (2.0)	CCR2 (2.0)	ENSG00000214401 (1.9)
MP:0005092	decreased double-positive T cell number	0.000751	<0.01	IL7R (5.4)	IKZF1 (5.2)	GIMAP7 (4.7)	GIMAP6 (3.9)	CXCR6 (3.7)	GIMAP4 (3.6)	LZTFL1 (3.2)	CCR9 (3.1)	IL12RB1 (3.1)	STAT4 (2.9)
MP:0003132	increased pre-B cell number	0.000758	<0.01	IRF8 (5.5)	IKZF1 (3.3)	IKZF3 (3.2)	IRF5 (3.0)	IL10 (2.7)	SNX20 (2.6)	NFKB1 (2.5)	ARHGAP27 (2.3)	IL7R (2.3)	NLRP3 (2.2)
MP:0002410	decreased susceptibility to viral infection	0.000766	<0.01	CCRL2 (4.6)	CCR1 (4.5)	NLRP3 (4.4)	IRF5 (3.8)	NOD2 (3.4)	XCR1 (3.4)	GDF15 (3.0)	CCR5 (2.9)	CTSS (2.9)	IRF8 (2.8)
GO:0001912	positive regulation of leukocyte mediated cytotoxicity	0.000766	<0.01	XCR1 (3.6)	ENSG00000204650 (3.4)	IL19 (3.1)	IKZF3 (3.0)	CCR5 (2.9)	ENSG00000244040 (2.6)	GTDC1 (2.6)	GIMAP2 (2.6)	CXCR6 (2.6)	IL12RB1 (2.4)
GO:0046427	positive regulation of JAK-STAT cascade	0.000775	<0.01	TNFSF15 (3.8)	ENSG00000219088 (2.7)	STAT4 (2.7)	ENSG00000251136 (2.6)	ERVW-1 (2.6)	IL10 (2.4)	ENSG00000204650 (2.3)	CXCR6 (2.3)	IL19 (2.3)	XCR1 (2.2)
ENSG00000064012	CASP8 PPI subnetwork	0.000791	<0.01	GSDMD (3.1)	NFKB1 (2.9)	CYLD (2.6)	MAPKAPK2 (2.3)	FKBP8 (2.2)	DENND1B (2.2)	KRT8P12 (2.0)	SNX20 (2.0)	NOD2 (1.8)	IFNGR1 (1.7)
GO:0002467	germinal center formation	0.000793	<0.01	IFNGR1 (2.7)	ENSG00000237781 (2.2)	ENSG00000235842 (2.2)	TICAM1 (2.0)	ZPBP2 (1.9)	ARHGAP27 (1.8)	MLF1 (1.7)	ENSA (1.7)	PDE4D (1.7)	IQCJ-SCHIP1-AS1 (1.6)
ENSG00000179409	GEMIN4 PPI subnetwork	0.000798	<0.01	PPP5C (3.8)	C19orf50 (2.7)	NSMCE2 (2.4)	YEATS4 (2.1)	OSGIN2 (1.9)	NFKB1 (1.8)	FKBP8 (1.8)	TICAM1 (1.8)	ENSG00000251136 (1.7)	IFNGR1 (1.6)
ENSG00000137275	RIPK1 PPI subnetwork	0.000801	<0.01	RIPK2 (5.5)	NFKB1 (4.1)	GSDMD (4.1)	TICAM1 (3.3)	CYLD (3.1)	IFNGR1 (2.9)	GDF15 (2.6)	MCL1 (2.3)	CCRL2 (2.0)	IRF5 (1.9)
MP:0002027	lung adenocarcinoma	0.000806	<0.01	IL12RB1 (4.4)	CXCR6 (2.7)	CCR5 (2.5)	IL10 (2.4)	GSDMD (2.3)	STAT4 (2.1)	PEX1 (2.1)	IRF5 (2.0)	ENSG00000233401 (2.0)	CCR1 (2.0)
ENSG00000109320	NFKB1 PPI subnetwork	0.000808	<0.01	NFKB1 (5.6)	TICAM1 (3.8)	RIPK2 (3.8)	MCL1 (3.7)	IL12B (3.6)	MAPKAPK2 (3.3)	NLRP3 (3.1)	IL10 (2.4)	IL19 (2.3)	CCRL2 (2.2)
MP:0000416	sparse hair	0.00081	<0.01	IL20 (3.0)	TNFSF15 (2.6)	C8orf73 (2.6)	ENSG00000235842 (2.5)	IRF5 (2.5)	HORMAD1 (2.5)	OSGIN2 (2.3)	ARL14 (1.7)	RIPK2 (1.6)	GSDMD (1.4)
MP:0008078	increased CD8-positive T cell number	0.000828	<0.01	CXCR6 (7.3)	IL12RB1 (5.4)	CCR5 (5.1)	IKZF3 (5.1)	IRF8 (5.1)	IKZF1 (4.5)	ENSG00000240350 (4.3)	STAT4 (4.3)	GIMAP4 (4.3)	IL10 (4.2)
MP:0008173	increased follicular B cell number	0.000829	<0.01	IKZF1 (3.9)	NOD2 (3.8)	IFNGR1 (3.3)	NFKB1 (3.2)	IRF5 (3.1)	IKZF3 (3.0)	MCL1 (3.0)	CTSS (2.8)	SNX20 (2.5)	CCR2 (2.3)
ENSG00000105141	CASP14 PPI subnetwork	0.000829	<0.01	FKBP8 (3.4)	GIMAP2 (3.3)	ADAMTSL4 (2.8)	DENND1B (2.7)	IRF5 (2.6)	HCAR1 (2.5)	CCR2 (2.4)	SNX20 (2.3)	RSRC1 (2.3)	GSDMD (2.3)
ENSG00000090863	GLG1 PPI subnetwork	0.000841	<0.01	RIPK2 (7.7)	NFKB1 (7.4)	TICAM1 (4.4)	NKD1 (3.9)	OSGIN2 (3.6)	NLRP3 (3.5)	CYLD (3.3)	CCRL2 (3.0)	ENSG00000251136 (3.0)	TNFSF15 (2.8)
ENSG00000104312	RIPK2 PPI subnetwork	0.000844	<0.01	RIPK2 (4.1)	ENSG00000235842 (3.0)	TICAM1 (2.9)	CYLD (2.6)	NLRP3 (2.6)	IFNGR1 (2.6)	IL12B (2.4)	NFKB1 (2.2)	IRF5 (2.1)	CTSS (2.0)
ENSG00000000938	FGR PPI subnetwork	0.000849	<0.01	DENND1B (2.7)	CCR1 (2.7)	C8orf73 (2.1)	CTSS (1.9)	RARRES1 (1.9)	ADAMTSL4 (1.8)	IRF5 (1.8)	IKZF1 (1.8)	HCAR1 (1.8)	IL7R (1.7)
MP:0002335	decreased airway responsiveness	0.000857	<0.01	CXCR6 (7.2)	CCR5 (6.5)	CCR3 (5.2)	IL12RB1 (4.9)	CCR1 (4.9)	CCRL2 (4.0)	IL10 (3.8)	STAT4 (3.5)	GIMAP4 (3.5)	GIMAP6 (3.2)
GO:0031663	lipopolysaccharide-mediated signaling pathway	0.000877	<0.01	OSGIN2 (4.4)	NOD2 (2.8)	MCL1 (2.7)	NLRP3 (2.7)	GSDMD (2.5)	RIPK2 (2.4)	ZPBP2 (2.3)	TICAM1 (2.2)	ENSG00000251136 (2.0)	HCAR1 (2.0)
ENSG00000184216	IRAK1 PPI subnetwork	0.000885	<0.01	CCR2 (4.7)	NLRP3 (4.5)	CTSS (4.1)	IRF5 (3.9)	NOD2 (3.7)	IFNGR1 (3.7)	NFKB1 (3.5)	OSGIN2 (2.9)	ENSG00000251136 (2.6)	RIPK2 (2.4)
ENSG00000137757	CASP5 PPI subnetwork	0.00089	<0.01	ARHGAP27 (3.3)	GIMAP2 (3.3)	NOD2 (3.0)	SNX20 (2.7)	ADAMTSL4 (2.5)	CCR2 (2.4)	ENSG00000243150 (2.4)	CCR1 (2.3)	IFNGR1 (2.2)	HCAR1 (2.1)
MP:0003077	abnormal cell cycle	0.000891	<0.01	SMC4 (4.2)	GDF15 (2.8)	TRIM59 (2.6)	IFT80 (2.4)	OSGIN2 (2.2)	RSRC1 (2.0)	RIPK2 (2.0)	ENSA (1.9)	MCL1 (1.7)	ENSG00000251136 (1.6)
REACTOME_G_ALPHA_I_SIGNALLING_EVENTS	REACTOME_G_ALPHA_I_SIGNALLING_EVENTS	0.000909	<0.01	CCR5 (3.8)	CCR3 (3.8)	XCR1 (3.0)	IL7R (2.9)	CCR1 (2.8)	CTSS (2.8)	CXCR6 (2.6)	GIMAP4 (2.5)	IL20 (2.5)	GIMAP6 (2.4)
GO:0006968	cellular defense response	0.000914	<0.01	CCR3 (4.4)	CCR1 (3.5)	CCR5 (3.2)	LYZ (3.1)	IKZF3 (3.1)	IL12RB1 (2.8)	UGT3A1 (2.8)	CCR2 (2.7)	STAT4 (2.5)	GIMAP7 (2.4)
MP:0008186	increased pro-B cell number	0.000917	<0.01	IKZF3 (4.8)	IKZF1 (4.3)	IRF8 (4.3)	IL7R (4.0)	GIMAP7 (2.9)	ENSG00000243150 (2.8)	LTF (2.8)	IRF5 (2.3)	SNX20 (2.2)	RIPK2 (2.2)
ENSG00000142867	BCL10 PPI subnetwork	0.000917	<0.01	MCL1 (3.8)	OSGIN2 (3.5)	TICAM1 (3.0)	NLRP3 (2.2)	SNX20 (2.2)	NFKB1 (2.1)	MAPKAPK2 (2.0)	CYLD (2.0)	PDE4D (1.9)	GSDMD (1.8)
ENSG00000147507	ENSG00000147507 PPI subnetwork	0.000922	<0.01	IL7R (3.9)	IRF5 (3.8)	IRF8 (3.3)	GIMAP6 (3.2)	CXCR6 (3.1)	GIMAP7 (2.9)	GIMAP4 (2.9)	CTSS (2.8)	IKZF1 (2.8)	SNX20 (2.7)
MP:0001793	altered susceptibility to infection	0.000922	<0.01	CXCR6 (4.8)	IL12RB1 (4.8)	IL10 (3.9)	IRF8 (3.8)	STAT4 (3.7)	XCR1 (3.0)	CCR3 (3.0)	ENSG00000240350 (3.0)	GSDMD (2.7)	CCR1 (2.4)
GO:2000116	regulation of cysteine-type endopeptidase activity	0.000935	<0.01	GDF15 (2.6)	CCR9 (2.0)	EPHX4 (1.9)	TNFSF15 (1.9)	GATAD1 (1.8)	GSDMD (1.8)	RIPK2 (1.7)	GIMAP2 (1.7)	ARL14 (1.6)	TICAM1 (1.5)
MP:0004993	decreased bone resorption	0.000951	<0.01	IL12A (4.5)	TNFSF15 (3.8)	TGFBR3 (3.4)	CTSS (3.2)	CCR1 (3.0)	LYZ (2.5)	CCRL2 (2.2)	NOD2 (2.0)	XCR1 (1.9)	ARL17A (1.8)
ENSG00000111348	ARHGDIB PPI subnetwork	0.000964	<0.01	C8orf73 (3.1)	IFNGR1 (2.6)	CCR9 (2.6)	DENND1B (2.3)	TICAM1 (2.1)	SLC6A20 (2.1)	MCL1 (2.1)	IRF5 (1.9)	PGPEP1 (1.9)	ADAMTSL4 (1.8)
ENSG00000130522	JUND PPI subnetwork	0.000971	<0.01	MCL1 (4.9)	GDF15 (2.8)	IFNGR1 (2.8)	ZPBP2 (2.3)	KIAA1267 (2.0)	ENSA (2.0)	STH (1.9)	ENSG00000237781 (1.9)	IL20 (1.9)	ENSG00000240350 (1.8)
GO:0001659	temperature homeostasis	0.000976	<0.01	ENSG00000235842 (2.8)	ORMDL3 (2.8)	ENSG00000244040 (2.5)	ENSG00000237781 (2.4)	HCAR1 (2.3)	NLRP3 (2.3)	ENSG00000219088 (2.1)	ARL17A (2.0)	TNFSF15 (2.0)	IL20 (1.9)
ENSG00000177606	JUN PPI subnetwork	0.000982	<0.01	MCL1 (4.4)	IL10 (3.0)	TICAM1 (2.7)	MAPKAPK2 (2.7)	NLRP3 (2.5)	GTDC1 (2.4)	ELL (2.4)	KIAA1267 (2.2)	YEATS4 (2.1)	IKZF1 (1.9)
GO:0001664	G-protein coupled receptor binding	0.000986	<0.01	RIPK2 (3.4)	CCR5 (3.2)	TNFSF15 (2.9)	IL7R (2.6)	MAFB (2.5)	RARRES1 (2.4)	NLRP3 (2.4)	IL12B (2.3)	IL19 (2.3)	ENSG00000240350 (2.1)
GO:0032660	regulation of interleukin-17 production	0.000991	<0.01	ENSG00000204650 (3.6)	ENSG00000240350 (3.3)	XCR1 (3.2)	TNFSF15 (2.7)	ENSG00000251136 (2.4)	IRF8 (2.3)	IL10 (2.2)	ENSG00000244040 (2.1)	IL12RB1 (2.0)	SPEF2 (1.9)
GO:0032620	interleukin-17 production	0.000991	<0.01	ENSG00000204650 (3.6)	ENSG00000240350 (3.3)	XCR1 (3.2)	TNFSF15 (2.7)	ENSG00000251136 (2.4)	IRF8 (2.3)	IL10 (2.2)	ENSG00000244040 (2.1)	IL12RB1 (2.0)	SPEF2 (1.9)
MP:0000208	decreased hematocrit	0.001	<0.01	IKZF1 (2.9)	LXN (2.8)	IL10 (2.8)	FKBP8 (2.7)	CCR3 (2.5)	CCRL2 (2.4)	IL12B (2.4)	LTF (2.2)	NFKB1 (2.2)	GDF15 (2.1)
MP:0002408	abnormal double-positive T cell morphology	0.001	<0.01	CCR9 (6.5)	IKZF1 (5.5)	GIMAP4 (5.0)	IL7R (4.8)	CXCR6 (4.8)	GIMAP6 (4.2)	GIMAP7 (4.1)	CCR5 (4.0)	IL12RB1 (3.5)	IKZF3 (3.4)
REACTOME_ANTIGEN_PROCESSING:CROSS_PRESENTATION	REACTOME_ANTIGEN_PROCESSING:CROSS_PRESENTATION	0.00101	<0.01	GIMAP2 (3.3)	CTSS (2.6)	GSDMB (2.5)	GSDMD (2.1)	IL12A (2.0)	IRF8 (1.9)	KPNA4 (1.9)	ENSG00000204650 (1.8)	CYLD (1.7)	SSR1 (1.7)
GO:0002685	regulation of leukocyte migration	0.00104	<0.01	CCR5 (2.9)	TNFSF15 (2.7)	RARRES1 (2.6)	MAFB (2.2)	XCR1 (2.1)	BTBD8 (2.1)	RIPK2 (2.0)	CCR1 (1.9)	ENSG00000219088 (1.9)	SNX20 (1.9)
MP:0001798	impaired macrophage phagocytosis	0.00104	<0.01	MAFB (5.1)	CCR1 (4.9)	LYZ (4.6)	CTSS (4.5)	NLRP3 (3.3)	SNX20 (3.2)	LTF (2.8)	ELL (2.6)	CCRL2 (2.5)	IRF8 (2.5)
MP:0008217	abnormal B cell activation	0.00104	<0.01	IKZF3 (4.9)	IL7R (4.7)	GIMAP7 (4.5)	IRF8 (4.4)	IRF5 (4.2)	SNX20 (3.9)	IKZF1 (3.7)	STAT4 (3.4)	CTSS (3.1)	GIMAP6 (2.9)
ENSG00000198821	CD247 PPI subnetwork	0.00104	<0.01	GIMAP7 (6.1)	CXCR6 (5.8)	GIMAP4 (5.3)	IKZF3 (5.1)	GIMAP6 (5.0)	IL12RB1 (4.7)	CCR9 (4.6)	CCR5 (4.5)	IL7R (4.5)	STAT4 (4.5)
GO:0050730	regulation of peptidyl-tyrosine phosphorylation	0.00105	<0.01	ENSG00000251136 (3.5)	TNFSF15 (2.9)	CCR3 (2.3)	IL10 (2.1)	STAT4 (2.1)	TGFBR3 (2.0)	IL12B (2.0)	HCAR1 (1.8)	IKZF1 (1.8)	IL7R (1.8)
GO:0002763	positive regulation of myeloid leukocyte differentiation	0.00105	<0.01	IL12A (2.9)	IL19 (2.5)	TNFSF15 (2.4)	GTDC1 (2.3)	IL10 (2.2)	SPTSSB (2.2)	ENSG00000233401 (2.0)	ENSG00000251136 (2.0)	SPEF2 (1.8)	C8orf73 (1.7)
MP:0008670	decreased interleukin-12b secretion	0.00106	<0.01	CTSS (5.5)	CCR1 (5.4)	NOD2 (5.1)	NLRP3 (4.9)	IRF5 (4.7)	MAFB (4.1)	RIPK2 (3.9)	CCR2 (3.5)	IRF8 (3.2)	CCR5 (3.1)
ENSG00000170581	STAT2 PPI subnetwork	0.00106	<0.01	MCL1 (3.4)	NFKB1 (3.3)	MAPKAPK2 (2.7)	SNX20 (2.4)	ELL (2.2)	GSDMB (2.1)	KIAA1267 (2.0)	IKZF1 (2.0)	TICAM1 (1.9)	IRF8 (1.8)
ENSG00000102010	BMX PPI subnetwork	0.00107	<0.01	LRRC2 (2.8)	GIMAP4 (2.5)	TGFBR3 (2.4)	GIMAP6 (2.4)	ADAMTSL4 (2.1)	DENND1B (2.1)	IKZF1 (2.1)	CCR1 (2.0)	STAT4 (1.9)	CCRL2 (1.7)
ENSG00000189162	ENSG00000189162 PPI subnetwork	0.00108	<0.01	IFNGR1 (3.1)	STAT4 (2.6)	ENSG00000240350 (2.5)	SSR1 (2.4)	ENSG00000235842 (2.3)	TGFBR3 (2.3)	CAPSL (2.2)	CXCR6 (2.1)	MLF1 (1.8)	UBA52 (1.8)
GO:0005057	receptor signaling protein activity	0.00109	<0.05	IFNGR1 (3.0)	NLRP3 (2.7)	IRF5 (2.6)	ARHGAP27 (2.1)	RARRES1 (1.9)	GIMAP6 (1.9)	STAT4 (1.8)	SNX20 (1.7)	ORMDL3 (1.6)	IL7R (1.6)
GO:0031343	positive regulation of cell killing	0.00111	<0.05	XCR1 (3.8)	IKZF3 (3.6)	ENSG00000204650 (3.3)	ENSG00000244040 (3.1)	CXCR6 (2.8)	IL19 (2.8)	IL12RB1 (2.8)	CCR5 (2.6)	ENSG00000240350 (2.5)	GTDC1 (2.5)
GO:0032673	regulation of interleukin-4 production	0.00111	<0.05	ENSG00000248003 (3.8)	ENSG00000243150 (2.6)	WNT3 (2.5)	SPEF2 (2.5)	GIMAP2 (2.3)	IRF5 (2.1)	IQCJ-SCHIP1-AS1 (2.1)	ENSG00000204650 (2.0)	XCR1 (1.9)	LZTFL1 (1.8)
MP:0005036	diarrhea	0.00111	<0.05	GIMAP4 (4.1)	RARRES1 (3.5)	GIMAP7 (3.4)	IL12RB1 (3.1)	IRF8 (3.1)	STAT4 (3.0)	IKZF1 (2.9)	IL10 (2.9)	CXCR6 (2.7)	ARL14 (2.7)
ENSG00000206493	HLA-E PPI subnetwork	0.00112	<0.05	CXCR6 (7.2)	CCR5 (5.6)	GIMAP7 (4.9)	IL7R (4.5)	STAT4 (4.3)	GIMAP2 (4.1)	GIMAP4 (3.9)	IKZF3 (3.7)	GIMAP6 (3.6)	GSDMB (3.4)
ENSG00000206413	ENSG00000206413 PPI subnetwork	0.00112	<0.05	CXCR6 (7.2)	CCR5 (5.6)	GIMAP7 (4.9)	IL7R (4.5)	STAT4 (4.3)	GIMAP2 (4.1)	GIMAP4 (3.9)	IKZF3 (3.7)	GIMAP6 (3.6)	GSDMB (3.4)
MP:0008098	decreased plasma cell number	0.00112	<0.05	IL7R (5.8)	CXCR6 (3.8)	STAT4 (3.7)	GIMAP4 (3.7)	GIMAP7 (3.3)	CCR5 (3.0)	GIMAP6 (2.8)	SNX20 (2.6)	ENSG00000237781 (2.5)	CCR9 (2.4)
MP:0004799	increased susceptibility to experimental autoimmune encephalomyelitis	0.00114	<0.05	CXCR6 (6.5)	IRF8 (5.7)	IL10 (4.7)	ENSG00000240350 (4.5)	IL12RB1 (4.3)	CCR5 (4.1)	GIMAP4 (3.6)	STAT4 (3.4)	NOD2 (3.4)	CCRL2 (3.2)
ENSG00000212866	HSPA1B PPI subnetwork	0.00115	<0.05	NFKB1 (4.1)	TICAM1 (3.5)	NLRP3 (2.8)	RIPK2 (2.3)	KRT8P12 (2.2)	KPNA4 (2.1)	NOD2 (2.0)	OSGIN2 (1.9)	CYLD (1.8)	GSDMD (1.7)
ENSG00000215292	ENSG00000215292 PPI subnetwork	0.00115	<0.05	NFKB1 (4.1)	TICAM1 (3.5)	NLRP3 (2.8)	RIPK2 (2.3)	KRT8P12 (2.2)	KPNA4 (2.1)	NOD2 (2.0)	OSGIN2 (1.9)	CYLD (1.8)	GSDMD (1.7)
ENSG00000204389	HSPA1A PPI subnetwork	0.00115	<0.05	NFKB1 (4.1)	TICAM1 (3.5)	NLRP3 (2.8)	RIPK2 (2.3)	KRT8P12 (2.2)	KPNA4 (2.1)	NOD2 (2.0)	OSGIN2 (1.9)	CYLD (1.8)	GSDMD (1.7)
ENSG00000204388	HSPA1B PPI subnetwork	0.00115	<0.05	NFKB1 (4.1)	TICAM1 (3.5)	NLRP3 (2.8)	RIPK2 (2.3)	KRT8P12 (2.2)	KPNA4 (2.1)	NOD2 (2.0)	OSGIN2 (1.9)	CYLD (1.8)	GSDMD (1.7)
ENSG00000212860	ENSG00000212860 PPI subnetwork	0.00115	<0.05	NFKB1 (4.1)	TICAM1 (3.5)	NLRP3 (2.8)	RIPK2 (2.3)	KRT8P12 (2.2)	KPNA4 (2.1)	NOD2 (2.0)	OSGIN2 (1.9)	CYLD (1.8)	GSDMD (1.7)
GO:0070851	growth factor receptor binding	0.00116	<0.05	NLRP3 (4.4)	IL10 (4.2)	IL19 (3.6)	NFKB1 (3.3)	RIPK2 (3.2)	TNFSF15 (3.2)	TGFBR3 (3.2)	CCRL2 (3.0)	ENSG00000240350 (2.8)	IL12B (2.3)
KEGG_PRION_DISEASES	KEGG_PRION_DISEASES	0.00117	<0.05	NLRP3 (3.8)	CTSS (2.9)	IL12B (2.9)	RTP3 (2.9)	FKBP8 (2.8)	CCRL2 (2.7)	TNFSF15 (2.6)	IL10 (2.5)	MAFB (2.5)	TICAM1 (2.5)
ENSG00000138378	STAT4 PPI subnetwork	0.00118	<0.05	CCR2 (4.1)	SNX20 (3.5)	GSDMD (3.2)	MCL1 (3.1)	GIMAP4 (2.8)	NFKB1 (2.7)	NOD2 (2.6)	IL12RB1 (2.6)	CAPSL (2.6)	GIMAP6 (2.5)
ENSG00000169439	SDC2 PPI subnetwork	0.0012	<0.05	GSDMB (2.0)	RIPK2 (1.8)	CCR3 (1.7)	CTSS (1.7)	IL7R (1.6)	NLRP3 (1.6)	TNFSF15 (1.5)	SLC6A20 (1.5)	OSGIN2 (1.5)	MAFB (1.4)
ENSG00000015475	BID PPI subnetwork	0.00121	<0.05	IL12RB1 (3.1)	CYLD (2.8)	IKZF3 (2.3)	GSDMD (2.2)	MAPKAPK2 (2.0)	OSGIN2 (2.0)	GIMAP4 (1.9)	TICAM1 (1.8)	PPP5C (1.8)	NFKB1 (1.7)
ENSG00000105197	TIMM50 PPI subnetwork	0.00122	<0.05	NFKB1 (6.6)	RIPK2 (4.4)	CYLD (4.3)	IRF5 (3.7)	MAPKAPK2 (3.6)	IFNGR1 (3.6)	SNX20 (3.5)	TICAM1 (2.8)	RTP3 (2.8)	ENSG00000251136 (2.7)
GO:0019884	antigen processing and presentation of exogenous antigen	0.00122	<0.05	ARL17A (3.7)	LYZ (3.6)	CTSS (3.3)	GSDMB (2.6)	XCR1 (2.3)	IRF8 (2.3)	ARL14 (2.1)	GIMAP2 (2.0)	IRF5 (1.9)	GSDMD (1.9)
ENSG00000185386	MAPK11 PPI subnetwork	0.00122	<0.05	MCL1 (5.6)	C8orf73 (3.5)	GDF15 (3.3)	PLEKHM1 (2.6)	CCR2 (2.5)	DENND1B (2.4)	ENSG00000235842 (2.3)	ELL (2.2)	KIAA1267 (2.1)	ENSA (2.1)
GO:0045028	G-protein coupled purinergic nucleotide receptor activity	0.00124	<0.05	CXCR6 (4.5)	CCR5 (3.8)	IRF8 (3.7)	CTSS (3.6)	CCR2 (3.6)	CCR3 (3.4)	SNX20 (3.1)	GIMAP6 (3.0)	GIMAP4 (2.9)	XCR1 (2.9)
GO:0001608	G-protein coupled nucleotide receptor activity	0.00124	<0.05	CXCR6 (4.5)	CCR5 (3.8)	IRF8 (3.7)	CTSS (3.6)	CCR2 (3.6)	CCR3 (3.4)	SNX20 (3.1)	GIMAP6 (3.0)	GIMAP4 (2.9)	XCR1 (2.9)
GO:0031334	positive regulation of protein complex assembly	0.00125	<0.05	GTDC1 (3.2)	ENSG00000185294 (3.1)	ENSG00000219088 (2.3)	ENSG00000240350 (2.2)	HCAR1 (1.8)	STH (1.7)	ENSG00000244040 (1.7)	EPHX4 (1.6)	CXCR6 (1.6)	ARL14 (1.5)
MP:0008037	abnormal T cell morphology	0.00125	<0.05	CXCR6 (6.7)	IL7R (6.0)	GIMAP7 (5.7)	GIMAP4 (5.0)	STAT4 (4.9)	IL12RB1 (4.6)	GIMAP6 (4.5)	IL10 (4.3)	IKZF1 (4.0)	CCR5 (3.9)
MP:0002465	abnormal eosinophil physiology	0.00127	<0.05	CCR1 (4.3)	GIMAP4 (4.2)	TNFSF15 (3.1)	GIMAP6 (3.1)	LYZ (3.1)	MAFB (2.8)	SNX20 (2.4)	CTSS (2.1)	CCR5 (2.1)	IL7R (2.1)
GO:0043281	regulation of cysteine-type endopeptidase activity involved in apoptotic process	0.00127	<0.05	GDF15 (2.5)	EPHX4 (2.0)	TNFSF15 (2.0)	CCR9 (1.9)	GATAD1 (1.8)	GSDMD (1.8)	RIPK2 (1.7)	ARL14 (1.6)	GIMAP2 (1.6)	ENSG00000249748 (1.6)
GO:0070555	response to interleukin-1	0.00128	<0.05	LTF (2.6)	LRRC2 (2.3)	IQCJ-SCHIP1-AS1 (2.2)	ENSG00000251136 (2.2)	TNFSF15 (2.2)	CCR1 (2.1)	BTBD8 (2.1)	RIPK2 (1.9)	GSDMD (1.9)	RARRES1 (1.8)
ENSG00000143799	PARP1 PPI subnetwork	0.00128	<0.05	SMC4 (3.5)	NFKB1 (2.5)	MAPKAPK2 (1.8)	LTF (1.8)	GOLPH3L (1.7)	NOD2 (1.7)	IL12B (1.7)	RSRC1 (1.7)	YEATS4 (1.7)	GDF15 (1.6)
GO:0042974	retinoic acid receptor binding	0.00128	<0.05	ADAMTSL4 (2.8)	ENSG00000240350 (2.8)	ARL14 (2.6)	ARHGAP27 (2.3)	ENSG00000235842 (2.2)	GSDMB (2.0)	GTDC1 (2.0)	GDF15 (1.9)	CCRL2 (1.9)	LYZ (1.9)
GO:0042287	MHC protein binding	0.00132	<0.05	CCR5 (6.6)	CXCR6 (6.0)	IL12RB1 (4.2)	IKZF3 (3.8)	CTSS (3.6)	LYZ (3.5)	CCR2 (3.1)	GSDMB (2.8)	GIMAP4 (2.6)	GIMAP6 (2.5)
ENSG00000141655	TNFRSF11A PPI subnetwork	0.00133	<0.05	TNFSF15 (3.0)	NOD2 (3.0)	NFKB1 (2.9)	CCR3 (2.8)	CYLD (2.1)	STAT4 (1.8)	MAPKAPK2 (1.7)	IL12B (1.7)	KPNA4 (1.6)	LXN (1.6)
MP:0000603	pale liver	0.00133	<0.05	ARHGAP27 (3.1)	MCL1 (2.3)	OSGIN2 (2.2)	ELL (2.2)	GDF15 (2.1)	IFNGR1 (2.0)	IKZF1 (1.8)	CCR3 (1.8)	GIMAP6 (1.7)	RREB1 (1.7)
GO:0004197	cysteine-type endopeptidase activity	0.00134	<0.05	CTSS (3.6)	MAFB (2.5)	NOD2 (2.4)	GIMAP2 (2.2)	RARRES1 (2.1)	LYZ (2.0)	GSDMB (1.9)	IL10 (1.8)	GSDMD (1.8)	RPAP2 (1.8)
GO:0042531	positive regulation of tyrosine phosphorylation of STAT protein	0.00135	<0.05	TNFSF15 (4.0)	ENSG00000251136 (3.3)	IL19 (2.9)	ERVW-1 (2.6)	IL12B (2.6)	XCR1 (2.4)	ENSG00000219088 (2.4)	ENSG00000233401 (2.3)	STAT4 (2.2)	IL10 (2.2)
MP:0002957	intestinal adenocarcinoma	0.00136	<0.05	IL19 (3.5)	SMC4 (2.5)	NSMCE2 (2.2)	ENSG00000233401 (2.2)	FYCO1 (2.1)	CCR3 (2.0)	TRIM59 (1.7)	GLMN (1.7)	PEX1 (1.6)	ENSG00000185294 (1.5)
MP:0004796	increased anti-histone antibody level	0.00136	<0.05	GDF15 (4.8)	MCL1 (2.7)	MAFB (2.4)	ORMDL3 (2.3)	IL10 (2.3)	CTSS (2.2)	ELL (2.2)	GSDMB (2.2)	IFNGR1 (1.8)	C7orf64 (1.8)
MP:0001273	decreased metastatic potential	0.00138	<0.05	NLRP3 (4.6)	CTSS (3.7)	CCRL2 (3.3)	IRF8 (3.2)	MCL1 (3.1)	CCR1 (2.8)	LTF (2.7)	LYZ (2.6)	IL7R (2.4)	SLC6A20 (2.4)
MP:0001216	abnormal epidermal layer morphology	0.0014	<0.05	WNT3 (3.4)	C8orf73 (2.2)	KRT8P12 (2.0)	HCAR1 (1.9)	IL20 (1.8)	HORMAD1 (1.7)	IRF5 (1.7)	ADAMTSL4 (1.6)	ENSG00000235842 (1.6)	ENSG00000249748 (1.5)
GO:0002562	somatic diversification of immune receptors via germline recombination within a single locus	0.0014	<0.05	IKZF3 (3.4)	CAPSL (3.3)	ENSG00000243150 (3.1)	ENSG00000237781 (2.9)	GIMAP7 (2.8)	IL12RB1 (2.7)	GLMN (2.5)	ENSG00000219088 (2.2)	CCR3 (2.0)	ENSG00000249748 (1.9)
GO:0016444	somatic cell DNA recombination	0.0014	<0.05	IKZF3 (3.4)	CAPSL (3.3)	ENSG00000243150 (3.1)	ENSG00000237781 (2.9)	GIMAP7 (2.8)	IL12RB1 (2.7)	GLMN (2.5)	ENSG00000219088 (2.2)	CCR3 (2.0)	ENSG00000249748 (1.9)
GO:0016502	nucleotide receptor activity	0.00141	<0.05	CXCR6 (4.5)	CCR2 (3.8)	CCR5 (3.4)	CTSS (3.2)	IRF8 (3.1)	IRF5 (3.1)	STAT4 (3.0)	SNX20 (3.0)	IL12RB1 (2.9)	GIMAP6 (2.8)
GO:0001614	purinergic nucleotide receptor activity	0.00141	<0.05	CXCR6 (4.5)	CCR2 (3.8)	CCR5 (3.4)	CTSS (3.2)	IRF8 (3.1)	IRF5 (3.1)	STAT4 (3.0)	SNX20 (3.0)	IL12RB1 (2.9)	GIMAP6 (2.8)
GO:0031649	heat generation	0.00142	<0.05	ENSG00000235842 (3.7)	HCAR1 (3.3)	NLRP3 (3.3)	TNFSF15 (2.7)	ENSG00000244040 (2.7)	ENSG00000237781 (2.4)	ARL17A (2.2)	OSGIN2 (2.1)	TICAM1 (2.1)	CCRL2 (2.0)
GO:0050921	positive regulation of chemotaxis	0.00143	<0.05	TNFSF15 (3.4)	ENSG00000219088 (3.0)	CCR5 (2.8)	RARRES1 (2.3)	BTBD8 (2.0)	ENSG00000214401 (2.0)	IL20 (2.0)	IL7R (1.9)	CAPSL (1.8)	MFSD1 (1.8)
MP:0008111	abnormal granulocyte differentiation	0.00143	<0.05	IKZF1 (5.1)	SNX20 (3.5)	IFNGR1 (3.1)	CTSS (3.0)	IRF8 (2.9)	IRF5 (2.8)	CCR2 (2.7)	MCL1 (2.7)	NFKB1 (2.4)	MAPKAPK2 (2.0)
REACTOME_ACTIVATION_OF_BH3:ONLY_PROTEINS	REACTOME_ACTIVATION_OF_BH3:ONLY_PROTEINS	0.00143	<0.05	FKBP8 (2.4)	PPP5C (2.2)	OSGIN2 (2.1)	ENSG00000251136 (2.0)	NLRP3 (2.0)	ENSG00000219088 (1.9)	NOD2 (1.7)	IKZF3 (1.6)	TNFSF15 (1.6)	IL12B (1.6)
MP:0004042	decreased susceptibility to kidney reperfusion injury	0.00147	<0.05	CCR1 (5.8)	NOD2 (4.8)	NLRP3 (4.7)	CCR5 (4.3)	MAFB (4.0)	IRF5 (3.4)	CTSS (3.0)	ARHGAP27 (3.0)	CCR3 (2.9)	MFSD1 (2.4)
ENSG00000100239	PPP6R2 PPI subnetwork	0.00148	<0.05	NFKB1 (6.3)	RIPK2 (4.6)	TICAM1 (4.3)	NOD2 (3.8)	CYLD (3.7)	IRF5 (3.3)	MAPKAPK2 (3.2)	NLRP3 (2.9)	OSGIN2 (2.2)	DENND1B (2.1)
MP:0004876	decreased mean systemic arterial blood pressure	0.00148	<0.05	TGFBR3 (4.7)	IKZF3 (3.2)	ENSG00000235842 (2.8)	IL19 (2.6)	PDE4D (2.6)	LRRC2 (1.8)	TICAM1 (1.8)	IL12A (1.8)	C8orf73 (1.8)	NKD1 (1.7)
ENSG00000171552	BCL2L1 PPI subnetwork	0.00149	<0.05	MAPKAPK2 (2.9)	IKZF3 (2.9)	TICAM1 (2.7)	IL12A (2.4)	ENSA (2.1)	FKBP8 (1.9)	ENSG00000233077 (1.9)	TNFSF15 (1.8)	IFNGR1 (1.8)	DENND1B (1.7)
GO:0045637	regulation of myeloid cell differentiation	0.00149	<0.05	ENSG00000233401 (2.6)	GTDC1 (1.9)	GIMAP2 (1.9)	ENSG00000237781 (1.8)	IL12RB1 (1.8)	RREB1 (1.8)	TGFBR3 (1.7)	KIAA1267 (1.7)	MAFB (1.6)	ARL17A (1.6)
MP:0005464	abnormal platelet physiology	0.0015	<0.05	TNFSF15 (2.8)	CCRL2 (2.3)	MFSD1 (2.3)	IL12B (2.2)	FKBP8 (2.0)	GTDC1 (1.9)	GATAD1 (1.7)	SLC6A20 (1.7)	RTP3 (1.6)	CCR1 (1.6)
ENSG00000105216	ENSG00000105216 PPI subnetwork	0.0015	<0.05	IRF5 (3.2)	RREB1 (2.4)	ENSG00000251136 (2.1)	ARHGAP27 (2.0)	PLEKHM1 (2.0)	MAPKAPK2 (1.9)	SNX20 (1.8)	RIPK2 (1.7)	DENND1B (1.5)	YEATS4 (1.5)
ENSG00000104833	TUBB4A PPI subnetwork	0.0015	<0.05	NFKB1 (5.3)	RIPK2 (4.0)	TICAM1 (3.6)	TNPO3 (3.0)	IFNGR1 (2.7)	CYLD (2.6)	ENSA (2.5)	NLRP3 (2.4)	MCL1 (2.3)	OSGIN2 (2.2)
ENSG00000136156	ITM2B PPI subnetwork	0.00152	<0.05	TGFBR3 (2.5)	MAPKAPK2 (2.0)	SNX20 (1.9)	IRF5 (1.9)	FYCO1 (1.8)	RIPK2 (1.8)	KPNA4 (1.8)	CCR2 (1.7)	ENSG00000233401 (1.7)	NLRP3 (1.7)
MP:0008215	decreased immature B cell number	0.00153	<0.05	GIMAP7 (4.2)	IL7R (3.8)	CAPSL (3.5)	IKZF1 (3.3)	IL12A (3.0)	IKZF3 (3.0)	GIMAP4 (2.3)	LTF (2.2)	STAT4 (2.1)	YEATS4 (2.0)
ENSG00000112208	BAG2 PPI subnetwork	0.00154	<0.05	RIPK2 (4.2)	NFKB1 (3.8)	CYLD (3.6)	IRF5 (2.7)	BTBD8 (2.6)	IL12B (2.2)	STAT4 (2.2)	KRT8P12 (2.1)	NLRP3 (2.1)	ORMDL3 (2.0)
KEGG_ADIPOCYTOKINE_SIGNALING_PATHWAY	KEGG_ADIPOCYTOKINE_SIGNALING_PATHWAY	0.00154	<0.05	ORMDL3 (3.6)	NLRP3 (3.2)	RIPK2 (3.1)	MAPKAPK2 (3.0)	NFKB1 (2.7)	HCAR1 (2.4)	CCRL2 (2.3)	IL12B (2.2)	RTP3 (2.1)	SNX20 (2.1)
GO:0031098	stress-activated protein kinase signaling cascade	0.00154	<0.05	ARHGAP27 (4.2)	ENSG00000235842 (3.1)	DENND1B (2.9)	OSGIN2 (2.9)	C8orf73 (2.6)	ENSG00000214401 (2.5)	TICAM1 (2.2)	IRF5 (2.2)	PGPEP1 (2.2)	XCR1 (2.0)
MP:0002891	increased insulin sensitivity	0.00155	<0.05	MAPKAPK2 (3.2)	TGFBR3 (2.8)	PDE4D (2.6)	CCRL2 (2.5)	HCAR1 (2.5)	IL19 (2.4)	DENND1B (2.2)	TNPO3 (2.0)	ENSG00000240350 (1.9)	ADAMTSL4 (1.9)
MP:0009339	decreased splenocyte number	0.00156	<0.05	IKZF1 (3.7)	IL12A (3.5)	GIMAP6 (3.1)	GIMAP2 (3.0)	GIMAP7 (3.0)	IRF8 (2.9)	MCL1 (2.7)	ENSG00000248003 (2.5)	IL7R (2.5)	IRF5 (2.4)
MP:0000716	abnormal immune system cell morphology	0.00159	<0.05	IKZF1 (3.7)	IL7R (2.8)	CAPSL (2.6)	IKZF3 (2.6)	CCR9 (2.5)	GIMAP7 (2.4)	SNX20 (2.4)	ENSG00000233077 (2.1)	ELL (2.0)	LTF (1.9)
MP:0010264	increased hepatoma incidence	0.00159	<0.05	TRIM59 (3.1)	RIPK2 (2.2)	LXN (2.2)	SMC4 (2.1)	DENND1B (2.0)	IL10 (2.0)	ADAMTSL4 (2.0)	C17orf69 (1.9)	IFNGR1 (1.8)	CCR3 (1.8)
ENSG00000105723	GSK3A PPI subnetwork	0.00159	<0.05	MAPKAPK2 (3.4)	STH (3.2)	TICAM1 (2.9)	IL20 (2.6)	FKBP8 (2.5)	DENND1B (2.5)	MAPT (2.1)	ADAMTSL4 (2.0)	GSDMD (1.9)	ELL (1.9)
MP:0002401	abnormal lymphopoiesis	0.0016	<0.05	IKZF1 (5.9)	IL7R (4.8)	IKZF3 (4.1)	GIMAP7 (3.6)	SNX20 (3.5)	ENSG00000240350 (3.4)	IL12RB1 (3.0)	LTF (2.7)	MCL1 (2.7)	GIMAP6 (2.7)
MP:0008475	intermingled spleen red and white pulp	0.0016	<0.05	CCR3 (4.5)	NFKB1 (3.7)	TICAM1 (3.2)	PPM1L (2.9)	WNT3 (2.7)	SNX20 (2.6)	MCL1 (2.6)	LTF (2.5)	IL12A (2.4)	IFT80 (2.3)
MP:0002144	abnormal B cell differentiation	0.0016	<0.05	IKZF1 (5.9)	IKZF3 (5.3)	IL7R (4.7)	GIMAP7 (4.3)	CAPSL (3.9)	SNX20 (3.6)	IRF8 (3.1)	IRF5 (3.0)	NFKB1 (2.5)	GIMAP2 (2.3)
MP:0001825	arrested T cell differentiation	0.00162	<0.05	CCR9 (6.8)	GIMAP7 (6.3)	IL7R (5.1)	GIMAP6 (4.3)	GIMAP4 (4.2)	GIMAP2 (4.0)	IKZF1 (4.0)	LZTFL1 (3.7)	CXCR6 (3.6)	STAT4 (3.2)
ENSG00000153563	CD8A PPI subnetwork	0.00164	<0.05	CCR9 (6.7)	IL7R (6.2)	GIMAP7 (5.3)	CXCR6 (5.1)	CCR5 (4.9)	LYZ (3.9)	GIMAP2 (3.9)	GIMAP4 (3.5)	GIMAP6 (3.4)	STAT4 (3.2)
ENSG00000006468	ETV1 PPI subnetwork	0.00165	<0.05	DENND1B (3.3)	IRF5 (2.5)	PLEKHM1 (2.4)	ARHGAP27 (2.2)	FKBP8 (2.1)	LXN (1.8)	ADAMTSL4 (1.8)	IRF8 (1.8)	IL20 (1.7)	RTP3 (1.6)
MP:0006298	abnormal platelet activation	0.00166	<0.05	CTSS (3.8)	CCR1 (3.3)	LYZ (3.1)	IRF5 (2.8)	SNX20 (2.3)	MAFB (2.2)	IKZF1 (2.2)	MFSD1 (1.9)	CCRL2 (1.7)	IRF8 (1.6)
GO:0051047	positive regulation of secretion	0.00167	<0.05	SPTSSB (2.9)	ENSG00000244040 (2.7)	ENSG00000235842 (2.6)	ENSG00000219088 (2.5)	ARL14 (2.5)	TNFSF15 (2.1)	LXN (2.0)	IL12B (1.7)	ENSG00000185294 (1.7)	PDE4D (1.6)
GO:0043029	T cell homeostasis	0.00168	<0.05	ENSG00000237781 (3.2)	ENSG00000240350 (3.2)	IKZF3 (2.6)	SPEF2 (2.5)	IKZF1 (2.1)	IL12RB1 (2.1)	IL10 (1.8)	ENSG00000249748 (1.8)	GIMAP4 (1.6)	GIMAP7 (1.6)
ENSG00000147689	FAM83A PPI subnetwork	0.00169	<0.05	IRF5 (3.2)	RREB1 (2.4)	ENSG00000251136 (2.1)	PLEKHM1 (2.0)	ARHGAP27 (2.0)	MAPKAPK2 (1.9)	SNX20 (1.9)	RIPK2 (1.7)	DENND1B (1.6)	YEATS4 (1.5)
MP:0006058	decreased cerebral infarction size	0.00169	<0.05	NLRP3 (4.3)	RARRES1 (3.6)	CCR1 (3.6)	TNFSF15 (3.4)	MCL1 (3.3)	RIPK2 (3.3)	OSGIN2 (3.2)	CTSS (3.2)	LYZ (3.2)	MAFB (3.0)
MP:0005166	decreased susceptibility to injury	0.00173	<0.05	CXCR6 (4.7)	TNFSF15 (4.3)	RARRES1 (4.1)	IL10 (3.7)	CCRL2 (3.5)	RIPK2 (3.4)	CCR3 (3.2)	IL12RB1 (3.0)	LXN (2.8)	NLRP3 (2.8)
GO:0002827	positive regulation of T-helper 1 type immune response	0.00173	<0.05	OSGIN2 (4.7)	ENSG00000251136 (4.1)	NLRP3 (2.7)	CCR5 (2.5)	NOD2 (2.4)	XCR1 (2.3)	TNFSF15 (2.3)	ZPBP2 (2.2)	ENSG00000244040 (2.1)	IL19 (2.1)
MP:0001219	thick epidermis	0.00174	<0.05	ARL14 (3.1)	ENSG00000235842 (2.8)	WNT3 (2.8)	RIPK2 (2.3)	CCRL2 (2.1)	OSGIN2 (2.0)	NFKB1 (2.0)	ARHGAP27 (1.9)	ENSG00000251136 (1.8)	TICAM1 (1.8)
ENSG00000204632	HLA-G PPI subnetwork	0.00176	<0.05	CXCR6 (6.6)	CCR5 (5.8)	GIMAP7 (5.2)	STAT4 (4.7)	IL7R (4.3)	GIMAP4 (4.0)	GIMAP2 (3.8)	IL12RB1 (3.6)	GIMAP6 (3.5)	IKZF3 (3.5)
ENSG00000206506	HLA-G PPI subnetwork	0.00176	<0.05	CXCR6 (6.6)	CCR5 (5.8)	GIMAP7 (5.2)	STAT4 (4.7)	IL7R (4.3)	GIMAP4 (4.0)	GIMAP2 (3.8)	IL12RB1 (3.6)	GIMAP6 (3.5)	IKZF3 (3.5)
ENSG00000206443	ENSG00000206443 PPI subnetwork	0.00176	<0.05	CXCR6 (6.6)	CCR5 (5.8)	GIMAP7 (5.2)	STAT4 (4.7)	IL7R (4.3)	GIMAP4 (4.0)	GIMAP2 (3.8)	IL12RB1 (3.6)	GIMAP6 (3.5)	IKZF3 (3.5)
ENSG00000102226	USP11 PPI subnetwork	0.00177	<0.05	IFNGR1 (2.8)	ENSG00000233401 (2.5)	ENSG00000233077 (2.4)	ENSG00000249748 (2.3)	TICAM1 (2.2)	NFKB1 (2.0)	RREB1 (1.7)	MAPKAPK2 (1.7)	ELL (1.6)	RIPK2 (1.5)
GO:0050852	T cell receptor signaling pathway	0.00178	<0.05	CCR9 (5.4)	GIMAP2 (3.7)	GIMAP7 (3.5)	CCR5 (3.2)	IL7R (3.1)	STAT4 (3.1)	DENND1B (2.9)	GIMAP6 (2.9)	CYLD (2.8)	GIMAP4 (2.5)
ENSG00000101773	RBBP8 PPI subnetwork	0.0018	<0.05	ORMDL3 (3.7)	NSMCE2 (3.4)	YEATS4 (3.2)	PPP5C (2.7)	ARL17A (2.5)	RPAP2 (2.5)	ENSA (2.0)	MAPKAPK2 (2.0)	GTDC1 (1.9)	IL20 (1.8)
GO:0002673	regulation of acute inflammatory response	0.00181	<0.05	CCR3 (3.7)	IL20 (3.3)	ENSG00000235842 (3.1)	IQCJ-SCHIP1-AS1 (2.5)	OSGIN2 (2.5)	NLRP3 (2.4)	ENSG00000243150 (2.4)	ENSG00000185294 (2.4)	IL12B (2.3)	ARL17A (2.1)
REACTOME_THE_NLRP3_INFLAMMASOME	REACTOME_THE_NLRP3_INFLAMMASOME	0.00183	<0.05	CTSS (4.5)	CCR2 (4.1)	GIMAP2 (3.7)	IL12B (3.1)	IL12A (2.6)	RIPK2 (2.5)	IRF5 (2.2)	LYZ (2.2)	IL12RB1 (2.2)	MFSD1 (2.2)
KEGG_B_CELL_RECEPTOR_SIGNALING_PATHWAY	KEGG_B_CELL_RECEPTOR_SIGNALING_PATHWAY	0.00183	<0.05	IRF5 (4.6)	IKZF3 (4.3)	IKZF1 (3.7)	IRF8 (3.5)	SNX20 (3.2)	CTSS (3.0)	NFKB1 (2.5)	IL7R (2.5)	MCL1 (2.3)	TICAM1 (2.2)
MP:0008088	abnormal T-helper 1 cell differentiation	0.00185	<0.05	IRF8 (4.8)	IKZF3 (3.6)	NFKB1 (3.4)	CXCR6 (3.1)	STAT4 (3.1)	IRF5 (3.1)	IL10 (3.0)	IL12RB1 (2.8)	ENSG00000240350 (2.6)	CAPSL (2.5)
GO:0050731	positive regulation of peptidyl-tyrosine phosphorylation	0.00185	<0.05	TNFSF15 (3.9)	CCR3 (3.2)	ENSG00000251136 (2.9)	IL12B (2.2)	STAT4 (2.1)	IL10 (2.0)	TGFBR3 (1.9)	CAPSL (1.7)	ENSG00000233401 (1.7)	CCR2 (1.6)
MP:0004045	abnormal cell cycle checkpoint function	0.00187	<0.05	SMC4 (3.0)	GDF15 (2.8)	YEATS4 (2.7)	IFT80 (2.6)	OSGIN2 (2.5)	ENSG00000219088 (2.4)	GOLPH3L (2.0)	ELL (2.0)	TRIM59 (1.9)	LZTFL1 (1.8)
GO:0032722	positive regulation of chemokine production	0.00188	<0.05	NLRP3 (3.7)	OSGIN2 (2.8)	ADAMTSL4 (2.6)	ENSG00000237781 (2.4)	ELL (2.4)	ENSG00000251136 (2.3)	TICAM1 (2.2)	ARHGAP27 (2.1)	NOD2 (2.0)	ENSG00000248003 (1.9)
MP:0000217	abnormal leukocyte cell number	0.00188	<0.05	MAFB (4.9)	CCR1 (4.1)	IRF5 (3.5)	IRF8 (3.4)	GIMAP6 (3.2)	CTSS (3.0)	IKZF1 (2.9)	NLRP3 (2.8)	LYZ (2.8)	MCL1 (2.8)
GO:0051240	positive regulation of multicellular organismal process	0.00188	<0.05	TNFSF15 (2.6)	CCR1 (2.6)	NOD2 (2.5)	HORMAD1 (2.3)	ENSG00000237781 (2.2)	TICAM1 (2.1)	SNX20 (2.1)	RIPK2 (2.1)	IRF5 (2.0)	IL12B (1.9)
MP:0006082	CNS inflammation	0.0019	<0.05	CXCR6 (5.4)	IL12RB1 (4.6)	CCR5 (4.3)	IKZF3 (3.3)	CCRL2 (3.0)	STAT4 (3.0)	IL10 (3.0)	IRF8 (2.8)	GIMAP4 (2.6)	ENSG00000240350 (2.6)
MP:0008808	decreased spleen iron level	0.0019	<0.05	IL19 (4.1)	RTP3 (3.8)	CCR3 (3.0)	CCRL2 (2.9)	RARRES1 (2.8)	IKZF1 (2.7)	LRRC2 (2.3)	IL12B (2.3)	CCR1 (2.1)	ENSG00000240207 (2.1)
ENSG00000173473	SMARCC1 PPI subnetwork	0.0019	<0.05	KIAA1267 (3.3)	YEATS4 (3.0)	GOLPH3L (2.9)	NFKB1 (2.0)	IKZF1 (1.9)	FKBP8 (1.6)	FYCO1 (1.6)	RSRC1 (1.5)	SNX20 (1.5)	RREB1 (1.5)
ENSG00000206439	TNF PPI subnetwork	0.00191	<0.05	GSDMD (4.2)	ENSG00000237781 (3.4)	RIPK2 (3.1)	CYLD (3.0)	NFKB1 (2.7)	CXCR6 (2.5)	IL12A (2.2)	IFNGR1 (2.0)	IL12RB1 (2.0)	OSGIN2 (1.9)
ENSG00000206328	ENSG00000206328 PPI subnetwork	0.00191	<0.05	GSDMD (4.2)	ENSG00000237781 (3.4)	RIPK2 (3.1)	CYLD (3.0)	NFKB1 (2.7)	CXCR6 (2.5)	IL12A (2.2)	IFNGR1 (2.0)	IL12RB1 (2.0)	OSGIN2 (1.9)
ENSG00000204490	TNF PPI subnetwork	0.00191	<0.05	GSDMD (4.2)	ENSG00000237781 (3.4)	RIPK2 (3.1)	CYLD (3.0)	NFKB1 (2.7)	CXCR6 (2.5)	IL12A (2.2)	IFNGR1 (2.0)	IL12RB1 (2.0)	OSGIN2 (1.9)
MP:0009643	abnormal urine homeostasis	0.00192	<0.05	UGT3A1 (5.6)	PGPEP1 (3.7)	CAPSL (2.2)	IL20 (2.0)	ENSG00000233077 (2.0)	LTF (1.9)	HCAR1 (1.9)	SLC6A20 (1.8)	CCRL2 (1.5)	IL10 (1.5)
REACTOME_INTERFERON_SIGNALING	REACTOME_INTERFERON_SIGNALING	0.00195	<0.05	GIMAP2 (3.5)	GSDMD (3.2)	IRF8 (3.0)	CTSS (2.6)	NFKB1 (2.5)	CCRL2 (2.4)	FYCO1 (2.3)	RIPK2 (2.3)	IRF5 (2.1)	NOD2 (2.0)
ENSG00000023445	BIRC3 PPI subnetwork	0.00197	<0.05	NFKB1 (4.5)	GSDMD (3.9)	CYLD (3.4)	OSGIN2 (3.1)	ENSG00000251136 (2.8)	TICAM1 (2.4)	DENND1B (2.3)	IL12B (2.0)	CCRL2 (1.9)	CCR3 (1.9)
ENSG00000213625	LEPROT PPI subnetwork	0.00197	<0.05	ADAMTSL4 (4.4)	ORMDL3 (2.3)	ENSG00000240350 (2.3)	IL10 (2.2)	SNX20 (2.1)	STH (1.9)	MCL1 (1.9)	STAT4 (1.8)	ELL (1.8)	GIMAP4 (1.7)
ENSG00000030110	BAK1 PPI subnetwork	0.00199	<0.05	IKZF3 (3.9)	GIMAP6 (3.2)	CYLD (2.3)	ENSA (2.2)	ENSG00000240207 (2.1)	NOD2 (1.9)	IRF8 (1.9)	TNPO3 (1.8)	GIMAP4 (1.8)	ELL (1.8)
GO:0070304	positive regulation of stress-activated protein kinase signaling cascade	0.002	<0.05	OSGIN2 (4.1)	ENSG00000251136 (3.7)	C8orf73 (3.3)	IL19 (2.8)	ENSG00000235842 (2.7)	NLRP3 (2.6)	ENSG00000249748 (2.3)	BTBD8 (2.2)	NKD1 (1.9)	XCR1 (1.8)
MP:0004985	decreased osteoclast cell number	0.002	<0.05	CCR1 (4.2)	MAFB (3.7)	NLRP3 (3.0)	CCRL2 (3.0)	LYZ (2.8)	CTSS (2.6)	IL7R (2.4)	GDF15 (2.4)	MAPKAPK2 (2.3)	CCR5 (2.3)
REACTOME_IRAK2_MEDIATED_ACTIVATION_OF_TAK1_COMPLEX_UPON_TLR78_OR_9_STIMULATION	REACTOME_IRAK2_MEDIATED_ACTIVATION_OF_TAK1_COMPLEX_UPON_TLR78_OR_9_STIMULATION	0.002	<0.05	C19orf50 (4.2)	TICAM1 (3.9)	XCR1 (3.5)	RIPK2 (2.8)	PGPEP1 (2.6)	ELL (2.5)	NLRP3 (2.4)	GOLPH3L (2.3)	PLEKHM1 (1.9)	MAPKAPK2 (1.9)
ENSG00000071539	TRIP13 PPI subnetwork	0.00202	<0.05	HORMAD1 (2.8)	PGPEP1 (2.5)	TICAM1 (2.5)	ARHGAP27 (2.4)	ENSG00000185294 (1.8)	RTP3 (1.8)	C8orf73 (1.8)	GSDMD (1.7)	GIMAP7 (1.6)	RARRES1 (1.6)
MP:0000333	decreased bone marrow cell number	0.00202	<0.05	IFNGR1 (3.3)	SNX20 (3.0)	LTF (2.9)	LYZ (2.8)	NLRP3 (2.7)	IKZF1 (2.7)	ENSG00000237781 (2.5)	MAFB (2.5)	RIPK2 (2.4)	IL7R (2.4)
ENSG00000169429	IL8 PPI subnetwork	0.00203	<0.05	MCL1 (5.6)	CCRL2 (3.3)	CCR1 (3.2)	TICAM1 (3.1)	ENSG00000237781 (3.0)	RIPK2 (3.0)	NFKB1 (2.8)	LYZ (2.8)	IL7R (2.5)	MAFB (2.5)
ENSG00000165030	NFIL3 PPI subnetwork	0.00203	<0.05	PDE4D (3.0)	ENSG00000240350 (2.8)	BRDT (2.7)	ENSA (2.4)	GDF15 (2.4)	YEATS4 (2.2)	ENSG00000251136 (2.1)	ORMDL3 (2.0)	SNX20 (1.5)	IRF5 (1.4)
MP:0008874	decreased physiological sensitivity to xenobiotic	0.00204	<0.05	HORMAD1 (3.2)	CCRL2 (2.8)	MAFB (2.6)	TNFSF15 (2.5)	GDF15 (2.5)	CCR1 (2.5)	RTP3 (2.2)	ARL14 (2.2)	CCR2 (2.2)	IL12A (2.1)
MP:0003850	abnormal thymocyte activation	0.00204	<0.05	GIMAP7 (5.6)	GIMAP4 (5.5)	GIMAP6 (5.0)	IKZF1 (4.6)	STAT4 (4.3)	IL7R (4.0)	IRF8 (3.4)	GIMAP2 (3.2)	CXCR6 (2.9)	SNX20 (2.9)
ENSG00000138794	CASP6 PPI subnetwork	0.00205	<0.05	NFKB1 (3.6)	CYLD (3.3)	DENND1B (3.2)	KRT8P12 (3.2)	SNX20 (2.4)	STAT4 (2.1)	MAPKAPK2 (2.1)	KPNA4 (2.1)	STH (2.1)	LZTFL1 (2.0)
REACTOME_SIGNALING_BY_SCF:KIT	REACTOME_SIGNALING_BY_SCF:KIT	0.00208	<0.05	FKBP8 (2.8)	GSDMB (2.3)	ARHGAP27 (2.2)	YEATS4 (2.1)	GIMAP7 (2.0)	PLEKHM1 (1.8)	IKZF1 (1.8)	GIMAP6 (1.8)	STAT4 (1.8)	GDF15 (1.7)
ENSG00000105376	ICAM5 PPI subnetwork	0.0021	<0.05	SNX20 (2.6)	TGFBR3 (2.5)	IRF5 (2.5)	MAPKAPK2 (2.5)	FYCO1 (2.4)	CTSS (2.4)	LYZ (2.2)	IFNGR1 (2.0)	RIPK2 (1.9)	IL12RB1 (1.8)
ENSG00000136869	TLR4 PPI subnetwork	0.0021	<0.05	NLRP3 (5.5)	OSGIN2 (4.0)	IRF5 (3.8)	CTSS (3.7)	RIPK2 (3.7)	NFKB1 (3.6)	CCR1 (3.5)	TICAM1 (3.5)	NOD2 (3.0)	MAFB (2.6)
MP:0001881	abnormal mammary gland physiology	0.00212	<0.05	RARRES1 (3.0)	IL20 (2.8)	GSDMB (2.6)	ENSG00000240207 (2.3)	TICAM1 (2.3)	ENSG00000204650 (2.2)	IL12A (2.1)	TGFBR3 (2.0)	MAPKAPK2 (2.0)	SPEF2 (2.0)
MP:0002452	abnormal antigen presenting cell physiology	0.00213	<0.05	IRF5 (4.6)	IL20 (3.6)	LYZ (3.4)	IRF8 (3.4)	RIPK2 (3.4)	MAFB (3.3)	CTSS (3.1)	CCR5 (3.0)	TGFBR3 (2.8)	IKZF3 (2.5)
GO:0002675	positive regulation of acute inflammatory response	0.00214	<0.05	IL20 (4.5)	NLRP3 (3.6)	OSGIN2 (3.2)	IL12B (3.0)	ENSG00000243150 (2.8)	ENSG00000235842 (2.6)	TNFSF15 (2.6)	CCR1 (2.5)	CCR3 (2.4)	SNX20 (2.3)
GO:0001772	immunological synapse	0.00216	<0.05	CCR5 (5.2)	CXCR6 (5.0)	GIMAP7 (4.6)	STAT4 (4.3)	IL12RB1 (4.2)	CCR2 (3.4)	IL7R (3.4)	GIMAP4 (3.3)	IKZF1 (3.3)	GIMAP6 (3.1)
ENSG00000082516	GEMIN5 PPI subnetwork	0.00217	<0.05	NSMCE2 (2.9)	GLMN (2.8)	GTDC1 (2.5)	C19orf50 (2.3)	ENSG00000235842 (2.3)	YEATS4 (2.1)	ERVW-1 (2.0)	TNFSF15 (2.0)	RPAP2 (1.9)	IL12A (1.8)
REACTOME_TRAF6_MEDIATED_NF:KB_ACTIVATION	REACTOME_TRAF6_MEDIATED_NF:KB_ACTIVATION	0.00217	<0.05	NFKB1 (5.8)	RIPK2 (5.2)	TICAM1 (4.3)	NLRP3 (3.0)	IL12B (2.9)	NOD2 (2.7)	RTP3 (2.7)	OSGIN2 (2.6)	SNX20 (2.3)	GSDMD (2.3)
GO:0046425	regulation of JAK-STAT cascade	0.00219	<0.05	TNFSF15 (2.8)	ENSG00000251136 (2.8)	STAT4 (2.6)	IL10 (2.6)	CXCR6 (2.4)	XCR1 (2.3)	IL12RB1 (2.2)	ENSG00000244040 (2.1)	ENSG00000204650 (2.0)	ENSG00000219088 (2.0)
ENSG00000147065	MSN PPI subnetwork	0.0022	<0.05	GSDMD (2.8)	IKZF1 (2.5)	NFKB1 (2.5)	GIMAP6 (2.4)	GIMAP4 (2.4)	IL12RB1 (2.3)	ARHGAP27 (2.3)	TICAM1 (2.2)	GIMAP7 (2.2)	PGPEP1 (2.0)
ENSG00000169682	SPNS1 PPI subnetwork	0.00221	<0.05	IL7R (4.1)	IKZF1 (4.1)	IL12RB1 (4.0)	CCR9 (3.7)	GIMAP7 (3.6)	CCR5 (3.5)	GIMAP6 (3.3)	STAT4 (3.3)	CXCR6 (3.2)	IL10 (2.8)
ENSG00000126561	STAT5A PPI subnetwork	0.00223	<0.05	STAT4 (3.8)	IKZF1 (3.7)	CXCR6 (3.4)	GIMAP4 (3.3)	ENSG00000240350 (3.1)	MAPKAPK2 (3.0)	IL12RB1 (2.8)	GIMAP7 (2.6)	CCR2 (2.6)	TGFBR3 (2.5)
GO:0045639	positive regulation of myeloid cell differentiation	0.00224	<0.05	ENSG00000233401 (2.5)	TNFSF15 (2.5)	ENSG00000204650 (1.9)	KIAA1267 (1.8)	PDE4D (1.7)	IL10 (1.7)	IL19 (1.7)	SPTSSB (1.7)	NLRP3 (1.6)	GTDC1 (1.6)
ENSG00000134954	ETS1 PPI subnetwork	0.00225	<0.05	MCL1 (2.6)	IKZF1 (2.6)	KIAA1267 (2.5)	ARL14 (2.2)	KIAA1107 (2.1)	RREB1 (2.1)	ENSG00000240207 (2.1)	MAFB (2.0)	ENSG00000233077 (1.9)	CYLD (1.9)
ENSG00000168040	FADD PPI subnetwork	0.00225	<0.05	CYLD (3.5)	RIPK2 (3.1)	NFKB1 (3.0)	MCL1 (2.8)	KPNA4 (2.6)	IFNGR1 (2.6)	NOD2 (2.5)	ENSA (2.4)	DENND1B (2.3)	STAT4 (2.0)
ENSG00000211896	ENSG00000211896 PPI subnetwork	0.00225	<0.05	CTSS (5.0)	MAFB (2.9)	LYZ (2.9)	GIMAP4 (2.0)	CCR3 (1.8)	ADAMTSL4 (1.7)	WNT3 (1.6)	CYLD (1.6)	IRF8 (1.4)	C8orf73 (1.3)
ENSG00000204592	HLA-E PPI subnetwork	0.00226	<0.05	CXCR6 (4.6)	SSR1 (4.1)	GSDMD (3.7)	CCR5 (3.6)	GIMAP2 (3.4)	LYZ (2.8)	IKZF3 (2.8)	GSDMB (2.6)	STAT4 (2.6)	IFNGR1 (2.3)
REACTOME_P75NTR_RECRUITS_SIGNALLING_COMPLEXES	REACTOME_P75NTR_RECRUITS_SIGNALLING_COMPLEXES	0.00227	<0.05	C19orf50 (4.4)	NLRP3 (3.7)	OSGIN2 (3.0)	TICAM1 (2.6)	GDF15 (2.5)	ENSG00000251136 (2.4)	PGPEP1 (2.1)	CCR3 (1.9)	NFKB1 (1.9)	MAPKAPK2 (1.8)
MP:0008642	decreased circulating interleukin-1 beta level	0.00227	<0.05	NLRP3 (7.5)	CCRL2 (6.7)	RIPK2 (6.0)	CTSS (4.2)	IL12B (3.8)	OSGIN2 (3.3)	IL12A (2.9)	TICAM1 (2.7)	SNX20 (2.6)	NFKB1 (2.5)
MP:0001823	thymus hypoplasia	0.00231	<0.05	GIMAP7 (5.8)	IKZF1 (5.1)	IL7R (4.8)	CCR9 (4.7)	GIMAP6 (4.1)	CXCR6 (4.0)	IKZF3 (3.8)	GIMAP4 (3.8)	STAT4 (3.7)	GIMAP2 (3.3)
REACTOME_RIG:IMDA5_MEDIATED_INDUCTION_OF_IFN:ALPHABETA_PATHWAYS	REACTOME_RIG:IMDA5_MEDIATED_INDUCTION_OF_IFN:ALPHABETA_PATHWAYS	0.00232	<0.05	NFKB1 (4.6)	GSDMD (4.5)	RIPK2 (4.3)	IL12A (4.0)	ENSG00000251136 (3.7)	NOD2 (3.3)	TICAM1 (2.7)	CCRL2 (2.7)	OSGIN2 (2.4)	GIMAP2 (2.2)
REACTOME_HIV_INFECTION	REACTOME_HIV_INFECTION	0.00234	<0.05	NSMCE2 (3.2)	KPNA4 (2.4)	NSF (2.0)	C7orf64 (2.0)	GFM1 (1.9)	RSRC1 (1.9)	CCR2 (1.8)	GIMAP2 (1.8)	C19orf50 (1.8)	CYLD (1.4)
REACTOME_INTERLEUKIN:6_SIGNALING	REACTOME_INTERLEUKIN:6_SIGNALING	0.00234	<0.05	MCL1 (4.2)	NFKB1 (3.9)	MAPKAPK2 (3.7)	GSDMD (3.3)	RIPK2 (2.9)	FYCO1 (2.8)	NLRP3 (2.8)	IL10 (2.8)	ELL (2.3)	STAT4 (2.1)
MP:0002078	abnormal glucose homeostasis	0.00239	<0.05	HCAR1 (2.8)	TGFBR3 (2.6)	SPTSSB (2.4)	IL20 (2.1)	ORMDL3 (1.8)	GTDC1 (1.8)	CCRL2 (1.8)	CCR1 (1.7)	IL19 (1.7)	GDF15 (1.7)
ENSG00000100906	NFKBIA PPI subnetwork	0.00241	<0.05	NFKB1 (3.6)	TICAM1 (2.7)	PPP5C (2.3)	CYLD (2.3)	YEATS4 (2.3)	SNX20 (2.0)	RIPK2 (1.9)	ELL (1.9)	IRF5 (1.6)	BTBD8 (1.6)
ENSG00000198851	CD3E PPI subnetwork	0.00241	<0.05	CXCR6 (6.2)	GIMAP7 (6.0)	CCR5 (5.4)	IKZF3 (5.0)	IL7R (4.7)	GIMAP6 (4.6)	GIMAP4 (4.4)	GIMAP2 (4.2)	IL12RB1 (4.2)	STAT4 (4.1)
MP:0004841	abnormal small intestine crypts of Lieberkuhn morphology	0.00241	<0.05	IFT80 (2.4)	ENSG00000249748 (2.4)	BTBD8 (2.4)	CCR9 (1.9)	IL20 (1.8)	IQCJ-SCHIP1-AS1 (1.7)	ARL17A (1.7)	ENSG00000233401 (1.6)	C8orf73 (1.5)	GATAD1 (1.5)
MP:0008479	decreased spleen white pulp amount	0.00242	<0.05	IKZF1 (3.0)	GSDMD (2.9)	NFKB1 (2.8)	NOD2 (2.7)	PPM1L (2.5)	RIPK2 (2.3)	IL7R (2.2)	SNX20 (2.2)	IL12A (2.1)	ENSG00000235842 (1.8)
MP:0008208	decreased pro-B cell number	0.00243	<0.05	IKZF1 (3.7)	IRF5 (2.9)	IRF8 (2.5)	NLRP3 (2.5)	IL7R (2.5)	IL12B (2.4)	IL12A (2.4)	RIPK2 (2.2)	IL10 (2.2)	IKZF3 (2.1)
ENSG00000142507	PSMB6 PPI subnetwork	0.00244	<0.05	KPNA4 (2.6)	GSDMB (2.4)	NSMCE2 (2.0)	GFM1 (1.8)	IL19 (1.7)	GIMAP2 (1.7)	C19orf50 (1.6)	PLEKHM1 (1.6)	KRT8P12 (1.6)	ENSA (1.4)
GO:0019216	regulation of lipid metabolic process	0.00244	<0.05	ORMDL3 (3.2)	RTP3 (3.0)	HCAR1 (2.7)	BTBD8 (2.5)	RREB1 (2.2)	ENSG00000235842 (1.7)	IL20 (1.6)	CCRL2 (1.5)	IL12B (1.4)	ENSG00000219088 (1.4)
GO:0060341	regulation of cellular localization	0.00244	<0.05	SPTSSB (2.3)	HCAR1 (2.3)	LXN (1.9)	TNFSF15 (1.8)	KIAA1107 (1.8)	PDE4D (1.7)	ENSG00000185294 (1.6)	CRHR1 (1.5)	IL12B (1.5)	TGFBR3 (1.5)
ENSG00000136383	ALPK3 PPI subnetwork	0.00246	<0.05	IRF5 (3.1)	ENSG00000251136 (2.2)	RREB1 (2.1)	PLEKHM1 (2.0)	ARHGAP27 (1.9)	SNX20 (1.9)	RIPK2 (1.8)	MAPKAPK2 (1.8)	YEATS4 (1.7)	DENND1B (1.6)
ENSG00000172216	CEBPB PPI subnetwork	0.00246	<0.05	IKZF1 (2.8)	IRF5 (2.8)	KIAA1267 (2.8)	RREB1 (2.4)	ELL (2.3)	MAPKAPK2 (2.2)	GDF15 (2.2)	NFKB1 (2.1)	ENSG00000251136 (2.0)	MAFB (1.9)
ENSG00000101057	MYBL2 PPI subnetwork	0.00248	<0.05	SMC4 (2.9)	TNPO3 (2.7)	YEATS4 (2.2)	C7orf64 (2.1)	ERVW-1 (1.9)	OSGIN2 (1.8)	PPP5C (1.7)	PGPEP1 (1.7)	NSMCE2 (1.7)	GATAD1 (1.6)
ENSG00000057608	GDI2 PPI subnetwork	0.00259	<0.05	TICAM1 (3.1)	KPNA4 (2.6)	ADAMTSL4 (2.2)	GTDC1 (2.0)	C19orf50 (2.0)	SLC6A20 (2.0)	IFNGR1 (1.9)	IL12B (1.8)	IL20 (1.7)	MCL1 (1.7)
ENSG00000164305	CASP3 PPI subnetwork	0.00261	<0.05	NFKB1 (2.3)	OSGIN2 (2.3)	DENND1B (2.2)	KRT8P12 (2.1)	CYLD (2.0)	MAPKAPK2 (2.0)	PDE4D (1.8)	KPNA4 (1.8)	ARHGAP27 (1.8)	LXN (1.5)
GO:0042101	T cell receptor complex	0.00262	<0.05	CCR9 (7.3)	CXCR6 (6.6)	CCR5 (6.0)	IL7R (6.0)	GIMAP7 (5.9)	GIMAP6 (4.5)	STAT4 (4.2)	GIMAP4 (4.1)	IKZF1 (3.7)	IL12RB1 (3.6)
GO:0016493	C-C chemokine receptor activity	0.00263	<0.05	CCR2 (6.0)	CCR3 (5.0)	CCR5 (4.4)	CXCR6 (3.9)	CCR1 (3.8)	IKZF3 (3.7)	GIMAP4 (3.6)	XCR1 (3.5)	IL7R (3.5)	LZTFL1 (3.4)
MP:0002389	abnormal Peyer's patch follicle morphology	0.00266	<0.05	NFKB1 (4.3)	TICAM1 (3.7)	IKZF3 (3.5)	RIPK2 (3.2)	SNX20 (3.0)	CYLD (2.9)	IRF5 (2.9)	PDE4D (1.9)	MAPKAPK2 (1.7)	STAT4 (1.7)
ENSG00000165025	SYK PPI subnetwork	0.00267	<0.05	IRF8 (4.4)	LYZ (4.2)	CTSS (3.8)	IKZF1 (3.8)	IL7R (3.6)	IRF5 (3.6)	GIMAP7 (3.4)	GIMAP4 (3.4)	GIMAP6 (3.0)	IKZF3 (2.9)
MP:0005319	abnormal enzyme/ coenzyme level	0.0027	<0.05	C8orf73 (2.3)	NLRP3 (2.2)	CCRL2 (2.0)	MAFB (2.0)	CCR1 (1.9)	STAT4 (1.9)	SLC6A20 (1.8)	KRT8P12 (1.7)	RIPK2 (1.6)	UGT3A1 (1.5)
ENSG00000115232	ITGA4 PPI subnetwork	0.00272	<0.05	CCR1 (4.0)	CTSS (2.8)	SPTSSB (2.3)	LXN (2.1)	ZPBP (2.1)	STAT4 (1.9)	IRF5 (1.9)	LYZ (1.9)	GSDMD (1.9)	NLRP3 (1.9)
ENSG00000134242	PTPN22 PPI subnetwork	0.00274	<0.05	GIMAP7 (4.9)	GIMAP6 (3.7)	CCR9 (3.6)	IL7R (3.4)	CXCR6 (3.4)	STAT4 (3.3)	IL10 (3.3)	IKZF1 (3.2)	GIMAP4 (3.2)	IL12RB1 (2.9)
ENSG00000101096	NFATC2 PPI subnetwork	0.00276	<0.05	MCL1 (4.6)	OSGIN2 (3.8)	TICAM1 (3.5)	ENSA (2.7)	IKZF3 (2.4)	IL12A (2.2)	NSMCE2 (1.9)	ENSG00000251136 (1.8)	C8orf73 (1.7)	ZPBP2 (1.7)
GO:0033157	regulation of intracellular protein transport	0.00277	<0.05	TNFSF15 (2.5)	NLRP3 (2.4)	IL19 (2.4)	ENSG00000243150 (2.4)	RIPK2 (1.9)	TICAM1 (1.9)	SLC6A20 (1.8)	GDF15 (1.6)	ENSG00000219088 (1.6)	MAPKAPK2 (1.5)
ENSG00000198646	NCOA6 PPI subnetwork	0.00278	<0.05	MAPKAPK2 (3.0)	RREB1 (2.8)	KIAA1267 (2.1)	ARHGAP27 (1.9)	IL10 (1.9)	CAPSL (1.8)	ORMDL3 (1.7)	TGFBR3 (1.6)	FYCO1 (1.6)	ENSG00000219088 (1.6)
MP:0009858	abnormal cellular extravasation	0.0028	<0.05	CCR1 (5.9)	GIMAP4 (4.7)	CCR2 (4.7)	GIMAP6 (4.7)	CCR5 (4.2)	CCRL2 (4.0)	LYZ (4.0)	CXCR6 (4.0)	LTF (3.6)	GIMAP7 (3.4)
ENSG00000172116	CD8B PPI subnetwork	0.00281	<0.05	CXCR6 (5.4)	GIMAP7 (4.6)	IL7R (4.5)	CCR9 (4.4)	GIMAP2 (4.1)	CCR5 (3.9)	STAT4 (3.6)	IKZF3 (3.3)	GIMAP4 (3.2)	XCR1 (2.9)
ENSG00000043462	LCP2 PPI subnetwork	0.00284	<0.05	IL7R (5.4)	GIMAP7 (4.9)	GIMAP6 (4.9)	CCR9 (4.7)	IRF8 (4.3)	IKZF1 (3.8)	CCR5 (3.5)	GIMAP4 (3.4)	STAT4 (3.4)	CTSS (3.2)
GO:0001637	G-protein coupled chemoattractant receptor activity	0.00284	<0.05	CCR5 (8.0)	CCR2 (7.0)	CCR1 (5.8)	CCR3 (5.3)	GIMAP4 (5.3)	CXCR6 (4.7)	IL10 (4.5)	GIMAP6 (4.5)	IKZF3 (4.1)	IL12RB1 (3.9)
GO:0004950	chemokine receptor activity	0.00284	<0.05	CCR5 (8.0)	CCR2 (7.0)	CCR1 (5.8)	CCR3 (5.3)	GIMAP4 (5.3)	CXCR6 (4.7)	IL10 (4.5)	GIMAP6 (4.5)	IKZF3 (4.1)	IL12RB1 (3.9)
ENSG00000173757	STAT5B PPI subnetwork	0.00285	<0.05	IKZF1 (4.3)	ENSG00000240350 (4.2)	STAT4 (4.2)	GIMAP4 (3.5)	NFKB1 (3.2)	MAPKAPK2 (3.1)	IL12RB1 (3.0)	GIMAP6 (2.9)	GIMAP7 (2.8)	CXCR6 (2.8)
MP:0000359	abnormal mast cell morphology	0.0029	<0.05	CCR3 (3.7)	SPEF2 (3.1)	ENSG00000240350 (3.1)	IKZF1 (3.0)	STAT4 (3.0)	LXN (2.9)	IRF5 (2.5)	CAPSL (2.5)	IL10 (2.0)	CCR2 (1.8)
REACTOME_REGULATION_OF_KIT_SIGNALING	REACTOME_REGULATION_OF_KIT_SIGNALING	0.0029	<0.05	GIMAP6 (3.2)	GIMAP7 (3.2)	IRF8 (3.0)	GIMAP4 (2.6)	STAT4 (2.4)	MAFB (2.3)	LYZ (2.2)	ARHGAP27 (2.1)	RREB1 (2.1)	CCR9 (2.0)
GO:0043123	positive regulation of I-kappaB kinase/NF-kappaB cascade	0.0029	<0.05	C19orf50 (3.7)	OSGIN2 (3.1)	TICAM1 (2.7)	RIPK2 (2.4)	GSDMD (2.4)	ENSG00000204650 (2.2)	NOD2 (2.1)	ENSG00000237781 (2.0)	ENSG00000251136 (1.9)	NLRP3 (1.7)
MP:0001132	absent mature ovarian follicles	0.00293	<0.05	NLRP3 (2.7)	SLC6A20 (2.3)	GTDC1 (2.2)	ENSG00000219088 (2.2)	ERVW-1 (2.1)	HORMAD1 (2.1)	IL12B (1.9)	OSGIN2 (1.9)	IL20 (1.9)	IL10 (1.7)
GO:0043330	response to exogenous dsRNA	0.00296	<0.05	OSGIN2 (3.8)	GSDMD (2.6)	ZPBP2 (2.4)	ENSG00000233401 (2.3)	NLRP3 (2.2)	GIMAP2 (2.1)	BTBD8 (1.8)	ENSG00000248003 (1.8)	GOLPH3L (1.7)	RIPK2 (1.7)
GO:0015026	coreceptor activity	0.00297	<0.05	CCR5 (6.2)	IL7R (5.0)	GIMAP4 (4.7)	CXCR6 (4.5)	CCR2 (4.1)	LYZ (3.8)	STAT4 (3.7)	IL10 (3.5)	IKZF3 (3.5)	GIMAP6 (3.4)
MP:0001222	epidermal hyperplasia	0.00302	<0.05	ARL14 (4.4)	NFKB1 (2.4)	TNFSF15 (2.3)	IL20 (2.2)	WNT3 (2.1)	C8orf73 (2.1)	ARHGAP27 (2.1)	ENSG00000243150 (2.1)	CCR9 (2.1)	HORMAD1 (2.0)
ENSG00000174775	HRAS PPI subnetwork	0.00303	<0.05	CYLD (3.6)	GIMAP6 (3.0)	GIMAP4 (2.8)	ARHGAP27 (2.2)	CCR1 (2.2)	PLEKHM1 (2.1)	IKZF1 (2.1)	GIMAP7 (2.1)	GTDC1 (1.9)	SNX20 (1.9)
ENSG00000182578	CSF1R PPI subnetwork	0.00308	<0.05	MAFB (3.4)	IL12RB1 (3.2)	IL10 (2.8)	MCL1 (2.8)	DENND1B (2.6)	CCR1 (2.6)	ADAMTSL4 (2.4)	IL19 (2.4)	HCAR1 (2.4)	ENSG00000237781 (2.4)
ENSG00000206503	HLA-A PPI subnetwork	0.00312	<0.05	CCR5 (6.5)	CXCR6 (5.8)	IKZF3 (4.3)	GIMAP7 (4.1)	IL7R (4.0)	STAT4 (4.0)	CCR9 (3.6)	GIMAP4 (3.2)	GIMAP6 (2.8)	IL12RB1 (2.8)
REACTOME_REGULATION_OF_MRNA_STABILITY_BY_PROTEINS_THAT_BIND_AU:RICH_ELEMENTS	REACTOME_REGULATION_OF_MRNA_STABILITY_BY_PROTEINS_THAT_BIND_AU:RICH_ELEMENTS	0.00312	<0.05	KPNA4 (2.5)	KRT8P12 (2.2)	NSMCE2 (2.0)	GSDMD (1.9)	GFM1 (1.8)	NSF (1.7)	FYCO1 (1.6)	ENSG00000204650 (1.6)	GSDMB (1.6)	IL12A (1.4)
GO:0042288	MHC class I protein binding	0.00314	<0.05	CXCR6 (4.9)	CCR5 (4.5)	GSDMB (3.9)	CCR9 (3.1)	GSDMD (3.1)	IKZF3 (2.9)	XCR1 (2.9)	IL12RB1 (2.6)	STAT4 (2.4)	GIMAP2 (1.9)
ENSG00000131788	PIAS3 PPI subnetwork	0.00316	<0.05	FYCO1 (3.5)	TGFBR3 (3.4)	KIAA1267 (2.7)	CYLD (2.7)	IL20 (2.6)	RREB1 (2.4)	ENSG00000240350 (2.3)	NFKB1 (2.3)	ENSG00000251136 (2.1)	MAPKAPK2 (1.9)
REACTOME_PROSTANOID_METABOLISM	REACTOME_PROSTANOID_METABOLISM	0.00316	<0.05	IRF5 (3.6)	CCRL2 (3.2)	OSGIN2 (3.1)	LXN (3.0)	CCR3 (2.9)	CCR1 (2.4)	CCR2 (2.3)	NLRP3 (2.2)	ENSG00000240207 (2.1)	ADAMTSL4 (2.0)
MP:0000367	abnormal coat/ hair morphology	0.00316	<0.05	ENSG00000235842 (4.7)	ENSG00000249748 (2.0)	C8orf73 (1.9)	GSDMD (1.8)	RREB1 (1.8)	CCR9 (1.8)	SPEF2 (1.6)	OSGIN2 (1.6)	HCAR1 (1.5)	NKD1 (1.5)
ENSG00000160213	CSTB PPI subnetwork	0.00324	<0.05	IFNGR1 (3.1)	LZTFL1 (3.0)	CTSS (2.8)	C7orf64 (2.5)	IKZF3 (2.5)	EPHX4 (2.4)	OSGIN2 (2.3)	MAFB (2.3)	MFSD1 (2.2)	IL12B (2.1)
GO:0045120	pronucleus	0.00324	<0.05	SMC4 (4.0)	TRIM59 (3.4)	ENSG00000235842 (2.3)	TNPO3 (1.4)	ELL (1.3)	IL12RB1 (1.2)	IFT80 (1.2)	NSMCE2 (1.2)	ERVW-1 (1.1)	IL20 (1.1)
GO:0032814	regulation of natural killer cell activation	0.00329	<0.05	IL12B (4.3)	ENSG00000251136 (3.8)	ENSG00000204650 (3.5)	XCR1 (3.3)	TNFSF15 (3.2)	ZPBP2 (2.7)	IL19 (2.6)	IL12A (2.6)	SPEF2 (2.1)	OSGIN2 (1.6)
ENSG00000113263	ITK PPI subnetwork	0.0033	<0.05	STAT4 (5.5)	GIMAP7 (5.2)	IL7R (4.7)	CXCR6 (4.6)	GIMAP6 (4.6)	CCR5 (4.5)	IL12RB1 (4.4)	GIMAP4 (4.3)	IKZF3 (3.7)	GSDMB (3.0)
MP:0002391	abnormal Peyer's patch germinal center morphology	0.00332	<0.05	SNX20 (4.6)	NFKB1 (4.2)	IKZF3 (3.8)	NOD2 (3.6)	IRF5 (3.4)	TICAM1 (3.2)	STAT4 (3.2)	IRF8 (3.0)	IL7R (2.9)	CYLD (2.8)
MP:0004952	increased spleen weight	0.00333	<0.05	CCR3 (4.5)	MAFB (3.9)	MCL1 (3.9)	CCR1 (3.8)	GDF15 (3.4)	IKZF1 (3.2)	IFNGR1 (3.1)	NOD2 (3.0)	IRF5 (3.0)	LTF (3.0)
ENSG00000206450	HLA-B PPI subnetwork	0.00339	<0.05	CXCR6 (7.1)	CCR5 (6.6)	GIMAP7 (5.0)	STAT4 (5.0)	IL7R (4.7)	IL12RB1 (4.0)	GIMAP4 (4.0)	GIMAP6 (3.6)	IKZF3 (3.6)	CCR9 (3.3)
GO:0010883	regulation of lipid storage	0.00342	<0.05	HCAR1 (3.4)	GTDC1 (2.6)	RTP3 (2.5)	RIPK2 (2.3)	ENSG00000235842 (2.3)	CCRL2 (2.3)	BTBD8 (2.0)	ENSG00000244040 (2.0)	OSGIN2 (1.9)	TICAM1 (1.9)
GO:0031401	positive regulation of protein modification process	0.00343	<0.05	CCR3 (2.2)	STH (2.1)	OSGIN2 (2.0)	BTBD8 (2.0)	LXN (1.9)	ENSG00000251136 (1.9)	GIMAP2 (1.7)	TNFSF15 (1.7)	IQCJ-SCHIP1-AS1 (1.6)	RIPK2 (1.6)
ENSG00000168884	TNIP2 PPI subnetwork	0.00343	<0.05	RIPK2 (8.2)	NFKB1 (7.7)	TICAM1 (5.8)	CYLD (4.8)	ENSG00000251136 (3.3)	NLRP3 (3.3)	IFNGR1 (3.0)	MAPKAPK2 (3.0)	OSGIN2 (2.8)	CCRL2 (2.5)
ENSG00000213341	CHUK PPI subnetwork	0.00344	<0.05	NFKB1 (4.9)	IFNGR1 (4.2)	RIPK2 (4.2)	TICAM1 (3.6)	MAPKAPK2 (2.8)	MCL1 (2.6)	CYLD (2.6)	SNX20 (2.6)	KPNA4 (2.4)	KRT8P12 (1.8)
MP:0004771	increased anti-single stranded DNA antibody level	0.00346	<0.05	GDF15 (4.9)	NLRP3 (2.9)	IFT80 (2.2)	MCL1 (2.0)	ENSG00000243150 (1.9)	IL10 (1.9)	ELL (1.8)	PDE4D (1.8)	TICAM1 (1.8)	ENSG00000235842 (1.7)
MP:0008083	decreased single-positive T cell number	0.00349	<0.05	GSDMD (4.2)	IKZF1 (3.9)	CCR9 (3.5)	ENSA (3.4)	RIPK2 (3.0)	GIMAP7 (3.0)	IL7R (2.9)	STAT4 (2.7)	GIMAP2 (2.5)	GOLPH3L (2.5)
REACTOME_MITOTIC_G1:G1S_PHASES	REACTOME_MITOTIC_G1:G1S_PHASES	0.0035	<0.05	SMC4 (4.0)	TRIM59 (2.6)	NSMCE2 (2.1)	GSDMB (2.0)	C7orf64 (1.9)	IL12RB1 (1.6)	YEATS4 (1.6)	GLMN (1.5)	PPP5C (1.5)	ENSG00000214401 (1.4)
MP:0008392	decreased primordial germ cell number	0.0035	<0.05	NKD1 (4.3)	IL12B (2.4)	MAPKAPK2 (2.3)	PDE4D (2.3)	BRDT (2.0)	ZPBP (2.0)	IL10 (1.9)	SPEF2 (1.8)	SLC6A20 (1.8)	ENSG00000235842 (1.6)
GO:0004702	receptor signaling protein serine/threonine kinase activity	0.00352	<0.05	ARHGAP27 (3.6)	IFNGR1 (2.9)	PLEKHM1 (2.7)	NFKB1 (2.3)	NLRP3 (2.3)	ENSG00000214401 (2.2)	ENSG00000204650 (2.2)	ENSG00000240350 (2.1)	DENND1B (1.9)	PEX1 (1.9)
GO:0008234	cysteine-type peptidase activity	0.00354	<0.05	CTSS (2.7)	RPAP2 (2.7)	CYLD (2.5)	NOD2 (2.5)	FYCO1 (2.3)	DENND1B (2.2)	IFT80 (2.0)	GIMAP2 (1.8)	ARHGAP27 (1.6)	FKBP8 (1.5)
GO:0019915	lipid storage	0.00356	<0.05	ENSG00000235842 (3.0)	HCAR1 (2.7)	CCRL2 (2.6)	ENSG00000248003 (2.3)	NLRP3 (2.2)	RTP3 (2.1)	ADAMTSL4 (2.1)	ERVW-1 (2.0)	RIPK2 (2.0)	ENSG00000204650 (1.9)
MP:0002467	impaired neutrophil phagocytosis	0.00357	<0.05	CCR1 (4.9)	IRF5 (4.4)	CTSS (4.3)	SNX20 (4.1)	CCRL2 (3.9)	LTF (3.6)	NLRP3 (3.2)	TICAM1 (3.0)	LYZ (2.5)	NOD2 (2.5)
ENSG00000166888	STAT6 PPI subnetwork	0.00358	<0.05	NFKB1 (4.9)	IKZF3 (3.3)	SNX20 (3.2)	RIPK2 (3.2)	IKZF1 (3.0)	MAPKAPK2 (2.8)	MCL1 (2.8)	GSDMD (2.5)	ELL (2.4)	ENSG00000251136 (2.4)
MP:0005065	abnormal neutrophil morphology	0.0036	<0.05	LTF (5.8)	LYZ (5.0)	CCR1 (4.7)	ENSG00000240350 (3.4)	MAFB (2.5)	MCL1 (2.5)	IFNGR1 (2.3)	CCR3 (2.2)	RARRES1 (2.1)	CCRL2 (2.0)
KEGG_SYSTEMIC_LUPUS_ERYTHEMATOSUS	KEGG_SYSTEMIC_LUPUS_ERYTHEMATOSUS	0.00365	<0.05	CTSS (4.9)	IRF8 (2.7)	IL12A (2.6)	IL12B (2.6)	IL12RB1 (2.4)	LYZ (2.4)	MAFB (1.8)	IFT80 (1.8)	IQCJ-SCHIP1-AS1 (1.7)	RTP3 (1.7)
ENSG00000054611	TBC1D22A PPI subnetwork	0.00366	<0.05	GSDMB (5.1)	ORMDL3 (4.9)	SSR1 (3.1)	MFSD1 (2.4)	C8orf73 (1.9)	ARL14 (1.8)	SPTSSB (1.6)	FKBP8 (1.6)	IFNGR1 (1.5)	GOLPH3L (1.5)
REACTOME_TRAF6_MEDIATED_IRF7_ACTIVATION	REACTOME_TRAF6_MEDIATED_IRF7_ACTIVATION	0.00367	<0.05	IL12A (5.5)	ENSG00000251136 (4.4)	RIPK2 (3.2)	GSDMD (3.0)	ENSG00000244040 (3.0)	CCRL2 (2.6)	NFKB1 (2.3)	NOD2 (2.1)	ARHGAP27 (2.1)	OSGIN2 (2.0)
GO:0045620	negative regulation of lymphocyte differentiation	0.00369	<0.05	ARL17A (3.1)	ENSG00000251136 (3.0)	CAPSL (2.9)	SPTSSB (2.8)	IQCJ-SCHIP1-AS1 (2.8)	ENSG00000244040 (2.8)	ENSG00000240350 (2.7)	IL20 (2.5)	SPEF2 (2.3)	ENSG00000240207 (2.3)
GO:0043122	regulation of I-kappaB kinase/NF-kappaB cascade	0.00369	<0.05	C19orf50 (3.8)	OSGIN2 (3.2)	TICAM1 (2.8)	RIPK2 (2.4)	NOD2 (2.4)	GSDMD (2.4)	NLRP3 (2.0)	GDF15 (2.0)	GIMAP2 (1.9)	ENSG00000204650 (1.8)
GO:0001660	fever generation	0.00374	<0.05	ENSG00000235842 (3.8)	NLRP3 (3.3)	ENSG00000248003 (3.0)	TNFSF15 (2.9)	OSGIN2 (2.6)	ENSG00000244040 (2.5)	ENSG00000243150 (2.5)	HCAR1 (2.3)	IL12B (2.2)	TICAM1 (2.2)
ENSG00000100393	EP300 PPI subnetwork	0.00378	<0.05	KIAA1267 (3.1)	MCL1 (3.0)	MAPKAPK2 (2.8)	MAFB (2.5)	GDF15 (2.4)	RREB1 (2.4)	TGFBR3 (2.3)	NFKB1 (2.2)	ELL (2.1)	IL10 (2.1)
GO:0000082	G1/S transition of mitotic cell cycle	0.00378	<0.05	ENSG00000240207 (2.6)	TRIM59 (2.4)	C7orf64 (2.0)	ENSG00000214401 (2.0)	GSDMB (2.0)	C19orf50 (1.9)	NSMCE2 (1.9)	ENSA (1.8)	SMC4 (1.7)	YEATS4 (1.7)
ENSG00000104365	IKBKB PPI subnetwork	0.0038	<0.05	NFKB1 (4.5)	RIPK2 (3.7)	TICAM1 (3.6)	MAPKAPK2 (2.9)	IFNGR1 (2.9)	MCL1 (2.1)	NLRP3 (2.1)	IL12B (1.9)	IRF5 (1.8)	ENSG00000235842 (1.6)
MP:0008478	increased spleen white pulp amount	0.00385	<0.05	IRF8 (3.9)	IL7R (3.2)	CTSS (3.2)	IL12A (3.1)	NLRP3 (3.0)	LTF (2.8)	IRF5 (2.7)	RARRES1 (2.4)	GOLPH3L (2.2)	MFSD1 (2.1)
GO:0006959	humoral immune response	0.00387	<0.05	RARRES1 (3.3)	RTP3 (2.6)	IRF8 (2.4)	CTSS (2.4)	IKZF3 (2.3)	C17orf69 (2.2)	ENSG00000237781 (1.9)	IRF5 (1.9)	LRRC2 (1.9)	GIMAP7 (1.7)
ENSG00000169750	RAC3 PPI subnetwork	0.00387	<0.05	MAPKAPK2 (2.2)	DENND1B (2.2)	RSRC1 (2.1)	ENSG00000243150 (1.9)	LYZ (1.9)	ENSG00000235842 (1.8)	STH (1.8)	PLEKHM1 (1.7)	TNPO3 (1.7)	CTSS (1.6)
MP:0008703	decreased interleukin-5 secretion	0.00392	<0.05	CCR3 (4.5)	ENSG00000240350 (3.8)	CXCR6 (3.8)	TNFSF15 (3.6)	ARL14 (3.1)	CCR1 (3.0)	IL12RB1 (2.9)	IL7R (2.8)	IL10 (2.7)	TGFBR3 (2.7)
ENSG00000054267	ARID4B PPI subnetwork	0.00392	<0.05	NFKB1 (2.9)	GSDMD (2.6)	CYLD (2.5)	MAPKAPK2 (2.5)	DENND1B (2.4)	KRT8P12 (2.0)	FKBP8 (1.7)	TICAM1 (1.6)	STH (1.6)	IL12A (1.5)
MP:0002217	small lymph nodes	0.00395	<0.05	IL7R (6.5)	GIMAP7 (6.5)	GIMAP6 (6.1)	GIMAP4 (5.5)	STAT4 (5.0)	IKZF1 (4.8)	IL12RB1 (3.8)	GIMAP2 (3.4)	CXCR6 (3.2)	CAPSL (3.0)
KEGG_SMALL_CELL_LUNG_CANCER	KEGG_SMALL_CELL_LUNG_CANCER	0.00395	<0.05	NFKB1 (2.9)	RIPK2 (2.6)	MCL1 (2.4)	CYLD (2.2)	TNFSF15 (2.1)	IL12B (2.0)	DENND1B (1.9)	OSGIN2 (1.9)	MAPKAPK2 (1.9)	IFNGR1 (1.8)
ENSG00000156127	BATF PPI subnetwork	0.00397	<0.05	MCL1 (5.3)	GDF15 (3.7)	MAFB (3.2)	ENSG00000240350 (2.8)	ENSA (2.5)	ENSG00000251136 (2.0)	GTDC1 (1.8)	GATAD1 (1.7)	IRF5 (1.7)	KIAA1107 (1.7)
GO:0001890	placenta development	0.00398	<0.05	ARHGAP27 (3.5)	ADAMTSL4 (3.2)	ELL (3.1)	C8orf73 (3.1)	ERVW-1 (2.5)	RARRES1 (2.4)	C17orf69 (2.2)	ENSG00000249748 (1.8)	STH (1.7)	ENSG00000233401 (1.6)
GO:0046822	regulation of nucleocytoplasmic transport	0.00399	<0.05	ENSG00000243150 (3.0)	IL19 (2.8)	NLRP3 (2.4)	TNFSF15 (2.3)	RIPK2 (2.1)	SLC6A20 (1.8)	ENSG00000219088 (1.8)	TICAM1 (1.7)	FYCO1 (1.7)	HCAR1 (1.6)
GO:0031294	lymphocyte costimulation	0.004	<0.05	IL12RB1 (3.4)	IL7R (3.0)	ENSG00000240350 (3.0)	XCR1 (2.9)	STAT4 (2.9)	GIMAP7 (2.9)	CXCR6 (2.8)	GIMAP2 (2.7)	SNX20 (2.6)	CCR9 (2.5)
GO:0031295	T cell costimulation	0.004	<0.05	IL12RB1 (3.4)	IL7R (3.0)	ENSG00000240350 (3.0)	XCR1 (2.9)	STAT4 (2.9)	GIMAP7 (2.9)	CXCR6 (2.8)	GIMAP2 (2.7)	SNX20 (2.6)	CCR9 (2.5)
GO:0002478	antigen processing and presentation of exogenous peptide antigen	0.00401	<0.05	LYZ (3.7)	CTSS (3.4)	GSDMB (2.8)	ARL17A (2.5)	IRF8 (2.4)	ARL14 (2.2)	IRF5 (2.1)	IFNGR1 (1.7)	IKZF3 (1.7)	XCR1 (1.7)
ENSG00000082146	STRADB PPI subnetwork	0.00401	<0.05	ENSG00000249748 (2.6)	C19orf50 (2.5)	IFNGR1 (2.3)	ENSG00000219088 (1.9)	SPTSSB (1.8)	RIPK2 (1.8)	GTDC1 (1.7)	PEX1 (1.6)	HCAR1 (1.6)	ENSG00000235842 (1.5)
GO:0032816	positive regulation of natural killer cell activation	0.00406	<0.05	ENSG00000204650 (3.6)	ENSG00000251136 (3.6)	IL12B (3.4)	XCR1 (3.0)	TNFSF15 (2.8)	ZPBP2 (2.7)	IL12A (2.6)	IL19 (2.3)	SPEF2 (1.7)	OSGIN2 (1.7)
ENSG00000110330	BIRC2 PPI subnetwork	0.00416	<0.05	NFKB1 (4.0)	ENSG00000251136 (3.3)	CYLD (3.2)	TICAM1 (3.1)	GSDMD (2.8)	IL12B (2.6)	DENND1B (2.5)	OSGIN2 (2.4)	RIPK2 (2.1)	SNX20 (2.1)
GO:0032844	regulation of homeostatic process	0.00416	<0.05	IQCJ-SCHIP1-AS1 (1.7)	GIMAP6 (1.7)	ARL17A (1.7)	CCR1 (1.7)	IL20 (1.7)	IL12B (1.6)	LYZ (1.6)	STAT4 (1.5)	ARL14 (1.5)	TNFSF15 (1.4)
MP:0005350	increased susceptibility to autoimmune disorder	0.00419	<0.05	ENSG00000240350 (4.0)	IKZF1 (3.4)	ADAMTSL4 (2.8)	ENSG00000251136 (2.6)	IL7R (2.6)	GIMAP4 (2.5)	CXCR6 (2.5)	ENSG00000237781 (2.3)	IL10 (2.3)	NFKB1 (2.3)
ENSG00000198788	MUC2 PPI subnetwork	0.00422	<0.05	ARL14 (5.9)	KRT8P12 (2.8)	RARRES1 (2.4)	ARHGAP27 (2.3)	GSDMB (2.3)	CTSS (2.1)	PEX1 (2.1)	ENSG00000249748 (1.7)	GOLPH3L (1.6)	IRF8 (1.6)
ENSG00000128340	RAC2 PPI subnetwork	0.00423	<0.05	LYZ (2.4)	CTSS (2.3)	CCR2 (2.1)	IL20 (2.0)	GIMAP4 (1.9)	GIMAP2 (1.8)	NLRP3 (1.8)	IKZF1 (1.8)	ENSG00000233401 (1.8)	STH (1.7)
GO:0009408	response to heat	0.00432	<0.05	NLRP3 (2.4)	RIPK2 (2.4)	UGT3A1 (2.1)	ENSG00000219088 (1.8)	C8orf73 (1.8)	PEX1 (1.7)	CCRL2 (1.7)	IL20 (1.6)	ENSG00000185294 (1.6)	OSGIN2 (1.5)
GO:0044403	symbiosis, encompassing mutualism through parasitism	0.00436	<0.05	XCR1 (4.2)	LTF (3.9)	ENSG00000237781 (2.6)	IL12A (2.4)	IL19 (2.1)	ENSG00000243150 (1.9)	FYCO1 (1.8)	ENSG00000233401 (1.8)	ENSG00000251136 (1.8)	CCR2 (1.6)
GO:0004709	MAP kinase kinase kinase activity	0.00439	<0.05	IFNGR1 (3.5)	ELL (3.3)	ARHGAP27 (2.7)	ENSG00000214401 (2.6)	NFKB1 (2.5)	IRF5 (2.2)	WNT3 (2.1)	ENSG00000219088 (1.9)	IL19 (1.9)	MAPKAPK2 (1.8)
ENSG00000206505	HLA-A PPI subnetwork	0.00439	<0.05	CCR5 (4.8)	IKZF3 (4.7)	GIMAP7 (4.4)	CXCR6 (4.3)	GSDMB (4.1)	IL7R (3.3)	SSR1 (3.3)	XCR1 (3.1)	ORMDL3 (3.1)	STAT4 (3.0)
ENSG00000196498	NCOR2 PPI subnetwork	0.0044	<0.05	MCL1 (3.6)	TGFBR3 (3.0)	KIAA1267 (2.8)	ARL14 (2.7)	ELL (2.3)	TICAM1 (2.3)	MAPKAPK2 (2.1)	RREB1 (2.1)	STH (1.8)	CCR9 (1.8)
ENSG00000185825	BCAP31 PPI subnetwork	0.00443	<0.05	SSR1 (4.7)	DENND1B (2.7)	IFNGR1 (2.5)	GSDMB (2.1)	NSMCE2 (2.1)	OSGIN2 (2.0)	ENSG00000240350 (1.9)	IKZF1 (1.9)	ENSG00000243150 (1.9)	IL12B (1.7)
GO:0018108	peptidyl-tyrosine phosphorylation	0.00448	<0.05	ENSG00000251136 (3.4)	TGFBR3 (3.1)	TNFSF15 (3.0)	HCAR1 (2.2)	STAT4 (1.9)	GIMAP7 (1.8)	IKZF1 (1.8)	ENSG00000233401 (1.7)	IL7R (1.7)	IL12RB1 (1.6)
GO:0000018	regulation of DNA recombination	0.0045	<0.05	ENSG00000237781 (3.6)	IKZF3 (3.6)	IL12RB1 (2.9)	ENSG00000240350 (2.8)	CCR3 (2.7)	RPAP2 (2.6)	IL19 (2.6)	GLMN (2.5)	ENSG00000219088 (2.0)	ENSG00000185294 (2.0)
MP:0001127	small ovary	0.00456	<0.05	BRDT (3.1)	ZPBP (3.1)	ZPBP2 (3.0)	C8orf73 (2.6)	OSGIN2 (2.1)	ERVW-1 (1.9)	HORMAD1 (1.7)	ARL14 (1.7)	YEATS4 (1.6)	IL12B (1.5)
ENSG00000167286	CD3D PPI subnetwork	0.00457	<0.05	CXCR6 (5.7)	IL7R (5.1)	GIMAP7 (4.9)	IKZF3 (4.5)	GIMAP2 (4.4)	CCR5 (4.1)	IL12RB1 (4.1)	GIMAP4 (4.0)	GIMAP6 (3.9)	LYZ (3.9)
ENSG00000206156	ENSG00000206156 PPI subnetwork	0.00463	<0.05	C8orf73 (3.2)	IRF5 (2.5)	GATAD1 (2.3)	TICAM1 (2.2)	SLC6A20 (2.1)	KPNA4 (2.0)	CCR9 (1.9)	ADAMTSL4 (1.8)	ARHGAP27 (1.8)	IFNGR1 (1.7)
ENSG00000077150	NFKB2 PPI subnetwork	0.00467	<0.05	NFKB1 (5.0)	RIPK2 (4.7)	NLRP3 (3.6)	TICAM1 (3.0)	MCL1 (3.0)	UBA52 (2.2)	CYLD (2.0)	GFM1 (2.0)	BTBD8 (1.6)	CCRL2 (1.6)
ENSG00000173327	MAP3K11 PPI subnetwork	0.00467	<0.05	ARHGAP27 (2.7)	FKBP8 (2.6)	TICAM1 (2.5)	GSDMD (2.3)	ENSG00000233077 (2.0)	NSF (1.8)	IRF8 (1.8)	GIMAP6 (1.7)	IL19 (1.7)	PPP5C (1.5)
GO:0031902	late endosome membrane	0.00469	<0.05	MFSD1 (4.3)	PLEKHM1 (3.1)	IFNGR1 (2.3)	CCRL2 (2.3)	LXN (2.3)	C17orf69 (2.2)	ENSG00000214401 (2.1)	OSGIN2 (2.1)	C19orf50 (1.9)	NSMCE2 (1.9)
ENSG00000163519	TRAT1 PPI subnetwork	0.0047	<0.05	GIMAP7 (5.2)	IL7R (5.1)	CCR9 (4.9)	STAT4 (4.9)	GIMAP6 (4.5)	CCR5 (4.2)	GIMAP4 (4.1)	CXCR6 (3.7)	LYZ (3.1)	GIMAP2 (3.1)
REACTOME_DESTABILIZATION_OF_MRNA_BY_TRISTETRAPROLIN_TTP	REACTOME_DESTABILIZATION_OF_MRNA_BY_TRISTETRAPROLIN_TTP	0.00477	<0.05	LZTFL1 (2.5)	MCL1 (2.1)	PPP5C (2.0)	IL12A (1.9)	C7orf64 (1.9)	IRF8 (1.8)	IL10 (1.6)	IKZF1 (1.4)	IL12B (1.4)	CCR1 (1.4)
GO:0051347	positive regulation of transferase activity	0.00478	<0.05	C8orf73 (3.7)	ENSG00000251136 (2.6)	OSGIN2 (2.4)	CCR3 (2.3)	ENSG00000219088 (2.2)	MAPKAPK2 (2.0)	ENSG00000233401 (1.9)	NLRP3 (1.9)	ARHGAP27 (1.9)	STH (1.7)
ENSG00000204642	HLA-F PPI subnetwork	0.00479	<0.05	CXCR6 (6.4)	CCR5 (6.2)	GIMAP7 (5.3)	IL7R (4.4)	GIMAP2 (4.0)	CCR9 (3.9)	STAT4 (3.9)	GIMAP4 (3.8)	GIMAP6 (3.6)	LYZ (3.5)
REACTOME_NEF:MEDIATES_DOWN_MODULATION_OF_CELL_SURFACE_RECEPTORS_BY_RECRUITING_THEM_TO_CLATHRIN_ADAPTERS	REACTOME_NEF:MEDIATES_DOWN_MODULATION_OF_CELL_SURFACE_RECEPTORS_BY_RECRUITING_THEM_TO_CLATHRIN_ADAPTERS	0.00481	<0.05	FKBP8 (4.6)	IKZF3 (3.4)	MFSD1 (2.4)	CYLD (2.3)	GIMAP4 (2.1)	CXCR6 (2.0)	CCR5 (1.9)	GIMAP7 (1.9)	GIMAP6 (1.9)	IL10 (1.9)
GO:0051050	positive regulation of transport	0.00488	<0.05	TNFSF15 (2.7)	BTBD8 (2.4)	ENSG00000244040 (2.4)	CCR3 (2.0)	ENSG00000219088 (2.0)	KIAA1107 (1.8)	LXN (1.8)	STAT4 (1.6)	ENSG00000185294 (1.5)	PPM1L (1.5)
ENSG00000101412	E2F1 PPI subnetwork	0.0049	<0.05	SMC4 (3.5)	TRIM59 (3.2)	KIAA1267 (3.1)	YEATS4 (2.9)	GDF15 (2.5)	C7orf64 (1.9)	TNPO3 (1.8)	ENSG00000233077 (1.6)	RSRC1 (1.6)	ENSG00000251136 (1.6)
GO:0043130	ubiquitin binding	0.00492	<0.05	KPNA4 (3.5)	RPAP2 (3.3)	ENSG00000243150 (2.6)	ELL (2.4)	ARL17A (2.3)	TICAM1 (2.2)	KIAA1107 (2.0)	FKBP8 (2.0)	CYLD (2.0)	SMC4 (1.9)
MP:0008522	abnormal lymph node germinal center morphology	0.00494	<0.05	IRF8 (3.6)	IL7R (3.5)	IRF5 (3.4)	STAT4 (3.4)	GIMAP7 (3.3)	IKZF1 (2.5)	GSDMB (2.1)	IKZF3 (2.0)	CCR5 (1.9)	GIMAP4 (1.9)
REACTOME_G0_AND_EARLY_G1	REACTOME_G0_AND_EARLY_G1	0.00499	<0.05	SMC4 (5.0)	TRIM59 (3.6)	IFT80 (2.2)	YEATS4 (2.2)	OSGIN2 (1.9)	ENSG00000214401 (1.8)	LZTFL1 (1.6)	GSDMB (1.6)	RARRES1 (1.4)	ENSG00000240207 (1.4)
ENSG00000157404	KIT PPI subnetwork	0.005	<0.05	IKZF1 (3.0)	XCR1 (2.8)	SNX20 (2.8)	GIMAP6 (2.6)	IRF8 (2.6)	STAT4 (2.6)	LYZ (2.4)	PLEKHM1 (2.3)	STH (2.3)	CCR5 (2.3)
ENSG00000005339	CREBBP PPI subnetwork	0.00501	<0.05	MCL1 (3.2)	TICAM1 (3.2)	KIAA1267 (2.8)	RREB1 (2.8)	ELL (2.7)	MAPKAPK2 (2.6)	IL10 (2.1)	GDF15 (2.0)	NFKB1 (2.0)	C8orf73 (1.9)
ENSG00000042980	ADAM28 PPI subnetwork	0.00505	<0.05	IRF5 (3.8)	ENSG00000251136 (2.1)	PLEKHM1 (2.0)	SNX20 (2.0)	RREB1 (2.0)	MAPKAPK2 (1.8)	RPAP2 (1.7)	ARHGAP27 (1.7)	GSDMD (1.7)	TICAM1 (1.7)
GO:0030522	intracellular receptor mediated signaling pathway	0.00506	<0.05	KIAA1267 (3.6)	C8orf73 (2.2)	STH (2.1)	RREB1 (1.8)	TICAM1 (1.7)	CCR9 (1.6)	ELL (1.6)	DENND1B (1.4)	ENSG00000240207 (1.2)	ENSG00000251136 (1.2)
GO:0045351	type I interferon biosynthetic process	0.00506	<0.05	ELL (3.1)	CCR2 (2.9)	XCR1 (2.4)	NOD2 (2.3)	IL19 (2.3)	CCR1 (2.2)	GSDMD (2.1)	ARL17A (2.0)	CCR5 (1.9)	CCR3 (1.8)
GO:0045191	regulation of isotype switching	0.00508	<0.05	IKZF3 (4.5)	ENSG00000240350 (3.8)	IL12RB1 (3.7)	IL19 (3.4)	ENSG00000249748 (3.2)	ENSG00000237781 (2.7)	ENSG00000204650 (2.7)	PDE4D (2.6)	RPAP2 (2.5)	CXCR6 (2.5)
REACTOME_G1_PHASE	REACTOME_G1_PHASE	0.00514	<0.05	IL12A (2.6)	ENSG00000214401 (2.4)	FKBP8 (2.0)	SPTSSB (1.9)	ORMDL3 (1.9)	SMC4 (1.8)	ELL (1.8)	ENSG00000204650 (1.7)	NLRP3 (1.7)	IKZF1 (1.6)
REACTOME_CYCLIN_D_ASSOCIATED_EVENTS_IN_G1	REACTOME_CYCLIN_D_ASSOCIATED_EVENTS_IN_G1	0.00514	<0.05	IL12A (2.6)	ENSG00000214401 (2.4)	FKBP8 (2.0)	SPTSSB (1.9)	ORMDL3 (1.9)	SMC4 (1.8)	ELL (1.8)	ENSG00000204650 (1.7)	NLRP3 (1.7)	IKZF1 (1.6)
MP:0001853	heart inflammation	0.00517	<0.05	IRF8 (4.0)	IKZF1 (3.6)	XCR1 (3.3)	MCL1 (3.0)	STH (2.5)	IRF5 (2.4)	BTBD8 (2.3)	NFKB1 (2.3)	PDE4D (2.0)	ENSG00000240207 (2.0)
MP:0008174	decreased follicular B cell number	0.0052	<0.05	CTSS (5.1)	IRF5 (4.4)	IRF8 (4.4)	IKZF3 (4.1)	GIMAP7 (3.9)	IKZF1 (3.7)	NFKB1 (3.6)	MCL1 (2.8)	TICAM1 (2.8)	GIMAP6 (2.7)
ENSG00000187555	USP7 PPI subnetwork	0.00526	<0.05	YEATS4 (2.9)	CYLD (2.9)	C19orf50 (2.4)	IKZF3 (2.3)	NLRP3 (1.9)	NFKB1 (1.6)	WNT3 (1.6)	GDF15 (1.6)	TICAM1 (1.5)	ENSG00000249748 (1.5)
GO:0010743	regulation of macrophage derived foam cell differentiation	0.00536	<0.05	ENSG00000248003 (3.0)	HCAR1 (2.5)	IFNGR1 (2.1)	GTDC1 (2.0)	ENSG00000235842 (1.5)	ENSG00000237781 (1.5)	RIPK2 (1.5)	CCR3 (1.5)	TNFSF15 (1.5)	C17orf69 (1.5)
GO:0010888	negative regulation of lipid storage	0.00537	<0.05	ENSG00000204650 (3.2)	GTDC1 (3.1)	HCAR1 (3.1)	CCRL2 (2.5)	ENSG00000235842 (2.3)	RIPK2 (2.3)	BTBD8 (2.2)	OSGIN2 (2.1)	ARHGAP27 (2.1)	NLRP3 (1.9)
GO:0018212	peptidyl-tyrosine modification	0.00537	<0.05	ENSG00000251136 (3.3)	TGFBR3 (3.1)	TNFSF15 (2.9)	HCAR1 (2.1)	STAT4 (1.8)	GIMAP7 (1.8)	IL12RB1 (1.7)	IKZF1 (1.7)	IL10 (1.7)	IL7R (1.6)
GO:0019882	antigen processing and presentation	0.00539	<0.05	GIMAP2 (3.9)	GSDMB (3.0)	ARL17A (2.6)	XCR1 (2.5)	ENSG00000243150 (2.5)	GSDMD (2.2)	IRF8 (2.1)	CTSS (2.0)	LYZ (2.0)	ENSG00000204650 (1.9)
ENSG00000143702	CEP170 PPI subnetwork	0.00548	<0.05	ARL14 (4.4)	ARHGAP27 (2.6)	KRT8P12 (2.5)	MFSD1 (1.9)	GSDMB (1.7)	CTSS (1.7)	PEX1 (1.5)	RARRES1 (1.5)	GOLPH3L (1.4)	IL20 (1.4)
MP:0002619	abnormal lymphocyte morphology	0.00551	<0.05	GIMAP7 (4.1)	IKZF1 (3.7)	GIMAP4 (3.7)	IL12RB1 (3.7)	IKZF3 (3.4)	ENSG00000240350 (3.3)	IL7R (3.0)	IRF8 (3.0)	STAT4 (2.9)	CXCR6 (2.8)
MP:0003453	abnormal keratinocyte physiology	0.00559	<0.05	ENSG00000249748 (2.8)	TICAM1 (2.7)	LXN (2.6)	ADAMTSL4 (2.5)	NLRP3 (2.4)	ENSG00000240207 (2.2)	ARL14 (2.1)	GDF15 (1.9)	WNT3 (1.9)	RIPK2 (1.7)
REACTOME_DEADENYLATION_OF_MRNA	REACTOME_DEADENYLATION_OF_MRNA	0.0056	<0.05	KIAA1267 (3.2)	YEATS4 (3.0)	GOLPH3L (2.1)	RPAP2 (2.0)	ENSG00000243150 (1.8)	RSRC1 (1.5)	NKD1 (1.5)	CYLD (1.5)	TNPO3 (1.4)	NFKB1 (1.4)
GO:0004869	cysteine-type endopeptidase inhibitor activity	0.00562	<0.05	TNFSF15 (3.5)	RTP3 (2.6)	ENSG00000185294 (2.5)	LYZ (2.4)	NOD2 (2.3)	ENSG00000235842 (2.3)	BRDT (2.1)	CCRL2 (2.0)	NKD1 (1.8)	NLRP3 (1.7)
GO:0046889	positive regulation of lipid biosynthetic process	0.00567	<0.05	IL20 (2.8)	HORMAD1 (2.5)	BTBD8 (2.4)	TNFSF15 (2.1)	CCRL2 (1.9)	PDE4D (1.8)	ENSG00000244040 (1.8)	CAPSL (1.8)	PPP5C (1.7)	C8orf73 (1.7)
ENSG00000133740	E2F5 PPI subnetwork	0.00567	<0.05	SMC4 (3.5)	C7orf64 (2.7)	TRIM59 (2.1)	IFNGR1 (2.0)	KIAA1267 (1.8)	NSMCE2 (1.8)	IL19 (1.6)	TGFBR3 (1.6)	RREB1 (1.4)	TNPO3 (1.4)
ENSG00000038427	VCAN PPI subnetwork	0.00569	<0.05	RIPK2 (4.3)	CCR5 (3.3)	SNX20 (3.3)	GIMAP6 (3.0)	CCR1 (2.7)	LYZ (2.7)	NFKB1 (2.6)	CCRL2 (2.5)	RARRES1 (2.4)	NLRP3 (2.4)
ENSG00000126261	UBA2 PPI subnetwork	0.0057	<0.05	YEATS4 (2.9)	ENSA (2.7)	PPP5C (2.2)	ORMDL3 (2.0)	IL10 (1.9)	RSRC1 (1.9)	GTDC1 (1.7)	ENSG00000235842 (1.6)	NSMCE2 (1.5)	CCR2 (1.5)
ENSG00000015285	WAS PPI subnetwork	0.00571	<0.05	PLEKHM1 (3.1)	TNPO3 (2.5)	CCR1 (2.5)	IRF5 (2.3)	IRF8 (2.2)	TICAM1 (2.2)	CTSS (2.1)	KPNA4 (2.1)	GIMAP6 (2.1)	MFSD1 (2.1)
REACTOME_EICOSANOID_LIGAND:BINDING_RECEPTORS	REACTOME_EICOSANOID_LIGAND:BINDING_RECEPTORS	0.00571	<0.05	SPEF2 (3.9)	IL7R (3.6)	CCR3 (3.5)	TGFBR3 (3.1)	IL12RB1 (3.0)	ENSG00000235842 (2.8)	CCR2 (2.7)	GIMAP6 (2.4)	IKZF1 (1.9)	BTBD8 (1.9)
MP:0008182	decreased marginal zone B cell number	0.00574	<0.05	IKZF3 (4.5)	IKZF1 (4.3)	IRF5 (4.3)	SNX20 (3.9)	NFKB1 (3.6)	MCL1 (3.6)	IRF8 (3.5)	CTSS (3.2)	TICAM1 (3.1)	GIMAP7 (3.0)
ENSG00000213658	LAT PPI subnetwork	0.00574	<0.05	IKZF1 (4.9)	CCR9 (4.5)	CCR5 (4.4)	CXCR6 (4.2)	IL12RB1 (4.0)	STAT4 (3.9)	GIMAP6 (3.7)	GIMAP7 (3.7)	CCR2 (3.7)	GIMAP4 (3.2)
MP:0008476	increased spleen red pulp amount	0.00575	<0.05	NFKB1 (4.9)	IKZF1 (4.0)	RIPK2 (3.7)	NOD2 (3.2)	IRF8 (3.1)	TICAM1 (2.7)	ENSG00000251136 (2.7)	MAPKAPK2 (2.6)	SNX20 (2.5)	NLRP3 (2.1)
ENSG00000165806	CASP7 PPI subnetwork	0.00576	<0.05	ENSG00000243150 (2.9)	GSDMD (2.8)	DENND1B (2.7)	CYLD (2.6)	MAPKAPK2 (2.6)	KPNA4 (2.3)	NFKB1 (2.2)	ENSG00000233077 (2.2)	KRT8P12 (2.1)	ARHGAP27 (2.0)
MP:0008080	abnormal CD8-positive T cell differentiation	0.00579	<0.05	GIMAP6 (8.1)	GIMAP7 (8.0)	STAT4 (6.5)	IKZF3 (6.3)	CXCR6 (6.3)	GIMAP4 (6.2)	IL7R (6.0)	CCR9 (5.3)	IL12RB1 (5.3)	CCR5 (4.3)
REACTOME_REGULATION_OF_IFNA_SIGNALING	REACTOME_REGULATION_OF_IFNA_SIGNALING	0.00588	<0.05	ENSG00000251136 (4.8)	IL12A (4.5)	ENSG00000244040 (4.0)	IRF8 (2.5)	MAPKAPK2 (2.5)	CCRL2 (2.5)	OSGIN2 (2.5)	ENSG00000237781 (2.5)	RIPK2 (2.3)	SNX20 (2.1)
KEGG_VEGF_SIGNALING_PATHWAY	KEGG_VEGF_SIGNALING_PATHWAY	0.00591	<0.05	IKZF1 (2.7)	TNFSF15 (2.6)	PPP5C (2.6)	IQCJ-SCHIP1-AS1 (2.3)	ENSG00000204650 (2.0)	FKBP8 (2.0)	SNX20 (1.9)	DENND1B (1.9)	GIMAP6 (1.8)	PLEKHM1 (1.6)
GO:0010742	macrophage derived foam cell differentiation	0.00594	<0.05	ENSG00000248003 (3.0)	HCAR1 (2.2)	IFNGR1 (2.1)	ENSG00000237781 (2.0)	ENSG00000235842 (1.8)	GTDC1 (1.7)	ENSG00000233401 (1.6)	C17orf69 (1.6)	RIPK2 (1.5)	CCR1 (1.5)
GO:0090077	foam cell differentiation	0.00594	<0.05	ENSG00000248003 (3.0)	HCAR1 (2.2)	IFNGR1 (2.1)	ENSG00000237781 (2.0)	ENSG00000235842 (1.8)	GTDC1 (1.7)	ENSG00000233401 (1.6)	C17orf69 (1.6)	RIPK2 (1.5)	CCR1 (1.5)
MP:0004255	abnormal spongiotrophoblast layer morphology	0.00598	<0.05	ADAMTSL4 (3.5)	ERVW-1 (3.2)	TNFSF15 (2.8)	RREB1 (2.7)	RIPK2 (2.5)	ARHGAP27 (2.4)	ELL (2.1)	C8orf73 (2.0)	GSDMB (1.9)	MAPKAPK2 (1.7)
ENSG00000162924	REL PPI subnetwork	0.00602	<0.05	NFKB1 (5.8)	TICAM1 (5.7)	RIPK2 (4.4)	IFNGR1 (3.9)	MCL1 (3.8)	MAPKAPK2 (3.5)	CYLD (2.9)	NLRP3 (2.2)	HORMAD1 (2.2)	ENSA (2.1)
ENSG00000005007	UPF1 PPI subnetwork	0.00604	<0.05	KPNA4 (4.3)	TNPO3 (3.1)	LZTFL1 (2.8)	OSGIN2 (1.9)	NSMCE2 (1.9)	RSRC1 (1.8)	ENSG00000214401 (1.6)	C8orf73 (1.5)	ELL (1.4)	C7orf64 (1.4)
ENSG00000211790	ENSG00000211790 PPI subnetwork	0.00606	<0.05	CXCR6 (5.9)	GIMAP7 (5.4)	IL7R (5.0)	GIMAP2 (4.8)	LYZ (4.6)	CCR5 (4.5)	GIMAP6 (4.5)	GIMAP4 (4.4)	IKZF3 (4.3)	IL12RB1 (4.2)
ENSG00000169896	ITGAM PPI subnetwork	0.00607	<0.05	LTF (6.9)	LYZ (4.7)	IFNGR1 (2.9)	RTP3 (2.0)	MFSD1 (1.9)	TNFSF15 (1.8)	IRF5 (1.7)	CTSS (1.7)	CCR1 (1.6)	NLRP3 (1.5)
GO:0071900	regulation of protein serine/threonine kinase activity	0.00608	<0.05	C8orf73 (4.2)	MCL1 (2.9)	GDF15 (2.6)	ARHGAP27 (2.4)	NLRP3 (2.1)	CCR2 (2.0)	ELL (1.9)	PLEKHM1 (1.9)	ENSG00000251136 (1.9)	XCR1 (1.7)
ENSG00000101442	ACTR5 PPI subnetwork	0.00613	<0.05	C7orf64 (4.4)	YEATS4 (3.3)	ENSA (3.2)	KIAA1267 (3.2)	LZTFL1 (2.7)	PPP5C (2.7)	RSRC1 (2.3)	GOLPH3L (1.9)	FKBP8 (1.7)	IL12B (1.4)
ENSG00000211739	ENSG00000211739 PPI subnetwork	0.0062	<0.05	CXCR6 (6.1)	GIMAP7 (5.4)	IL7R (5.2)	GIMAP2 (4.8)	GIMAP4 (4.5)	CCR5 (4.5)	GIMAP6 (4.5)	LYZ (4.4)	IKZF3 (4.3)	IL12RB1 (4.1)
ENSG00000211799	ENSG00000211799 PPI subnetwork	0.0062	<0.05	CXCR6 (6.1)	GIMAP7 (5.4)	IL7R (5.2)	GIMAP2 (4.8)	GIMAP4 (4.5)	CCR5 (4.5)	GIMAP6 (4.5)	LYZ (4.4)	IKZF3 (4.3)	IL12RB1 (4.1)
ENSG00000211735	ENSG00000211735 PPI subnetwork	0.0062	<0.05	CXCR6 (6.1)	GIMAP7 (5.4)	IL7R (5.2)	GIMAP2 (4.8)	GIMAP4 (4.5)	CCR5 (4.5)	GIMAP6 (4.5)	LYZ (4.4)	IKZF3 (4.3)	IL12RB1 (4.1)
ENSG00000211810	ENSG00000211810 PPI subnetwork	0.0062	<0.05	CXCR6 (6.1)	GIMAP7 (5.4)	IL7R (5.2)	GIMAP2 (4.8)	GIMAP4 (4.5)	CCR5 (4.5)	GIMAP6 (4.5)	LYZ (4.4)	IKZF3 (4.3)	IL12RB1 (4.1)
MP:0004803	increased susceptibility to autoimmune diabetes	0.00628	<0.05	GIMAP4 (4.2)	ENSG00000240350 (3.8)	STAT4 (3.6)	IRF8 (3.2)	GIMAP7 (3.1)	CXCR6 (3.1)	IL7R (2.9)	IL12RB1 (2.9)	CTSS (2.8)	CCR2 (2.7)
MP:0000662	abnormal branching of the mammary ductal tree	0.00629	<0.05	HCAR1 (2.7)	RREB1 (2.5)	IL20 (2.5)	SPTSSB (2.3)	TGFBR3 (2.2)	ORMDL3 (1.9)	WNT3 (1.8)	CCR1 (1.8)	IL19 (1.8)	IL12B (1.6)
MP:0010377	abnormal gut flora balance	0.00634	<0.05	LTF (8.6)	CTSS (4.3)	IFNGR1 (2.9)	SLC6A20 (2.6)	RARRES1 (2.6)	ENSG00000233077 (2.6)	GIMAP2 (2.6)	STH (2.1)	GSDMD (1.9)	SNX20 (1.6)
ENSG00000069399	BCL3 PPI subnetwork	0.00637	<0.05	TICAM1 (4.3)	NFKB1 (3.9)	ENSG00000251136 (2.5)	RIPK2 (2.3)	ARL14 (2.3)	MCL1 (2.2)	ENSG00000233077 (2.2)	NSMCE2 (2.2)	IRF8 (2.1)	ENSA (2.0)
MP:0002723	abnormal immune serum protein physiology	0.00644	<0.05	IRF8 (3.2)	GIMAP7 (3.1)	CTSS (2.5)	NFKB1 (2.5)	RARRES1 (2.3)	LTF (2.2)	ARHGAP27 (2.2)	GSDMD (2.1)	IL7R (2.0)	GIMAP4 (2.0)
ENSG00000172115	CYCS PPI subnetwork	0.00645	<0.05	NSMCE2 (2.6)	GSDMD (2.1)	NFKB1 (1.8)	GIMAP6 (1.8)	TGFBR3 (1.7)	CCR9 (1.7)	ENSG00000240207 (1.6)	IL12RB1 (1.6)	IKZF3 (1.5)	ELL (1.5)
MP:0000334	decreased granulocyte number	0.00647	<0.05	NOD2 (3.1)	SNX20 (2.8)	IL12RB1 (2.6)	IKZF1 (2.6)	MAPKAPK2 (2.4)	CCR3 (2.3)	ENSG00000240350 (2.3)	C19orf50 (2.2)	GDF15 (2.2)	GIMAP4 (2.2)
REACTOME_APOPTOSIS	REACTOME_APOPTOSIS	0.00649	<0.05	GSDMD (2.6)	KRT8P12 (2.3)	KPNA4 (2.1)	CXCR6 (2.1)	IL12RB1 (1.9)	CYLD (1.8)	GSDMB (1.7)	ENSG00000243150 (1.6)	GIMAP2 (1.6)	ENSA (1.6)
REACTOME_CLASS_I_MHC_MEDIATED_ANTIGEN_PROCESSING__PRESENTATION	REACTOME_CLASS_I_MHC_MEDIATED_ANTIGEN_PROCESSING__PRESENTATION	0.0065	<0.05	GIMAP2 (3.0)	KPNA4 (2.5)	GSDMD (2.4)	NSF (1.9)	LRRC2 (1.7)	CYLD (1.6)	IL19 (1.6)	IL12A (1.5)	MAPKAPK2 (1.5)	TNPO3 (1.5)
GO:0001782	B cell homeostasis	0.00653	<0.05	IKZF3 (2.8)	ELL (2.5)	IRF5 (2.4)	SNX20 (2.3)	GSDMB (2.1)	IL12A (2.0)	ENSG00000235842 (1.7)	ENSG00000237781 (1.6)	CCR9 (1.5)	IFNGR1 (1.5)
GO:0032182	small conjugating protein binding	0.00655	<0.05	KPNA4 (3.6)	RPAP2 (3.1)	ELL (2.6)	ENSG00000243150 (2.4)	TICAM1 (2.2)	KIAA1107 (2.1)	RIPK2 (2.0)	CYLD (2.0)	FKBP8 (2.0)	ENSG00000235842 (2.0)
ENSG00000137462	TLR2 PPI subnetwork	0.00656	<0.05	NLRP3 (4.2)	OSGIN2 (3.6)	CCR1 (3.4)	CTSS (3.1)	CCR2 (2.9)	CCRL2 (2.7)	IFNGR1 (2.3)	MAFB (2.3)	IRF5 (2.2)	LTF (1.9)
ENSG00000206294	ENSG00000206294 PPI subnetwork	0.00657	<0.05	IL7R (5.2)	GIMAP7 (5.2)	CXCR6 (5.2)	CCR5 (4.5)	GIMAP6 (4.2)	IL12RB1 (4.2)	LYZ (3.8)	GIMAP4 (3.7)	STAT4 (3.5)	CCR9 (3.0)
ENSG00000211889	ENSG00000211889 PPI subnetwork	0.00663	<0.05	CXCR6 (5.9)	GIMAP7 (5.3)	IL7R (5.1)	GIMAP2 (4.9)	LYZ (4.8)	CCR5 (4.4)	GIMAP6 (4.4)	GIMAP4 (4.4)	IKZF3 (4.1)	IL12RB1 (4.1)
MP:0003644	thymus atrophy	0.00665	<0.05	NFKB1 (5.1)	RIPK2 (3.8)	GIMAP7 (3.1)	PDE4D (3.1)	GIMAP6 (3.0)	TICAM1 (2.7)	GIMAP4 (2.4)	RSRC1 (2.1)	CYLD (2.1)	HORMAD1 (2.1)
MP:0006410	abnormal common myeloid progenitor cell morphology	0.00675	<0.05	GSDMD (4.2)	LTF (3.8)	SNX20 (3.4)	IRF8 (3.3)	ENSG00000240350 (3.2)	CCR2 (2.9)	IKZF1 (2.9)	LYZ (2.8)	IRF5 (2.7)	NOD2 (2.4)
ENSG00000158186	MRAS PPI subnetwork	0.00677	<0.05	GIMAP6 (3.3)	GIMAP4 (3.1)	IKZF1 (2.9)	CYLD (2.6)	GTDC1 (2.5)	DENND1B (2.5)	IKZF3 (2.3)	SNX20 (2.2)	GIMAP7 (2.1)	TNPO3 (2.1)
ENSG00000198933	TBKBP1 PPI subnetwork	0.00682	<0.05	IRF5 (2.7)	DENND1B (2.5)	PLEKHM1 (2.4)	ARHGAP27 (2.1)	SNX20 (2.0)	IL19 (2.0)	FYCO1 (1.9)	TICAM1 (1.8)	ENSG00000233077 (1.8)	GSDMD (1.6)
ENSG00000212645	ENSG00000212645 PPI subnetwork	0.00686	<0.05	ENSG00000249748 (2.5)	TICAM1 (2.3)	ENSG00000233077 (2.3)	ELL (2.1)	IL12A (2.0)	IFNGR1 (1.9)	IKZF3 (1.9)	KPNA4 (1.9)	MAPKAPK2 (1.8)	RIPK2 (1.7)
ENSG00000118046	STK11 PPI subnetwork	0.00689	<0.05	ELL (2.8)	C19orf50 (2.7)	MAPKAPK2 (2.3)	NSF (2.2)	FKBP8 (2.1)	GTDC1 (2.1)	GSDMD (2.0)	DENND1B (1.9)	ENSG00000249748 (1.7)	MLF1 (1.7)
REACTOME_TRAF3:DEPENDENT_IRF_ACTIVATION_PATHWAY	REACTOME_TRAF3:DEPENDENT_IRF_ACTIVATION_PATHWAY	0.00692	<0.05	CCRL2 (2.7)	NFKB1 (2.7)	GSDMD (2.6)	ARHGAP27 (2.5)	RTP3 (2.3)	NOD2 (2.3)	OSGIN2 (2.3)	RPAP2 (2.2)	TICAM1 (2.0)	RIPK2 (2.0)
ENSG00000113013	HSPA9 PPI subnetwork	0.00693	<0.05	NFKB1 (3.5)	RIPK2 (3.1)	TICAM1 (3.0)	GFM1 (2.3)	MLF1 (2.1)	NLRP3 (2.1)	MCL1 (1.9)	PPP5C (1.9)	YEATS4 (1.8)	IFNGR1 (1.8)
MP:0002407	abnormal double-negative T cell morphology	0.00693	<0.05	IKZF1 (6.6)	CCR9 (5.4)	GIMAP7 (5.3)	IL7R (4.6)	GIMAP6 (4.0)	SNX20 (3.6)	CXCR6 (3.5)	GIMAP2 (3.2)	IL12RB1 (3.2)	GIMAP4 (3.1)
ENSG00000183918	SH2D1A PPI subnetwork	0.00694	<0.05	CCR5 (4.1)	GIMAP6 (3.9)	STAT4 (3.7)	GIMAP4 (3.4)	IKZF3 (3.3)	CXCR6 (3.3)	IL7R (3.0)	GIMAP7 (2.9)	IL12RB1 (2.7)	RPAP2 (2.6)
MP:0000709	enlarged thymus	0.00703	<0.20	IKZF1 (5.1)	IKZF3 (4.8)	IL12RB1 (4.6)	CXCR6 (3.9)	IL10 (3.6)	GIMAP7 (3.1)	GIMAP4 (2.1)	SNX20 (2.1)	PEX1 (2.0)	STAT4 (2.0)
ENSG00000092208	GEMIN2 PPI subnetwork	0.00705	<0.20	GLMN (3.8)	PPP5C (3.3)	RPAP2 (2.1)	TNPO3 (1.7)	NSMCE2 (1.6)	CAPSL (1.6)	C19orf50 (1.5)	ERVW-1 (1.5)	IL12RB1 (1.4)	EPHX4 (1.4)
ENSG00000160654	CD3G PPI subnetwork	0.00707	<0.20	CXCR6 (5.7)	GIMAP7 (5.1)	IL7R (4.8)	GIMAP2 (4.7)	LYZ (4.5)	GIMAP6 (4.3)	GIMAP4 (4.3)	CCR5 (4.1)	IKZF3 (4.1)	IL12RB1 (4.0)
GO:0042176	regulation of protein catabolic process	0.00707	<0.20	GTDC1 (2.2)	ENSG00000235842 (2.2)	FKBP8 (2.1)	PPP5C (2.1)	ELL (2.0)	KPNA4 (2.0)	PDE4D (2.0)	IKZF3 (1.9)	PGPEP1 (1.9)	ORMDL3 (1.8)
REACTOME_TRYPTOPHAN_CATABOLISM	REACTOME_TRYPTOPHAN_CATABOLISM	0.00708	<0.20	RTP3 (4.3)	IL12B (4.2)	RARRES1 (3.4)	IL19 (3.3)	CCR5 (2.4)	UGT3A1 (2.2)	C17orf69 (2.1)	ENSG00000233077 (2.1)	STAT4 (2.0)	IRF8 (1.9)
GO:0009266	response to temperature stimulus	0.0071	<0.20	ENSG00000219088 (2.9)	HCAR1 (2.8)	IL20 (2.4)	STH (2.3)	RIPK2 (2.1)	GDF15 (2.1)	NLRP3 (2.1)	SPTSSB (2.0)	ARL14 (1.7)	CCRL2 (1.7)
ENSG00000136807	CDK9 PPI subnetwork	0.00711	<0.20	NSMCE2 (3.5)	C7orf64 (2.2)	LZTFL1 (2.2)	C19orf50 (1.9)	ENSG00000233077 (1.5)	HCAR1 (1.4)	RIPK2 (1.4)	GLMN (1.4)	MLF1 (1.4)	EPHX4 (1.4)
MP:0005559	increased circulating glucose level	0.00711	<0.20	HCAR1 (3.3)	TGFBR3 (2.5)	CCR3 (1.8)	RIPK2 (1.7)	ARL14 (1.7)	ENSG00000235842 (1.6)	TICAM1 (1.6)	IL20 (1.6)	FYCO1 (1.6)	ENSG00000219088 (1.4)
ENSG00000108504	ENSG00000108504 PPI subnetwork	0.00715	<0.20	SMC4 (4.0)	GLMN (3.1)	IKZF3 (2.8)	TRIM59 (2.5)	PPP5C (1.9)	RPAP2 (1.7)	TNPO3 (1.5)	ARHGAP27 (1.4)	SPTSSB (1.3)	ORMDL3 (1.3)
ENSG00000011405	PIK3C2A PPI subnetwork	0.00716	<0.20	GSDMB (2.9)	LRRC2 (2.9)	MLF1 (2.0)	ENSG00000235842 (2.0)	IL12B (2.0)	ENSG00000233401 (1.9)	MAPKAPK2 (1.8)	IL12A (1.8)	STAT4 (1.8)	FKBP8 (1.8)
ENSG00000118194	TNNT2 PPI subnetwork	0.00716	<0.20	LRRC2 (2.7)	FYCO1 (2.1)	NLRP3 (2.1)	GIMAP6 (2.0)	ENSG00000204650 (1.9)	RIPK2 (1.7)	CYLD (1.7)	MLF1 (1.7)	IL12RB1 (1.6)	OSGIN2 (1.5)
ENSG00000164104	HMGB2 PPI subnetwork	0.00719	<0.20	NKD1 (3.8)	IL12A (2.7)	CCR5 (2.2)	ENSG00000248003 (2.1)	IL19 (2.1)	ENSG00000243150 (2.0)	LTF (2.0)	NOD2 (2.0)	TRIM59 (1.8)	PPM1L (1.8)
ENSG00000184371	CSF1 PPI subnetwork	0.00726	<0.20	IFNGR1 (2.7)	CCR3 (2.6)	CCR1 (2.4)	IL12RB1 (2.4)	SNX20 (2.3)	ENSG00000237781 (2.2)	CRB1 (2.0)	CTSS (1.9)	IRF5 (1.9)	FYCO1 (1.8)
GO:0043406	positive regulation of MAP kinase activity	0.00726	<0.20	C8orf73 (3.6)	ENSG00000244040 (3.3)	ENSG00000251136 (2.8)	ARHGAP27 (2.4)	NLRP3 (2.3)	ELL (2.2)	CCR1 (2.1)	CCR3 (1.9)	IL12B (1.9)	IQCJ-SCHIP1-AS1 (1.9)
GO:0043405	regulation of MAP kinase activity	0.00727	<0.20	C8orf73 (4.0)	ENSG00000244040 (2.9)	ARHGAP27 (2.6)	MCL1 (2.5)	CCR2 (2.4)	ENSG00000251136 (2.4)	NLRP3 (2.2)	ENSG00000235842 (2.1)	PLEKHM1 (1.9)	ELL (1.8)
GO:0042267	natural killer cell mediated cytotoxicity	0.00733	<0.20	XCR1 (3.7)	CCR5 (3.5)	IKZF3 (3.2)	ENSG00000240350 (3.1)	GTDC1 (2.9)	ENSG00000204650 (2.6)	CXCR6 (2.3)	ENSG00000249748 (2.1)	IL12RB1 (2.1)	CAPSL (2.1)
GO:0002228	natural killer cell mediated immunity	0.00733	<0.20	XCR1 (3.7)	CCR5 (3.5)	IKZF3 (3.2)	ENSG00000240350 (3.1)	GTDC1 (2.9)	ENSG00000204650 (2.6)	CXCR6 (2.3)	ENSG00000249748 (2.1)	IL12RB1 (2.1)	CAPSL (2.1)
GO:0033674	positive regulation of kinase activity	0.00736	<0.20	C8orf73 (3.5)	OSGIN2 (2.5)	ENSG00000251136 (2.5)	CCR3 (2.3)	ENSG00000219088 (2.0)	MAPKAPK2 (2.0)	NLRP3 (1.9)	ENSG00000233401 (1.8)	ARHGAP27 (1.8)	STH (1.7)
REACTOME_ER:PHAGOSOME_PATHWAY	REACTOME_ER:PHAGOSOME_PATHWAY	0.00737	<0.20	GIMAP2 (3.3)	GSDMB (2.6)	GSDMD (2.3)	CTSS (2.1)	KPNA4 (1.9)	ENSG00000204650 (1.9)	CYLD (1.7)	IL12A (1.6)	ORMDL3 (1.5)	SSR1 (1.5)
ENSG00000010671	BTK PPI subnetwork	0.00737	<0.20	IKZF1 (4.8)	CTSS (3.5)	IRF5 (3.3)	IRF8 (3.1)	GIMAP6 (2.6)	IKZF3 (2.3)	GIMAP7 (2.2)	CCR2 (2.2)	IL7R (2.1)	MAFB (2.1)
MP:0001245	thick dermal layer	0.0074	<0.20	RIPK2 (4.0)	TICAM1 (3.6)	NFKB1 (3.3)	CCRL2 (3.2)	MCL1 (3.2)	NLRP3 (2.4)	ENSG00000251136 (2.2)	GDF15 (2.1)	CCR1 (2.0)	CYLD (1.9)
ENSG00000178950	GAK PPI subnetwork	0.00741	<0.20	FKBP8 (2.5)	CXCR6 (2.3)	SLC6A20 (2.0)	ENSG00000244040 (2.0)	MAPKAPK2 (2.0)	C19orf50 (1.9)	IKZF1 (1.8)	STAT4 (1.8)	RPAP2 (1.6)	FYCO1 (1.6)
ENSG00000132906	CASP9 PPI subnetwork	0.00746	<0.20	ADAMTSL4 (3.4)	FKBP8 (2.5)	GSDMD (2.3)	MAPKAPK2 (2.2)	TICAM1 (2.2)	GTDC1 (2.1)	ENSG00000240350 (2.0)	CCR1 (1.9)	SNX20 (1.9)	IFNGR1 (1.8)
KEGG_MAPK_SIGNALING_PATHWAY	KEGG_MAPK_SIGNALING_PATHWAY	0.00746	<0.20	MCL1 (4.2)	NKD1 (2.8)	MAPKAPK2 (2.7)	TICAM1 (2.6)	NFKB1 (2.5)	RIPK2 (2.5)	LRRC2 (2.4)	NLRP3 (2.3)	CRHR1 (2.3)	SNX20 (2.3)
ENSG00000173110	HSPA6 PPI subnetwork	0.00754	<0.20	OSGIN2 (3.4)	NFKB1 (3.3)	TICAM1 (3.1)	NLRP3 (3.0)	RIPK2 (2.8)	KPNA4 (2.8)	ENSG00000251136 (2.4)	IFNGR1 (2.3)	TNPO3 (2.1)	ARL14 (1.9)
ENSG00000178607	ERN1 PPI subnetwork	0.00754	<0.20	TICAM1 (2.5)	ENSG00000249748 (2.5)	IFNGR1 (2.3)	ENSG00000233077 (2.0)	IL12A (2.0)	IKZF3 (1.8)	ENSG00000251136 (1.8)	ELL (1.7)	KPNA4 (1.7)	SPTSSB (1.6)
MP:0005201	abnormal retinal pigment epithelium morphology	0.00757	<0.20	CRB1 (4.7)	SLC6A20 (2.9)	GDF15 (2.3)	RARRES1 (2.2)	MAFB (2.2)	MFSD1 (1.9)	NLRP3 (1.9)	C17orf69 (1.8)	CCR5 (1.8)	NKD1 (1.7)
GO:0019210	kinase inhibitor activity	0.00762	<0.20	GDF15 (3.9)	IL10 (3.5)	PGPEP1 (2.7)	MCL1 (2.5)	IL19 (2.4)	GSDMB (2.3)	ENSG00000240350 (2.2)	ELL (2.1)	ADAMTSL4 (2.1)	IFT80 (2.0)
ENSG00000103319	EEF2K PPI subnetwork	0.00763	<0.20	ARHGAP27 (2.4)	PGPEP1 (2.4)	DENND1B (2.2)	IL20 (2.2)	PPP5C (2.0)	YEATS4 (2.0)	MAPKAPK2 (1.9)	GSDMD (1.8)	ORMDL3 (1.8)	ENSG00000235842 (1.8)
ENSG00000101336	HCK PPI subnetwork	0.00768	<0.20	DENND1B (4.4)	IRF5 (3.7)	IKZF1 (3.2)	CCR1 (3.0)	LXN (2.8)	CTSS (2.4)	GIMAP6 (2.2)	MAFB (2.2)	ARHGAP27 (2.2)	SNX20 (2.0)
GO:0048520	positive regulation of behavior	0.0077	<0.20	TNFSF15 (3.2)	CCR5 (3.1)	ENSG00000219088 (2.4)	IL20 (2.3)	ENSG00000240350 (2.1)	RARRES1 (2.0)	ENSG00000244040 (1.8)	CTSS (1.8)	BTBD8 (1.7)	IL7R (1.7)
ENSG00000011422	PLAUR PPI subnetwork	0.00773	<0.20	CCR1 (4.7)	LYZ (4.4)	CTSS (3.9)	MAFB (3.6)	IRF5 (3.5)	IL7R (1.9)	IFNGR1 (1.9)	LRRC2 (1.9)	LTF (1.8)	TNFSF15 (1.7)
MP:0002665	decreased circulating corticosterone level	0.00774	<0.20	TGFBR3 (3.0)	NLRP3 (2.9)	PPM1L (2.7)	ELL (2.3)	C8orf73 (2.2)	ENSG00000185294 (2.2)	IL12B (1.9)	MCL1 (1.7)	TICAM1 (1.6)	ENSG00000237781 (1.6)
REACTOME_INTERFERON_ALPHABETA_SIGNALING	REACTOME_INTERFERON_ALPHABETA_SIGNALING	0.00782	<0.20	GSDMD (3.1)	GIMAP2 (2.8)	CCRL2 (2.1)	ENSG00000251136 (2.0)	MAPKAPK2 (1.9)	CCR1 (1.7)	FYCO1 (1.7)	SNX20 (1.7)	CTSS (1.6)	NFKB1 (1.5)
GO:0002020	protease binding	0.00782	<0.20	NLRP3 (3.8)	ENSG00000240350 (2.9)	IL7R (2.8)	RIPK2 (2.5)	GDF15 (2.5)	TICAM1 (2.4)	LYZ (2.4)	LTF (2.3)	IL10 (2.0)	ENSG00000235842 (1.9)
MP:0000221	decreased leukocyte cell number	0.00782	<0.20	IKZF1 (3.1)	GDF15 (2.7)	GIMAP7 (2.4)	RTP3 (2.4)	RIPK2 (2.3)	ELL (2.3)	NFKB1 (2.2)	CYLD (2.0)	GIMAP2 (1.9)	IL12A (1.9)
ENSG00000105369	CD79A PPI subnetwork	0.00783	<0.20	IL7R (6.2)	GIMAP7 (4.5)	IRF8 (4.3)	IKZF3 (3.9)	GIMAP4 (3.1)	SNX20 (2.9)	LTF (2.8)	GIMAP6 (2.8)	IKZF1 (2.7)	LYZ (2.4)
ENSG00000115145	STAM2 PPI subnetwork	0.0079	<0.20	PLEKHM1 (3.0)	NSF (3.0)	RPAP2 (2.2)	C19orf50 (2.2)	ELL (2.0)	NFKB1 (1.9)	CCR2 (1.9)	LRRC2 (1.8)	ENSG00000235842 (1.8)	GOLPH3L (1.8)
GO:0019900	kinase binding	0.0079	<0.20	MAPKAPK2 (3.2)	PLEKHM1 (2.4)	ELL (2.3)	XCR1 (2.3)	FKBP8 (2.2)	CCR9 (2.1)	TICAM1 (2.1)	MCL1 (2.1)	SMC4 (2.1)	IFNGR1 (2.0)
MP:0008866	chromosomal instability	0.00797	<0.20	SMC4 (4.7)	TRIM59 (2.9)	OSGIN2 (2.4)	IFT80 (2.4)	ENSG00000251136 (2.1)	ZPBP2 (2.1)	YEATS4 (1.8)	LRRC2 (1.8)	ENSG00000237781 (1.8)	ENSG00000235842 (1.7)
ENSG00000156711	MAPK13 PPI subnetwork	0.00801	<0.20	MCL1 (5.4)	C8orf73 (3.6)	GDF15 (3.0)	PLEKHM1 (2.8)	ENSG00000235842 (2.6)	NLRP3 (2.3)	DENND1B (2.2)	EPHX4 (2.1)	CCRL2 (2.1)	KIAA1267 (2.1)
MP:0008673	decreased interleukin-13 secretion	0.00803	<0.20	CCR3 (5.4)	IL10 (4.0)	CXCR6 (3.5)	CCR1 (3.4)	CCRL2 (3.2)	IL12RB1 (3.0)	STAT4 (2.8)	LTF (2.7)	ENSG00000240350 (2.6)	RPAP2 (2.5)
REACTOME_G1S_DNA_DAMAGE_CHECKPOINTS	REACTOME_G1S_DNA_DAMAGE_CHECKPOINTS	0.00803	<0.20	GSDMB (2.3)	GDF15 (2.0)	KPNA4 (2.0)	GIMAP2 (1.9)	ENSG00000204650 (1.9)	NSF (1.8)	C19orf50 (1.7)	IL12A (1.7)	PLEKHM1 (1.5)	ENSA (1.5)
ENSG00000106682	EIF4H PPI subnetwork	0.00805	<0.20	UBA52 (6.2)	LZTFL1 (2.8)	NSMCE2 (2.5)	TNFSF15 (2.3)	RPAP2 (2.1)	NOD2 (1.6)	GSDMD (1.3)	ERVW-1 (1.3)	C19orf50 (1.3)	ENSG00000243150 (1.3)
GO:0030162	regulation of proteolysis	0.0081	<0.20	IL19 (3.8)	IL20 (3.2)	PGPEP1 (2.2)	DENND1B (2.1)	EPHX4 (2.1)	PPP5C (2.0)	XCR1 (1.8)	LYZ (1.7)	MAPKAPK2 (1.6)	ENSG00000248003 (1.5)
ENSG00000026103	FAS PPI subnetwork	0.00811	<0.20	IL12RB1 (3.5)	GIMAP4 (2.9)	CYLD (2.7)	GIMAP6 (2.4)	GIMAP7 (2.3)	IKZF1 (2.2)	STAT4 (2.2)	IFNGR1 (2.2)	TICAM1 (2.1)	CXCR6 (2.1)
REACTOME_PD:1_SIGNALING	REACTOME_PD:1_SIGNALING	0.00817	<0.20	IRF8 (5.0)	CXCR6 (4.9)	IL12RB1 (4.5)	CCR5 (4.3)	IL7R (4.2)	LYZ (4.2)	GIMAP4 (4.1)	GIMAP7 (4.0)	GIMAP6 (3.8)	CTSS (3.6)
REACTOME_PHOSPHORYLATION_OF_CD3_AND_TCR_ZETA_CHAINS	REACTOME_PHOSPHORYLATION_OF_CD3_AND_TCR_ZETA_CHAINS	0.0082	<0.20	IRF8 (5.4)	CXCR6 (4.6)	GIMAP7 (4.5)	IL7R (4.5)	GIMAP6 (4.5)	GIMAP4 (4.5)	CCR5 (4.4)	LYZ (4.4)	CTSS (4.4)	IL12RB1 (3.8)
MP:0009764	decreased sensitivity to induced morbidity/mortality	0.00823	<0.20	CCRL2 (5.8)	NLRP3 (5.3)	CCR1 (4.2)	TNFSF15 (4.0)	CTSS (3.7)	RIPK2 (3.4)	GDF15 (2.9)	TICAM1 (2.3)	IL12A (2.3)	CCR3 (2.3)
MP:0002724	enhanced wound healing	0.00828	<0.20	IL19 (2.7)	C8orf73 (2.7)	MAPKAPK2 (2.5)	RARRES1 (2.3)	GDF15 (2.2)	IKZF3 (2.1)	IL20 (2.1)	RREB1 (1.8)	TNFSF15 (1.8)	LXN (1.7)
ENSG00000137403	HLA-F PPI subnetwork	0.00829	<0.20	CCR5 (5.1)	CXCR6 (4.3)	SSR1 (4.2)	LYZ (3.3)	GIMAP2 (3.1)	XCR1 (3.0)	GSDMD (2.9)	IKZF3 (2.7)	GIMAP7 (2.7)	GSDMB (2.6)
MP:0005023	abnormal wound healing	0.00832	<0.20	OSGIN2 (3.4)	ARHGAP27 (2.6)	RTP3 (2.2)	CTSS (2.1)	NLRP3 (2.0)	CCR1 (2.0)	IKZF1 (1.9)	ELL (1.9)	MCL1 (1.9)	DENND1B (1.9)
ENSG00000203879	GDI1 PPI subnetwork	0.00834	<0.20	FKBP8 (3.5)	PPP5C (3.2)	ENSG00000204650 (2.8)	KPNA4 (2.5)	KRT8P12 (2.0)	ADAMTSL4 (2.0)	ENSG00000244040 (2.0)	NSF (1.8)	TICAM1 (1.7)	GSDMB (1.6)
GO:0006913	nucleocytoplasmic transport	0.00844	<0.20	KPNA4 (3.9)	TNPO3 (2.9)	ENSA (2.2)	ENSG00000243150 (2.0)	GLMN (1.7)	ELL (1.6)	RPAP2 (1.6)	OSGIN2 (1.4)	TICAM1 (1.4)	KRT8P12 (1.3)
ENSG00000158517	NCF1 PPI subnetwork	0.00844	<0.20	IKZF1 (2.8)	TICAM1 (2.5)	ZPBP2 (2.5)	IRF8 (2.3)	NFKB1 (2.3)	SNX20 (2.1)	LYZ (2.0)	CTSS (1.9)	IFNGR1 (1.8)	KIAA1107 (1.8)
ENSG00000103051	COG4 PPI subnetwork	0.00847	<0.20	SSR1 (3.4)	GATAD1 (3.0)	GOLPH3L (2.8)	PEX1 (2.5)	ELL (2.2)	LZTFL1 (1.9)	C7orf64 (1.8)	NSF (1.8)	TNFSF15 (1.7)	ENSG00000251136 (1.6)
GO:0051052	regulation of DNA metabolic process	0.00852	<0.20	ENSG00000219088 (2.9)	RPAP2 (2.9)	YEATS4 (2.3)	IFT80 (2.2)	ENSG00000237781 (2.1)	ENSG00000233401 (1.6)	OSGIN2 (1.5)	C19orf50 (1.5)	IL19 (1.4)	PPP5C (1.4)
GO:0051170	nuclear import	0.00853	<0.20	FYCO1 (2.8)	IL19 (2.7)	TNPO3 (2.7)	ARL17A (2.3)	LRRC2 (1.9)	TNFSF15 (1.9)	OSGIN2 (1.8)	ENSG00000248003 (1.7)	RIPK2 (1.7)	NLRP3 (1.6)
GO:0045785	positive regulation of cell adhesion	0.00854	<0.20	ENSG00000244040 (2.3)	IL7R (1.8)	MFSD1 (1.7)	GSDMB (1.6)	TGFBR3 (1.6)	LTF (1.6)	ENSG00000251136 (1.5)	GIMAP6 (1.4)	CCR5 (1.4)	STAT4 (1.4)
REACTOME_CYCLIN_E_ASSOCIATED_EVENTS_DURING_G1S_TRANSITION	REACTOME_CYCLIN_E_ASSOCIATED_EVENTS_DURING_G1S_TRANSITION	0.00859	<0.20	GIMAP2 (2.2)	GSDMB (2.1)	ENSG00000204650 (1.9)	KPNA4 (1.7)	NSF (1.7)	IL12A (1.7)	NSMCE2 (1.6)	IL12RB1 (1.5)	PLEKHM1 (1.4)	GFM1 (1.4)
GO:0006919	activation of cysteine-type endopeptidase activity involved in apoptotic process	0.00866	<0.20	GATAD1 (2.5)	EPHX4 (2.4)	CCR2 (2.2)	LXN (2.0)	RIPK2 (2.0)	GSDMD (1.7)	GDF15 (1.7)	IL12A (1.7)	ENSG00000251136 (1.6)	RTP3 (1.6)
MP:0000706	small thymus	0.00868	<0.20	IKZF1 (4.1)	GIMAP7 (3.0)	IL12RB1 (3.0)	CCR9 (2.9)	IL7R (2.8)	ENSG00000240350 (2.7)	ARHGAP27 (2.7)	GSDMD (2.6)	STAT4 (2.2)	LYZ (2.2)
REACTOME_REGULATION_OF_DNA_REPLICATION	REACTOME_REGULATION_OF_DNA_REPLICATION	0.00871	<0.20	SMC4 (2.3)	GSDMB (2.2)	KPNA4 (2.0)	C19orf50 (1.8)	GIMAP2 (1.6)	NSMCE2 (1.5)	ENSG00000204650 (1.5)	ENSG00000214401 (1.5)	C7orf64 (1.4)	GFM1 (1.3)
GO:0005544	calcium-dependent phospholipid binding	0.00872	<0.20	LTF (3.3)	LXN (2.9)	KRT8P12 (2.9)	ARL14 (2.7)	LYZ (2.7)	GOLPH3L (2.0)	NSMCE2 (1.7)	ENSG00000219088 (1.5)	SPTSSB (1.5)	C8orf73 (1.5)
GO:0045834	positive regulation of lipid metabolic process	0.00881	<0.20	BTBD8 (3.3)	HCAR1 (2.7)	IL20 (2.7)	ENSG00000244040 (2.4)	CCRL2 (2.3)	ENSG00000185294 (2.0)	RTP3 (1.9)	CAPSL (1.8)	IL12A (1.7)	RREB1 (1.5)
GO:0042269	regulation of natural killer cell mediated cytotoxicity	0.00883	<0.20	XCR1 (4.7)	CCR5 (3.6)	ENSG00000240350 (3.3)	ENSG00000204650 (3.0)	GTDC1 (2.9)	IL12RB1 (2.8)	IKZF3 (2.8)	CXCR6 (2.5)	IL19 (2.4)	ENSG00000244040 (2.4)
GO:0002715	regulation of natural killer cell mediated immunity	0.00883	<0.20	XCR1 (4.7)	CCR5 (3.6)	ENSG00000240350 (3.3)	ENSG00000204650 (3.0)	GTDC1 (2.9)	IL12RB1 (2.8)	IKZF3 (2.8)	CXCR6 (2.5)	IL19 (2.4)	ENSG00000244040 (2.4)
ENSG00000115325	DOK1 PPI subnetwork	0.00886	<0.20	GIMAP6 (3.3)	MAFB (3.1)	LYZ (2.7)	DENND1B (2.7)	CCR1 (2.5)	IRF5 (2.5)	STAT4 (2.4)	IKZF1 (2.4)	RREB1 (2.3)	IFNGR1 (2.2)
GO:0006310	DNA recombination	0.00888	<0.20	C7orf64 (3.2)	YEATS4 (3.1)	ENSG00000243150 (2.7)	GLMN (2.6)	RSRC1 (2.1)	IFT80 (2.1)	NSMCE2 (2.0)	ENSG00000204650 (1.9)	ENSG00000249748 (1.9)	ZPBP2 (1.7)
GO:0010951	negative regulation of endopeptidase activity	0.00893	<0.20	RARRES1 (3.6)	IL20 (3.6)	IL19 (2.4)	ADAMTSL4 (2.2)	ENSG00000233077 (2.0)	ENSG00000185294 (1.9)	LYZ (1.7)	ENSG00000235842 (1.7)	CAPSL (1.6)	SPEF2 (1.6)
GO:0006606	protein import into nucleus	0.00902	<0.20	FYCO1 (2.8)	IL19 (2.8)	TNPO3 (2.6)	ARL17A (2.2)	TNFSF15 (2.1)	LRRC2 (2.0)	ENSG00000248003 (1.8)	RIPK2 (1.7)	OSGIN2 (1.7)	NLRP3 (1.6)
ENSG00000172936	MYD88 PPI subnetwork	0.00902	<0.20	CCR2 (5.3)	IRF5 (4.1)	CTSS (3.7)	CCR1 (3.7)	NOD2 (3.3)	IFNGR1 (3.1)	NFKB1 (3.1)	SNX20 (2.8)	NLRP3 (2.8)	GSDMD (2.8)
REACTOME_DEFENSINS	REACTOME_DEFENSINS	0.00902	<0.20	LTF (3.9)	NOD2 (2.5)	LYZ (2.4)	SNX20 (2.1)	CCR1 (2.1)	CCR5 (2.0)	MFSD1 (2.0)	CTSS (1.9)	RPAP2 (1.7)	ZPBP (1.7)
MP:0006094	increased fat cell size	0.00905	<0.20	TGFBR3 (2.5)	ADAMTSL4 (2.4)	HCAR1 (2.3)	ORMDL3 (2.1)	FYCO1 (2.0)	ERVW-1 (2.0)	IL20 (1.9)	PLEKHM1 (1.8)	IQCJ-SCHIP1-AS1 (1.7)	MLF1 (1.7)
GO:0032368	regulation of lipid transport	0.00909	<0.20	ENSG00000244040 (3.5)	HCAR1 (3.0)	ORMDL3 (2.4)	ENSG00000237781 (2.1)	ARL14 (1.9)	ENSG00000235842 (1.8)	CCRL2 (1.6)	RTP3 (1.6)	IFNGR1 (1.5)	ARL17A (1.5)
GO:0090068	positive regulation of cell cycle process	0.00911	<0.20	ENSG00000204650 (2.4)	GSDMB (2.3)	ENSG00000214401 (2.1)	C19orf50 (1.8)	SPTSSB (1.8)	GIMAP2 (1.7)	TRIM59 (1.7)	GDF15 (1.6)	ENSG00000243150 (1.6)	IL19 (1.5)
KEGG_ANTIGEN_PROCESSING_AND_PRESENTATION	KEGG_ANTIGEN_PROCESSING_AND_PRESENTATION	0.00915	<0.20	IRF8 (5.4)	IKZF3 (3.9)	CTSS (3.8)	IL12A (3.5)	LYZ (3.4)	ENSG00000251136 (3.3)	CCR5 (2.9)	IL12RB1 (2.7)	SSR1 (2.6)	CXCR6 (2.5)
ENSG00000146648	EGFR PPI subnetwork	0.00921	<0.20	GSDMD (2.3)	IL10 (2.2)	IKZF1 (2.1)	MAPKAPK2 (2.1)	ELL (2.0)	NFKB1 (2.0)	DENND1B (2.0)	PDE4D (2.0)	ADAMTSL4 (2.0)	PLEKHM1 (1.9)
ENSG00000114030	KPNA1 PPI subnetwork	0.00933	<0.20	TNPO3 (3.2)	SMC4 (2.8)	NFKB1 (2.7)	CAPSL (2.1)	IKZF1 (2.0)	KPNA4 (1.9)	IQCJ-SCHIP1-AS1 (1.9)	TRIM59 (1.8)	NOD2 (1.7)	IKZF3 (1.7)
ENSG00000146232	NFKBIE PPI subnetwork	0.00934	<0.20	NFKB1 (5.0)	RIPK2 (4.0)	TICAM1 (3.9)	KPNA4 (2.7)	BTBD8 (2.4)	TNPO3 (2.3)	CYLD (2.2)	NLRP3 (2.1)	IL12B (1.9)	HORMAD1 (1.8)
ENSG00000106400	ZNHIT1 PPI subnetwork	0.00943	<0.20	C7orf64 (3.7)	ENSA (3.5)	KIAA1267 (3.3)	PPP5C (2.6)	YEATS4 (2.5)	IFT80 (2.3)	GOLPH3L (2.1)	LZTFL1 (2.0)	RSRC1 (1.7)	ENSG00000244040 (1.5)
MP:0000750	abnormal muscle regeneration	0.00949	<0.20	MLF1 (3.0)	HORMAD1 (2.7)	GDF15 (2.6)	CCRL2 (2.6)	GTDC1 (2.5)	RIPK2 (2.4)	MCL1 (2.2)	IL12RB1 (1.9)	IL10 (1.9)	ENSG00000233401 (1.8)
MP:0002398	abnormal bone marrow cell morphology/development	0.00954	<0.20	LTF (3.8)	GSDMD (3.2)	IKZF1 (2.8)	SNX20 (2.8)	CYLD (2.6)	IRF5 (2.5)	MCL1 (2.4)	MAPKAPK2 (2.1)	GIMAP6 (2.0)	CCR1 (1.9)
KEGG_PATHWAYS_IN_CANCER	KEGG_PATHWAYS_IN_CANCER	0.00954	<0.20	NKD1 (3.8)	NFKB1 (2.6)	TNFSF15 (2.5)	MAPKAPK2 (2.5)	RIPK2 (2.4)	MCL1 (2.2)	RREB1 (2.1)	TGFBR3 (2.0)	PDE4D (1.7)	IKZF1 (1.7)
MP:0000343	altered response to myocardial infarction	0.00957	<0.20	CCR1 (5.8)	CCR5 (3.9)	CCR2 (3.4)	RARRES1 (3.1)	LYZ (3.0)	GDF15 (2.9)	IFNGR1 (2.7)	CCRL2 (2.7)	CCR3 (2.4)	TGFBR3 (2.2)
REACTOME_P53:DEPENDENT_G1_DNA_DAMAGE_RESPONSE	REACTOME_P53:DEPENDENT_G1_DNA_DAMAGE_RESPONSE	0.0096	<0.20	KPNA4 (2.3)	GSDMB (2.2)	GDF15 (2.1)	GIMAP2 (2.1)	ENSG00000204650 (1.9)	NSF (1.9)	C19orf50 (1.8)	PLEKHM1 (1.5)	IL12A (1.5)	BTBD8 (1.5)
REACTOME_P53:DEPENDENT_G1S_DNA_DAMAGE_CHECKPOINT	REACTOME_P53:DEPENDENT_G1S_DNA_DAMAGE_CHECKPOINT	0.0096	<0.20	KPNA4 (2.3)	GSDMB (2.2)	GDF15 (2.1)	GIMAP2 (2.1)	ENSG00000204650 (1.9)	NSF (1.9)	C19orf50 (1.8)	PLEKHM1 (1.5)	IL12A (1.5)	BTBD8 (1.5)
ENSG00000204261	ENSG00000204261 PPI subnetwork	0.0096	<0.20	KRT8P12 (2.0)	GSDMB (1.9)	GFM1 (1.9)	ENSG00000204650 (1.8)	NSF (1.8)	KPNA4 (1.7)	NSMCE2 (1.7)	IL12RB1 (1.7)	CYLD (1.7)	PLEKHM1 (1.6)
ENSG00000206296	ENSG00000206296 PPI subnetwork	0.0096	<0.20	KRT8P12 (2.0)	GSDMB (1.9)	GFM1 (1.9)	ENSG00000204650 (1.8)	NSF (1.8)	KPNA4 (1.7)	NSMCE2 (1.7)	IL12RB1 (1.7)	CYLD (1.7)	PLEKHM1 (1.6)
ENSG00000206232	ENSG00000206232 PPI subnetwork	0.0096	<0.20	KRT8P12 (2.0)	GSDMB (1.9)	GFM1 (1.9)	ENSG00000204650 (1.8)	NSF (1.8)	KPNA4 (1.7)	NSMCE2 (1.7)	IL12RB1 (1.7)	CYLD (1.7)	PLEKHM1 (1.6)
ENSG00000116830	TTF2 PPI subnetwork	0.0096	<0.20	SMC4 (2.8)	IL20 (2.7)	NFKB1 (2.3)	TRIM59 (2.3)	RSRC1 (2.1)	ENSG00000185294 (2.0)	YEATS4 (1.9)	LZTFL1 (1.9)	NLRP3 (1.8)	MAPKAPK2 (1.7)
MP:0002020	increased tumor incidence	0.00965	<0.20	PEX1 (2.9)	SMC4 (2.6)	LTF (2.5)	RSRC1 (2.3)	TRIM59 (2.2)	YEATS4 (2.1)	GDF15 (2.1)	IFT80 (2.0)	NLRP3 (1.9)	ENSG00000237781 (1.7)
ENSG00000186350	RXRA PPI subnetwork	0.00967	<0.20	MAPKAPK2 (3.5)	GTDC1 (3.1)	TICAM1 (2.7)	IL10 (2.6)	MCL1 (2.6)	RREB1 (2.3)	GSDMB (2.2)	PDE4D (2.2)	ARHGAP27 (2.1)	MAFB (2.0)
REACTOME_HOST_INTERACTIONS_OF_HIV_FACTORS	REACTOME_HOST_INTERACTIONS_OF_HIV_FACTORS	0.00971	<0.20	KPNA4 (3.1)	GFM1 (2.5)	GIMAP2 (2.4)	NSF (2.1)	CYLD (2.1)	IRF8 (1.8)	NSMCE2 (1.7)	ENSG00000243150 (1.6)	CCR5 (1.6)	IKZF1 (1.5)
ENSG00000110987	BCL7A PPI subnetwork	0.00974	<0.20	NFKB1 (4.7)	TICAM1 (4.1)	RIPK2 (3.6)	ARL17A (2.5)	CYLD (2.4)	KIAA1267 (2.2)	IL12B (2.2)	MAPKAPK2 (2.1)	IRF5 (1.9)	WNT3 (1.8)
MP:0004725	decreased platelet serotonin level	0.00994	<0.20	RPAP2 (2.2)	RREB1 (2.2)	SPTSSB (2.0)	IL12B (2.0)	C19orf50 (1.8)	GDF15 (1.8)	IKZF1 (1.7)	OSGIN2 (1.7)	XCR1 (1.7)	ARL14 (1.6)
ENSG00000177728	KIAA0195 PPI subnetwork	0.01	<0.20	IRF5 (3.0)	ENSG00000251136 (2.3)	OSGIN2 (2.2)	TICAM1 (2.1)	RREB1 (2.0)	PLEKHM1 (2.0)	DENND1B (2.0)	XCR1 (2.0)	ARHGAP27 (1.9)	RTP3 (1.7)
ENSG00000008294	SPAG9 PPI subnetwork	0.01	<0.20	RIPK2 (4.6)	NFKB1 (4.1)	TICAM1 (3.5)	ENSG00000251136 (3.4)	CYLD (3.1)	NLRP3 (3.0)	MAPKAPK2 (2.8)	SNX20 (2.4)	IFNGR1 (2.0)	OSGIN2 (1.9)
MP:0002397	abnormal bone marrow morphology	0.01	<0.20	IRF5 (3.0)	ARL14 (2.9)	CCR3 (2.7)	LYZ (2.6)	ARHGAP27 (2.0)	SNX20 (2.0)	FKBP8 (2.0)	RIPK2 (2.0)	HCAR1 (1.8)	GDF15 (1.8)
MP:0001792	impaired wound healing	0.01	<0.20	RARRES1 (2.8)	ARHGAP27 (2.5)	IL7R (2.5)	KRT8P12 (2.3)	ENSG00000243150 (2.2)	SPEF2 (2.1)	FYCO1 (1.8)	ENSG00000240350 (1.6)	CAPSL (1.6)	NFKB1 (1.5)
ENSG00000198053	SIRPA PPI subnetwork	0.01	<0.20	SNX20 (2.4)	FYCO1 (2.2)	LRRC2 (1.9)	C8orf73 (1.7)	MAPKAPK2 (1.7)	RIPK2 (1.7)	IL12A (1.6)	CCR3 (1.5)	TGFBR3 (1.5)	HCAR1 (1.5)
ENSG00000197943	PLCG2 PPI subnetwork	0.01	<0.20	IL7R (4.1)	IRF8 (4.0)	MAFB (3.1)	GIMAP6 (2.9)	GIMAP4 (2.8)	STAT4 (2.6)	IKZF1 (2.6)	LYZ (2.4)	PLEKHM1 (2.3)	BTBD8 (2.2)
ENSG00000145901	TNIP1 PPI subnetwork	0.01	<0.20	RIPK2 (4.2)	NFKB1 (3.9)	CYLD (3.7)	TICAM1 (2.8)	NLRP3 (2.7)	OSGIN2 (2.6)	GLMN (2.5)	ENSG00000251136 (2.5)	BTBD8 (2.3)	NOD2 (2.1)
ENSG00000169306	IL1RAPL1 PPI subnetwork	0.01	<0.20	ARL14 (4.6)	ARHGAP27 (2.1)	GSDMB (2.1)	CTSS (2.0)	KRT8P12 (1.8)	ENSG00000249748 (1.8)	PEX1 (1.7)	RARRES1 (1.6)	PLEKHM1 (1.5)	RREB1 (1.5)
MP:0008782	increased B cell apoptosis	0.01	<0.20	IKZF3 (4.2)	IRF8 (4.2)	IRF5 (3.8)	MAFB (3.4)	IL7R (3.2)	CTSS (2.7)	IL12A (2.4)	NFKB1 (2.3)	NOD2 (2.2)	GIMAP7 (1.9)
MP:0003355	decreased ovulation rate	0.01	<0.20	TGFBR3 (3.2)	HCAR1 (3.1)	MAFB (2.7)	TNFSF15 (2.5)	RIPK2 (2.5)	CCR9 (2.1)	GDF15 (2.1)	MCL1 (2.1)	OSGIN2 (2.1)	CCRL2 (2.1)
MP:0000628	abnormal mammary gland development	0.01	<0.20	TGFBR3 (3.4)	IL20 (2.4)	ENSG00000251136 (2.2)	RTP3 (2.1)	KIAA1267 (2.0)	PPM1L (1.9)	ENSG00000237781 (1.9)	NOD2 (1.8)	SPEF2 (1.8)	IL12B (1.7)
GO:0033209	tumor necrosis factor-mediated signaling pathway	0.01	<0.20	ZPBP2 (3.1)	ENSG00000244040 (2.5)	GSDMD (2.4)	ENSG00000214401 (2.2)	LXN (2.1)	ENSG00000240350 (2.0)	ENSG00000235842 (2.0)	NOD2 (1.9)	GOLPH3L (1.7)	C8orf73 (1.7)
GO:0032102	negative regulation of response to external stimulus	0.01	<0.20	ARL17A (3.6)	HCAR1 (3.2)	ENSG00000240350 (2.1)	CCR3 (2.0)	ARL14 (2.0)	BTBD8 (1.8)	XCR1 (1.7)	SNX20 (1.5)	RARRES1 (1.5)	ENSG00000219088 (1.4)
MP:0002874	decreased hemoglobin content	0.01	<0.20	CCRL2 (3.2)	GDF15 (3.0)	MAFB (2.8)	LTF (2.8)	TICAM1 (2.5)	IL20 (2.4)	CCR3 (2.3)	IL19 (2.0)	MCL1 (1.9)	LXN (1.7)
GO:0007254	JNK cascade	0.01	<0.20	OSGIN2 (3.5)	ARHGAP27 (2.9)	ENSG00000214401 (2.8)	DENND1B (2.7)	ENSG00000251136 (2.6)	C8orf73 (2.6)	TICAM1 (2.5)	XCR1 (2.3)	ENSG00000235842 (2.2)	KPNA4 (2.0)
ENSG00000105953	OGDH PPI subnetwork	0.01	<0.20	TNPO3 (2.8)	ORMDL3 (2.6)	GFM1 (2.4)	ELL (2.1)	FYCO1 (2.1)	ENSG00000248003 (2.0)	ENSG00000219088 (1.8)	SPTSSB (1.8)	KRT8P12 (1.8)	NSF (1.7)
REACTOME_SWITCHING_OF_ORIGINS_TO_A_POST:REPLICATIVE_STATE	REACTOME_SWITCHING_OF_ORIGINS_TO_A_POST:REPLICATIVE_STATE	0.01	<0.20	KPNA4 (2.4)	GSDMB (2.2)	SMC4 (2.0)	C19orf50 (1.9)	GIMAP2 (1.7)	ENSG00000204650 (1.6)	NSF (1.5)	C7orf64 (1.5)	GFM1 (1.5)	ENSG00000214401 (1.4)
REACTOME_ORC1_REMOVAL_FROM_CHROMATIN	REACTOME_ORC1_REMOVAL_FROM_CHROMATIN	0.01	<0.20	KPNA4 (2.4)	GSDMB (2.2)	SMC4 (2.0)	C19orf50 (1.9)	GIMAP2 (1.7)	ENSG00000204650 (1.6)	NSF (1.5)	C7orf64 (1.5)	GFM1 (1.5)	ENSG00000214401 (1.4)
GO:0010876	lipid localization	0.01	<0.20	IL20 (2.2)	RTP3 (2.1)	HCAR1 (1.9)	ENSG00000244040 (1.6)	PEX1 (1.4)	ORMDL3 (1.4)	MFSD1 (1.4)	PGPEP1 (1.3)	ARHGAP27 (1.3)	CCR9 (1.2)
ENSG00000215301	DDX3X PPI subnetwork	0.01	<0.20	GLMN (2.5)	NFKB1 (2.1)	TNPO3 (2.1)	IL12B (1.7)	KIAA1267 (1.7)	SMC4 (1.6)	CYLD (1.6)	MCL1 (1.5)	PPP5C (1.4)	IFT80 (1.3)
MP:0000711	thymus cortex hypoplasia	0.01	<0.20	IL12RB1 (4.0)	DENND1B (2.5)	SNX20 (2.2)	IKZF1 (2.0)	RARRES1 (1.9)	BTBD8 (1.8)	IL7R (1.7)	GDF15 (1.6)	PDE4D (1.6)	ADAMTSL4 (1.6)
ENSG00000175899	A2M PPI subnetwork	0.01	<0.20	RTP3 (3.6)	NLRP3 (3.3)	ZPBP2 (2.8)	IL19 (2.8)	LYZ (2.7)	CCRL2 (2.5)	CCR1 (2.2)	GDF15 (2.2)	IL12B (2.0)	HCAR1 (1.9)
MP:0005075	abnormal melanosome morphology	0.01	<0.20	ENSG00000214401 (2.3)	GOLPH3L (2.2)	ARL17A (2.1)	RSRC1 (2.0)	C19orf50 (2.0)	RREB1 (1.8)	XCR1 (1.4)	SLC6A20 (1.3)	ENSG00000219088 (1.3)	FYCO1 (1.3)
REACTOME_REMOVAL_OF_LICENSING_FACTORS_FROM_ORIGINS	REACTOME_REMOVAL_OF_LICENSING_FACTORS_FROM_ORIGINS	0.01	<0.20	KPNA4 (2.2)	GSDMB (2.2)	SMC4 (2.2)	C19orf50 (1.9)	GIMAP2 (1.7)	C7orf64 (1.6)	ENSG00000204650 (1.5)	NSMCE2 (1.5)	NSF (1.5)	GFM1 (1.5)
MP:0000414	alopecia	0.01	<0.20	MAFB (2.9)	ARL14 (2.8)	ENSG00000243150 (2.5)	CCR9 (2.4)	SLC6A20 (2.2)	NFKB1 (2.0)	IFNGR1 (1.9)	LZTFL1 (1.5)	LYZ (1.5)	PDE4D (1.5)
MP:0001239	abnormal epidermis stratum granulosum morphology	0.01	<0.20	ENSG00000235842 (3.8)	MAFB (2.8)	NOD2 (2.7)	C8orf73 (2.0)	ARL14 (1.9)	ARL17A (1.9)	MCL1 (1.8)	RTP3 (1.8)	KIAA1267 (1.8)	ADAMTSL4 (1.8)
MP:0000245	abnormal erythropoiesis	0.01	<0.20	IKZF1 (4.4)	LTF (3.2)	MCL1 (2.6)	MAPKAPK2 (2.5)	IL12A (2.4)	SNX20 (2.2)	NOD2 (2.2)	CCRL2 (2.2)	GDF15 (2.1)	NLRP3 (1.9)
GO:0046890	regulation of lipid biosynthetic process	0.01	<0.20	ORMDL3 (2.9)	RTP3 (2.7)	OSGIN2 (2.4)	C8orf73 (2.0)	BTBD8 (2.0)	HCAR1 (1.9)	CCRL2 (1.5)	RREB1 (1.5)	IL20 (1.4)	MAPKAPK2 (1.3)
GO:0030728	ovulation	0.01	<0.20	ELL (3.2)	HCAR1 (3.1)	SPTSSB (2.7)	ENSG00000219088 (2.5)	TNFSF15 (1.9)	ARL17A (1.8)	CCR1 (1.8)	SPEF2 (1.8)	BTBD8 (1.5)	NLRP3 (1.5)
ENSG00000206208	TAPBP PPI subnetwork	0.01	<0.20	SSR1 (5.8)	GIMAP2 (3.3)	GSDMD (2.3)	LYZ (2.2)	GSDMB (2.2)	ENSG00000233401 (2.2)	IFNGR1 (1.6)	GOLPH3L (1.6)	RTP3 (1.5)	ENSG00000251136 (1.4)
ENSG00000112493	TAPBP PPI subnetwork	0.01	<0.20	SSR1 (5.8)	GIMAP2 (3.3)	GSDMD (2.3)	LYZ (2.2)	GSDMB (2.2)	ENSG00000233401 (2.2)	IFNGR1 (1.6)	GOLPH3L (1.6)	RTP3 (1.5)	ENSG00000251136 (1.4)
ENSG00000206281	TAPBP PPI subnetwork	0.01	<0.20	SSR1 (5.8)	GIMAP2 (3.3)	GSDMD (2.3)	LYZ (2.2)	GSDMB (2.2)	ENSG00000233401 (2.2)	IFNGR1 (1.6)	GOLPH3L (1.6)	RTP3 (1.5)	ENSG00000251136 (1.4)
ENSG00000123091	RNF11 PPI subnetwork	0.01	<0.20	OSGIN2 (2.8)	PEX1 (2.7)	FYCO1 (2.6)	RIPK2 (2.6)	RPAP2 (2.3)	GATAD1 (2.2)	PLEKHM1 (2.1)	KPNA4 (2.1)	CYLD (2.0)	ENSG00000233401 (1.9)
ENSG00000160844	GATS PPI subnetwork	0.01	<0.20	C7orf64 (4.7)	KIAA1267 (3.7)	PPP5C (3.1)	ENSA (2.9)	YEATS4 (2.7)	LZTFL1 (2.4)	GOLPH3L (2.3)	RSRC1 (2.0)	ENSG00000248003 (1.9)	FKBP8 (1.6)
KEGG_PANCREATIC_CANCER	KEGG_PANCREATIC_CANCER	0.01	<0.20	MAPKAPK2 (2.5)	OSGIN2 (2.3)	IKZF1 (2.2)	FKBP8 (2.2)	NFKB1 (1.9)	RSRC1 (1.9)	GATAD1 (1.8)	GTDC1 (1.7)	ENSG00000233401 (1.6)	MFSD1 (1.6)
ENSG00000005844	ITGAL PPI subnetwork	0.01	<0.20	CTSS (4.0)	TICAM1 (3.6)	GIMAP6 (3.4)	IRF5 (3.2)	GIMAP2 (2.8)	IKZF1 (2.7)	NLRP3 (2.5)	GIMAP4 (2.4)	ENSG00000233077 (2.3)	GIMAP7 (2.1)
GO:0051169	nuclear transport	0.01	<0.20	KPNA4 (3.9)	TNPO3 (2.9)	ENSA (2.1)	ENSG00000243150 (1.9)	GLMN (1.8)	ELL (1.5)	RPAP2 (1.5)	OSGIN2 (1.4)	TICAM1 (1.4)	GATAD1 (1.3)
REACTOME_SCFSKP2:MEDIATED_DEGRADATION_OF_P27P21	REACTOME_SCFSKP2:MEDIATED_DEGRADATION_OF_P27P21	0.01	<0.20	GIMAP2 (2.3)	ENSG00000204650 (2.1)	KPNA4 (2.0)	GSDMB (2.0)	NSF (1.9)	GFM1 (1.6)	IL12A (1.5)	PLEKHM1 (1.5)	IL12B (1.5)	C19orf50 (1.5)
GO:0010212	response to ionizing radiation	0.01	<0.20	GDF15 (2.7)	IFT80 (2.6)	ZPBP2 (2.6)	PEX1 (2.3)	ERVW-1 (2.3)	TNFSF15 (2.2)	MCL1 (2.2)	RSRC1 (2.2)	ENSG00000219088 (2.1)	ENSG00000249748 (2.0)
GO:0008633	activation of pro-apoptotic gene products	0.01	<0.20	PGPEP1 (2.7)	ARHGAP27 (2.1)	ENSG00000240207 (1.8)	PPP5C (1.7)	GSDMD (1.5)	IL12RB1 (1.5)	CYLD (1.5)	ENSG00000249748 (1.5)	ENSG00000219088 (1.4)	IKZF3 (1.4)
GO:0071902	positive regulation of protein serine/threonine kinase activity	0.01	<0.20	C8orf73 (3.7)	ENSG00000251136 (2.9)	ARHGAP27 (2.3)	CCR3 (2.3)	NLRP3 (2.1)	IQCJ-SCHIP1-AS1 (2.1)	CCR1 (2.1)	OSGIN2 (2.0)	IL12B (2.0)	PLEKHM1 (1.9)
ENSG00000206229	ENSG00000206229 PPI subnetwork	0.01	<0.20	IL7R (5.6)	GIMAP7 (5.3)	CXCR6 (5.3)	GIMAP6 (4.7)	IL12RB1 (4.6)	GIMAP4 (4.5)	CCR9 (4.4)	CCR5 (4.1)	LYZ (4.0)	IKZF1 (3.2)
ENSG00000206293	ENSG00000206293 PPI subnetwork	0.01	<0.20	IL7R (5.6)	GIMAP7 (5.3)	CXCR6 (5.3)	GIMAP6 (4.7)	IL12RB1 (4.6)	GIMAP4 (4.5)	CCR9 (4.4)	CCR5 (4.1)	LYZ (4.0)	IKZF1 (3.2)
ENSG00000204257	HLA-DMA PPI subnetwork	0.01	<0.20	IL7R (5.6)	GIMAP7 (5.3)	CXCR6 (5.3)	GIMAP6 (4.7)	IL12RB1 (4.6)	GIMAP4 (4.5)	CCR9 (4.4)	CCR5 (4.1)	LYZ (4.0)	IKZF1 (3.2)
GO:0042826	histone deacetylase binding	0.01	<0.20	ARHGAP27 (3.6)	KIAA1267 (3.1)	PDE4D (2.9)	C8orf73 (2.5)	DENND1B (2.4)	ENSG00000235842 (2.3)	FKBP8 (2.3)	ENSG00000243150 (2.2)	PLEKHM1 (2.2)	RREB1 (1.7)
MP:0000598	abnormal liver morphology	0.01	<0.20	RTP3 (4.7)	XCR1 (2.4)	IL12B (2.0)	KIAA1267 (2.0)	ARL17A (1.9)	IRF5 (1.8)	IL7R (1.8)	PLEKHM1 (1.8)	CCR9 (1.7)	OSGIN2 (1.7)
GO:0046966	thyroid hormone receptor binding	0.01	<0.20	GSDMB (3.3)	C7orf64 (2.6)	ORMDL3 (2.4)	KIAA1267 (2.4)	ZPBP2 (2.1)	TICAM1 (2.0)	PLEKHM1 (2.0)	YEATS4 (1.8)	RREB1 (1.8)	ARL17A (1.7)
ENSG00000139514	SLC7A1 PPI subnetwork	0.01	<0.20	SNX20 (2.4)	FYCO1 (2.4)	TGFBR3 (2.3)	ENSG00000233401 (2.2)	IFNGR1 (1.9)	MAPKAPK2 (1.9)	RIPK2 (1.8)	ENSG00000204650 (1.7)	HCAR1 (1.7)	CCR3 (1.6)
ENSG00000171720	HDAC3 PPI subnetwork	0.01	<0.20	MAPKAPK2 (3.2)	RREB1 (2.9)	ARL14 (2.0)	KIAA1267 (1.9)	YEATS4 (1.7)	TICAM1 (1.7)	IFNGR1 (1.7)	IL20 (1.6)	TGFBR3 (1.5)	NFKB1 (1.4)
ENSG00000114126	TFDP2 PPI subnetwork	0.01	<0.20	OSGIN2 (2.3)	SMC4 (2.2)	YEATS4 (1.9)	TNPO3 (1.9)	PEX1 (1.9)	ENSG00000214401 (1.7)	FKBP8 (1.5)	GATAD1 (1.5)	C7orf64 (1.5)	ENSG00000219088 (1.4)
MP:0004532	abnormal inner hair cell stereociliary bundle morphology	0.01	<0.20	CRB1 (2.8)	C8orf73 (2.7)	RARRES1 (2.5)	ENSG00000240350 (2.4)	IL12A (2.2)	C17orf69 (2.0)	PDE4D (1.9)	SLC6A20 (1.8)	ENSG00000235842 (1.7)	GSDMD (1.6)
ENSG00000052723	SIKE1 PPI subnetwork	0.01	<0.20	CYLD (4.2)	KPNA4 (2.1)	IL19 (2.1)	IL12B (2.0)	LXN (2.0)	FKBP8 (1.9)	ENSG00000235842 (1.8)	ENSG00000243150 (1.6)	STAT4 (1.5)	ENSG00000204650 (1.5)
KEGG_PROTEASOME	KEGG_PROTEASOME	0.01	<0.20	GSDMB (2.4)	IL12RB1 (2.3)	KPNA4 (2.2)	CXCR6 (2.2)	GIMAP2 (1.9)	ENSA (1.9)	PLEKHM1 (1.9)	GFM1 (1.8)	ENSG00000204650 (1.8)	NSF (1.7)
ENSG00000007171	NOS2 PPI subnetwork	0.01	<0.20	PPP5C (2.7)	IL12RB1 (2.3)	ENSG00000244040 (2.3)	ENSG00000204650 (2.3)	NLRP3 (2.2)	GIMAP6 (2.0)	ARHGAP27 (1.9)	OSGIN2 (1.8)	PLEKHM1 (1.7)	FYCO1 (1.7)
ENSG00000095585	BLNK PPI subnetwork	0.01	<0.20	IL7R (3.9)	IKZF3 (3.5)	IKZF1 (3.3)	CCR5 (2.9)	GIMAP7 (2.8)	IRF8 (2.7)	GIMAP6 (2.6)	STAT4 (2.6)	CXCR6 (2.6)	ORMDL3 (2.1)
GO:0070302	regulation of stress-activated protein kinase signaling cascade	0.01	<0.20	OSGIN2 (4.1)	ENSG00000251136 (2.8)	C8orf73 (2.8)	ENSG00000235842 (2.3)	ARHGAP27 (2.3)	ENSG00000214401 (2.2)	TICAM1 (2.0)	DENND1B (1.9)	XCR1 (1.8)	NLRP3 (1.8)
GO:0010565	regulation of cellular ketone metabolic process	0.01	<0.20	ORMDL3 (3.1)	GSDMB (2.6)	GFM1 (2.4)	ENSG00000204650 (2.4)	FYCO1 (2.2)	SPTSSB (2.1)	C17orf69 (2.0)	LRRC2 (2.0)	RTP3 (1.8)	HCAR1 (1.6)
GO:0009314	response to radiation	0.01	<0.20	CRB1 (3.7)	GLMN (2.3)	KIAA1107 (2.1)	ENSG00000219088 (2.1)	GDF15 (2.0)	MCL1 (2.0)	RPAP2 (1.8)	ZPBP2 (1.6)	ERVW-1 (1.6)	PEX1 (1.6)
GO:0000187	activation of MAPK activity	0.01	<0.20	ENSG00000244040 (3.8)	C8orf73 (3.8)	ENSG00000251136 (2.9)	ELL (2.8)	IQCJ-SCHIP1-AS1 (2.5)	NLRP3 (2.4)	DENND1B (2.4)	ARHGAP27 (2.3)	CCR3 (2.2)	TICAM1 (2.1)
MP:0005292	improved glucose tolerance	0.01	<0.20	HCAR1 (4.6)	IL20 (2.7)	STH (2.5)	ARL14 (2.3)	CCR9 (2.0)	PPM1L (1.8)	MAPT (1.8)	TNPO3 (1.8)	MAPKAPK2 (1.6)	ADAMTSL4 (1.5)
ENSG00000002330	BAD PPI subnetwork	0.01	<0.20	ENSA (2.9)	CYLD (2.7)	FKBP8 (2.5)	ENSG00000240207 (2.4)	MCL1 (2.1)	CCR2 (1.9)	LXN (1.8)	KRT8P12 (1.8)	DENND1B (1.7)	NSF (1.7)
MP:0010373	myeloid hyperplasia	0.01	<0.20	LTF (4.1)	NFKB1 (3.7)	IRF8 (3.3)	TICAM1 (3.3)	CTSS (3.0)	RIPK2 (3.0)	LYZ (2.6)	OSGIN2 (2.3)	IFNGR1 (2.3)	CYLD (2.2)
ENSG00000113643	RARS PPI subnetwork	0.01	<0.20	GDF15 (3.0)	NFKB1 (2.7)	WNT3 (2.6)	RIPK2 (2.5)	GSDMD (1.8)	IFNGR1 (1.8)	CYLD (1.5)	BTBD8 (1.4)	IRF5 (1.4)	GLMN (1.4)
MP:0001209	spontaneous skin ulceration	0.01	<0.20	IFNGR1 (3.1)	NFKB1 (2.9)	NLRP3 (2.7)	GTDC1 (2.3)	STH (2.1)	CYLD (2.1)	ENSG00000249748 (2.0)	TICAM1 (1.8)	MCL1 (1.8)	RIPK2 (1.8)
REACTOME_G1S_TRANSITION	REACTOME_G1S_TRANSITION	0.01	<0.20	SMC4 (3.4)	TRIM59 (2.1)	GSDMB (1.8)	GLMN (1.7)	NSMCE2 (1.7)	PPP5C (1.6)	C7orf64 (1.6)	GIMAP2 (1.4)	IL12RB1 (1.3)	C19orf50 (1.3)
REACTOME_PECAM1_INTERACTIONS	REACTOME_PECAM1_INTERACTIONS	0.01	<0.20	GIMAP6 (4.6)	GIMAP7 (3.9)	GIMAP4 (2.9)	STAT4 (2.7)	IL7R (2.6)	C17orf69 (2.5)	SNX20 (2.3)	ENSG00000248003 (2.2)	IRF5 (2.1)	GIMAP2 (2.0)
MP:0001596	hypotension	0.01	<0.20	SLC6A20 (2.9)	ENSG00000219088 (2.5)	HCAR1 (2.4)	TGFBR3 (2.4)	UGT3A1 (2.1)	BRDT (1.8)	LRRC2 (1.8)	TICAM1 (1.7)	BTBD8 (1.6)	HORMAD1 (1.6)
ENSG00000188130	MAPK12 PPI subnetwork	0.01	<0.20	MCL1 (5.2)	GDF15 (3.4)	STH (3.3)	C8orf73 (3.1)	PGPEP1 (3.0)	PLEKHM1 (2.9)	CCR1 (2.2)	ENSG00000235842 (2.2)	CCR2 (2.0)	KIAA1267 (2.0)
MP:0003564	abnormal insulin secretion	0.01	<0.20	HCAR1 (2.7)	KIAA1107 (2.5)	ERVW-1 (2.5)	GSDMB (2.3)	ENSG00000219088 (2.2)	CRB1 (1.8)	GIMAP6 (1.8)	ENSG00000185294 (1.8)	CRHR1 (1.7)	SLC6A20 (1.7)
ENSG00000065613	SLK PPI subnetwork	0.01	<0.20	DENND1B (2.8)	YEATS4 (2.1)	SNX20 (2.1)	GSDMB (2.1)	IL12RB1 (2.0)	ARHGAP27 (2.0)	IFT80 (1.9)	GSDMD (1.9)	SSR1 (1.8)	IRF5 (1.8)
MP:0010872	increased trabecular bone mass	0.01	<0.20	LYZ (3.5)	IL7R (3.4)	SPTSSB (3.0)	ARL14 (3.0)	CTSS (2.6)	TNFSF15 (2.5)	CCR1 (2.4)	PLEKHM1 (2.1)	HCAR1 (2.0)	RIPK2 (2.0)
ENSG00000115085	ZAP70 PPI subnetwork	0.01	<0.20	GIMAP4 (5.0)	CXCR6 (5.0)	CCR5 (4.9)	GIMAP7 (4.8)	GIMAP6 (4.5)	IL7R (4.5)	CCR9 (4.1)	IRF8 (4.0)	IKZF1 (4.0)	IKZF3 (3.9)
ENSG00000179344	HLA-DQB1 PPI subnetwork	0.01	<0.20	IL7R (6.4)	GIMAP7 (6.1)	CXCR6 (5.3)	GIMAP4 (5.1)	GIMAP6 (5.0)	CCR9 (4.3)	CCR5 (4.3)	LYZ (4.2)	STAT4 (3.7)	GIMAP2 (3.6)
REACTOME_TRANSLOCATION_OF_ZAP:70_TO_IMMUNOLOGICAL_SYNAPSE	REACTOME_TRANSLOCATION_OF_ZAP:70_TO_IMMUNOLOGICAL_SYNAPSE	0.01	<0.20	IRF8 (4.9)	CXCR6 (4.8)	IL7R (4.7)	GIMAP7 (4.6)	LYZ (4.5)	CCR5 (4.5)	GIMAP6 (4.4)	GIMAP4 (4.4)	IL12RB1 (4.3)	GIMAP2 (3.4)
ENSG00000143384	MCL1 PPI subnetwork	0.01	<0.20	GDF15 (3.4)	FKBP8 (2.5)	ORMDL3 (2.1)	IKZF3 (2.1)	IL10 (2.1)	ARL17A (2.1)	EPHX4 (1.9)	MCL1 (1.9)	ELL (1.8)	OSGIN2 (1.7)
GO:0000323	lytic vacuole	0.01	<0.20	MFSD1 (6.6)	IFNGR1 (3.7)	CTSS (3.5)	IRF5 (2.9)	GDF15 (2.5)	LYZ (2.4)	CCRL2 (2.3)	IRF8 (2.3)	MAFB (2.3)	ERVW-1 (2.1)
GO:0005764	lysosome	0.01	<0.20	MFSD1 (6.6)	IFNGR1 (3.7)	CTSS (3.5)	IRF5 (2.9)	GDF15 (2.5)	LYZ (2.4)	CCRL2 (2.3)	IRF8 (2.3)	MAFB (2.3)	ERVW-1 (2.1)
MP:0008481	increased spleen germinal center number	0.01	<0.20	CTSS (3.6)	LYZ (3.5)	LTF (3.2)	GIMAP7 (3.0)	MAFB (3.0)	IRF8 (3.0)	CCR1 (2.6)	IL7R (2.3)	NLRP3 (2.3)	GIMAP4 (2.2)
MP:0003427	parakeratosis	0.01	<0.20	C8orf73 (3.2)	NOD2 (2.7)	RIPK2 (2.5)	IL20 (2.4)	CCRL2 (2.1)	MAFB (2.0)	NLRP3 (2.0)	ARHGAP27 (2.0)	MCL1 (1.9)	ENSG00000251136 (1.7)
REACTOME_CELL_SURFACE_INTERACTIONS_AT_THE_VASCULAR_WALL	REACTOME_CELL_SURFACE_INTERACTIONS_AT_THE_VASCULAR_WALL	0.01	<0.20	CCR1 (4.7)	GIMAP6 (3.8)	IL7R (3.8)	LYZ (3.6)	IRF5 (3.0)	CTSS (2.9)	GIMAP4 (2.8)	GIMAP7 (2.6)	LTF (2.5)	MAFB (2.4)
ENSG00000196305	IARS PPI subnetwork	0.01	<0.20	RIPK2 (2.4)	NFKB1 (2.3)	RPAP2 (2.3)	GDF15 (2.0)	ENSG00000248003 (1.9)	PDE4D (1.8)	GFM1 (1.7)	CYLD (1.7)	TNPO3 (1.6)	ENSG00000235842 (1.5)
GO:0042304	regulation of fatty acid biosynthetic process	0.01	<0.20	ORMDL3 (2.4)	ENSG00000204650 (2.4)	RTP3 (2.1)	IL20 (2.0)	GDF15 (1.9)	CCR3 (1.8)	ENSG00000244040 (1.8)	OSGIN2 (1.6)	ENSG00000219088 (1.6)	ADAMTSL4 (1.5)
ENSG00000204273	ENSG00000204273 PPI subnetwork	0.01	<0.20	CXCR6 (5.9)	IL7R (5.6)	GIMAP7 (5.5)	CCR9 (4.5)	GIMAP6 (4.4)	CCR5 (4.4)	IL12RB1 (4.3)	GIMAP4 (3.9)	STAT4 (3.5)	IKZF1 (3.1)
ENSG00000168399	ENSG00000168399 PPI subnetwork	0.01	<0.20	CXCR6 (5.9)	IL7R (5.6)	GIMAP7 (5.5)	CCR9 (4.5)	GIMAP6 (4.4)	CCR5 (4.4)	IL12RB1 (4.3)	GIMAP4 (3.9)	STAT4 (3.5)	IKZF1 (3.1)
REACTOME_NUCLEAR_EVENTS_KINASE_AND_TRANSCRIPTION_FACTOR_ACTIVATION	REACTOME_NUCLEAR_EVENTS_KINASE_AND_TRANSCRIPTION_FACTOR_ACTIVATION	0.01	<0.20	ARHGAP27 (3.1)	PPP5C (2.5)	CCR2 (2.3)	ENSG00000204650 (2.2)	ENSG00000235842 (2.2)	IRF5 (2.1)	DENND1B (1.8)	CCR3 (1.7)	MCL1 (1.7)	PLEKHM1 (1.7)
GO:0008285	negative regulation of cell proliferation	0.01	<0.20	ENSG00000235842 (2.3)	IL12A (2.2)	TNFSF15 (2.1)	GDF15 (2.0)	LXN (2.0)	ADAMTSL4 (1.8)	IL12B (1.7)	MAFB (1.7)	RARRES1 (1.7)	MCL1 (1.6)
GO:0050920	regulation of chemotaxis	0.01	<0.20	TNFSF15 (3.5)	ENSG00000219088 (2.8)	CCR5 (2.4)	BTBD8 (2.3)	MFSD1 (2.3)	LYZ (2.0)	IL7R (2.0)	RARRES1 (1.9)	MAFB (1.7)	CCRL2 (1.6)
GO:0046965	retinoid X receptor binding	0.01	<0.20	ARL14 (3.4)	ENSG00000240350 (3.0)	ADAMTSL4 (2.6)	ENSG00000235842 (2.4)	GDF15 (2.1)	CCRL2 (2.1)	RREB1 (1.9)	CXCR6 (1.9)	ARHGAP27 (1.9)	CCR5 (1.8)
ENSG00000196735	HLA-DQA1 PPI subnetwork	0.01	<0.20	IL7R (6.1)	GIMAP7 (5.8)	CXCR6 (5.1)	GIMAP4 (5.0)	LYZ (4.8)	GIMAP6 (4.8)	CCR5 (4.3)	GIMAP2 (3.8)	CCR9 (3.7)	IL12RB1 (3.6)
ENSG00000083642	PDS5B PPI subnetwork	0.01	<0.20	SMC4 (3.5)	IFT80 (2.6)	RSRC1 (2.4)	PDE4D (2.3)	IL19 (2.3)	IQCJ-SCHIP1-AS1 (2.0)	PEX1 (1.9)	KPNA4 (1.7)	IL12RB1 (1.6)	ERVW-1 (1.4)
ENSG00000105401	CDC37 PPI subnetwork	0.01	<0.20	YEATS4 (2.7)	PPP5C (2.6)	RIPK2 (1.9)	MAPKAPK2 (1.8)	ENSG00000233077 (1.7)	ENSG00000235842 (1.7)	GATAD1 (1.7)	ENSG00000244040 (1.6)	IFNGR1 (1.6)	GSDMD (1.5)
GO:0008624	induction of apoptosis by extracellular signals	0.01	<0.20	ARHGAP27 (4.2)	ENSG00000249748 (3.1)	CCR9 (2.1)	TICAM1 (2.1)	PGPEP1 (2.0)	ELL (1.9)	ENSG00000204650 (1.9)	DENND1B (1.9)	CCR2 (1.8)	ARL14 (1.8)
ENSG00000114698	PLSCR4 PPI subnetwork	0.01	<0.20	C7orf64 (4.1)	ENSA (3.6)	KIAA1267 (3.0)	YEATS4 (3.0)	PPP5C (2.7)	GOLPH3L (2.4)	LZTFL1 (2.3)	IFT80 (2.2)	RSRC1 (1.9)	TRIM59 (1.7)
ENSG00000121892	PDS5A PPI subnetwork	0.01	<0.20	SMC4 (2.6)	IFT80 (2.0)	RPAP2 (1.9)	HCAR1 (1.7)	KIAA1107 (1.7)	TNPO3 (1.7)	NSMCE2 (1.7)	ADAMTSL4 (1.6)	RSRC1 (1.6)	KIAA1267 (1.5)
ENSG00000107338	SHB PPI subnetwork	0.01	<0.20	GIMAP6 (4.4)	IL12RB1 (4.1)	CCR9 (3.9)	GIMAP7 (3.7)	GIMAP4 (3.7)	IL7R (3.5)	STAT4 (3.3)	TGFBR3 (3.2)	CXCR6 (3.0)	IL19 (2.6)
MP:0006264	decreased systemic arterial systolic blood pressure	0.01	<0.20	LRRC2 (3.1)	IL12A (2.3)	DENND1B (2.2)	IL12B (2.0)	HCAR1 (1.9)	CCR1 (1.9)	GDF15 (1.8)	IL10 (1.8)	UGT3A1 (1.8)	GIMAP4 (1.7)
MP:0001231	abnormal epidermis stratum basale morphology	0.01	<0.20	RTP3 (3.3)	ENSG00000243150 (2.5)	MAFB (2.4)	GSDMD (2.2)	ADAMTSL4 (2.1)	C8orf73 (2.1)	KRT8P12 (2.0)	WNT3 (1.9)	ENSG00000249748 (1.8)	CAPSL (1.7)
GO:0004860	protein kinase inhibitor activity	0.01	<0.20	GDF15 (4.2)	IL10 (3.2)	PGPEP1 (2.7)	MCL1 (2.4)	ENSG00000240350 (2.3)	GSDMB (2.3)	IL19 (2.0)	PEX1 (2.0)	ELL (1.9)	ADAMTSL4 (1.9)
MP:0002551	abnormal blood coagulation	0.01	<0.20	RTP3 (4.3)	NLRP3 (2.4)	RARRES1 (2.1)	MAFB (1.9)	CCR1 (1.8)	TGFBR3 (1.7)	MFSD1 (1.7)	UGT3A1 (1.5)	IRF5 (1.5)	CCR2 (1.4)
GO:0010950	positive regulation of endopeptidase activity	0.01	<0.20	EPHX4 (3.0)	GSDMD (1.9)	GATAD1 (1.9)	TNFSF15 (1.9)	RIPK2 (1.8)	LXN (1.8)	ARL14 (1.8)	CCR2 (1.8)	GDF15 (1.8)	HORMAD1 (1.7)
ENSG00000171557	FGG PPI subnetwork	0.01	<0.20	CCR1 (3.9)	RTP3 (3.6)	LYZ (3.2)	CTSS (3.0)	RARRES1 (2.1)	LTF (2.1)	UGT3A1 (2.1)	IRF5 (2.0)	ENSG00000233077 (1.9)	MAFB (1.9)
ENSG00000108528	SLC25A11 PPI subnetwork	0.01	<0.20	GDF15 (3.7)	GOLPH3L (2.8)	PEX1 (2.3)	GSDMD (2.0)	IL12A (1.9)	GFM1 (1.9)	CCRL2 (1.8)	NSF (1.8)	IFNGR1 (1.6)	LXN (1.6)
ENSG00000050748	MAPK9 PPI subnetwork	0.01	<0.20	MCL1 (5.9)	TICAM1 (2.8)	GDF15 (2.5)	PLEKHM1 (2.4)	KIAA1267 (2.2)	FYCO1 (2.1)	IL12A (2.0)	IL10 (2.0)	RREB1 (2.0)	C8orf73 (1.9)
GO:0032606	type I interferon production	0.01	<0.20	GIMAP2 (3.8)	GSDMD (3.3)	NOD2 (2.7)	ELL (2.5)	RPAP2 (2.5)	C19orf50 (2.3)	CCR2 (2.1)	C7orf64 (2.0)	PLEKHM1 (1.9)	ENSG00000214401 (1.8)
MP:0008873	increased physiological sensitivity to xenobiotic	0.01	<0.20	PDE4D (3.0)	CCRL2 (2.7)	LYZ (2.4)	CCR1 (2.3)	LTF (2.2)	RTP3 (2.1)	FYCO1 (2.0)	CCR5 (1.8)	TGFBR3 (1.7)	SSR1 (1.6)
KEGG_EPITHELIAL_CELL_SIGNALING_IN_HELICOBACTER_PYLORI_INFECTION	KEGG_EPITHELIAL_CELL_SIGNALING_IN_HELICOBACTER_PYLORI_INFECTION	0.02	<0.20	MFSD1 (3.5)	OSGIN2 (3.1)	TNFSF15 (2.7)	PPM1L (2.7)	MCL1 (2.4)	RIPK2 (2.3)	IL12B (2.2)	NSF (2.1)	IL12A (1.9)	PLEKHM1 (1.9)
REACTOME_REGULATION_OF_SIGNALING_BY_CBL	REACTOME_REGULATION_OF_SIGNALING_BY_CBL	0.02	<0.20	CTSS (3.7)	IRF5 (3.2)	PLEKHM1 (3.2)	LYZ (3.0)	SNX20 (2.7)	IKZF1 (2.7)	MAFB (2.6)	CCR1 (2.6)	PGPEP1 (2.2)	PPM1L (2.1)
ENSG00000163512	AZI2 PPI subnetwork	0.02	<0.20	IRF5 (2.7)	PLEKHM1 (2.4)	ARHGAP27 (2.3)	DENND1B (2.2)	IL19 (2.2)	SNX20 (2.1)	RTP3 (1.7)	TICAM1 (1.6)	YEATS4 (1.5)	ELL (1.5)
REACTOME_NF:KB_IS_ACTIVATED_AND_SIGNALS_SURVIVAL	REACTOME_NF:KB_IS_ACTIVATED_AND_SIGNALS_SURVIVAL	0.02	<0.20	RIPK2 (4.1)	TICAM1 (3.9)	C19orf50 (3.7)	MAPKAPK2 (3.2)	NFKB1 (2.7)	NLRP3 (2.4)	MCL1 (2.4)	RTP3 (2.3)	GDF15 (2.3)	IFNGR1 (2.1)
ENSG00000103342	GSPT1 PPI subnetwork	0.02	<0.20	CYLD (3.6)	KPNA4 (2.6)	TICAM1 (2.5)	RIPK2 (2.5)	NFKB1 (2.3)	MCL1 (2.0)	ARL14 (1.9)	C19orf50 (1.9)	DENND1B (1.8)	IKZF3 (1.8)
GO:0008081	phosphoric diester hydrolase activity	0.02	<0.20	PDE4D (3.2)	CRB1 (3.1)	CTSS (2.5)	ENSG00000219088 (2.2)	KIAA1107 (2.2)	CCRL2 (2.0)	MAFB (2.0)	GLMN (1.9)	IFNGR1 (1.9)	IRF8 (1.8)
ENSG00000206308	HLA-DRA PPI subnetwork	0.02	<0.20	GIMAP7 (5.1)	CXCR6 (5.0)	GIMAP6 (4.7)	GIMAP4 (4.6)	IL12RB1 (4.5)	CCR5 (4.5)	IL7R (4.2)	LYZ (3.8)	STAT4 (3.5)	CCR9 (3.4)
KEGG_HOMOLOGOUS_RECOMBINATION	KEGG_HOMOLOGOUS_RECOMBINATION	0.02	<0.20	OSGIN2 (3.5)	ENSG00000251136 (3.1)	SMC4 (2.7)	PPP5C (2.3)	C7orf64 (1.9)	IFT80 (1.8)	GLMN (1.8)	TNPO3 (1.7)	YEATS4 (1.7)	IQCJ-SCHIP1-AS1 (1.6)
GO:0004620	phospholipase activity	0.02	<0.20	CCR1 (3.0)	CTSS (2.8)	MAFB (2.8)	SLC6A20 (2.4)	RARRES1 (2.2)	IQCJ-SCHIP1-AS1 (1.9)	SPTSSB (1.8)	LYZ (1.8)	IRF8 (1.8)	ENSG00000235842 (1.8)
GO:0010744	positive regulation of macrophage derived foam cell differentiation	0.02	<0.20	TNFSF15 (2.8)	ENSG00000248003 (2.4)	DENND1B (2.0)	TGFBR3 (1.9)	CCR1 (1.8)	ENSG00000251136 (1.7)	ENSG00000237781 (1.7)	ENSG00000185294 (1.6)	RIPK2 (1.5)	IQCJ-SCHIP1-AS1 (1.3)
ENSG00000198478	SH3BGRL2 PPI subnetwork	0.02	<0.20	ARL14 (4.5)	KRT8P12 (2.1)	IL20 (2.0)	ARHGAP27 (2.0)	PEX1 (1.7)	CTSS (1.7)	GSDMB (1.6)	RARRES1 (1.4)	GOLPH3L (1.4)	SLC6A20 (1.3)
GO:0005942	phosphatidylinositol 3-kinase complex	0.02	<0.20	BRDT (3.3)	CYLD (2.4)	IKZF1 (2.2)	RPAP2 (1.9)	DENND1B (1.8)	FYCO1 (1.8)	GSDMB (1.7)	CTSS (1.7)	SNX20 (1.7)	TNPO3 (1.7)
ENSG00000162772	ATF3 PPI subnetwork	0.02	<0.20	GDF15 (5.2)	MCL1 (4.4)	ENSG00000251136 (3.0)	TICAM1 (2.8)	ENSA (2.1)	KIAA1267 (2.0)	CYLD (2.0)	RIPK2 (1.9)	YEATS4 (1.9)	ARL14 (1.7)
ENSG00000137177	KIF13A PPI subnetwork	0.02	<0.20	DENND1B (2.5)	RREB1 (2.2)	MFSD1 (2.1)	CYLD (2.0)	SPTSSB (1.9)	PLEKHM1 (1.8)	ENSG00000240350 (1.7)	FKBP8 (1.7)	KIAA1267 (1.7)	ERVW-1 (1.7)
ENSG00000165732	DDX21 PPI subnetwork	0.02	<0.20	MCL1 (2.7)	NFKB1 (2.6)	SMC4 (2.4)	SNX20 (2.2)	TNPO3 (2.2)	ARL14 (1.8)	ENSG00000248003 (1.5)	ENSG00000237781 (1.5)	MAPKAPK2 (1.4)	TICAM1 (1.3)
REACTOME_CYCLIN_ACDK2:ASSOCIATED_EVENTS_AT_S_PHASE_ENTRY	REACTOME_CYCLIN_ACDK2:ASSOCIATED_EVENTS_AT_S_PHASE_ENTRY	0.02	<0.20	GIMAP2 (2.3)	GSDMB (2.2)	ENSG00000204650 (1.9)	NSF (1.9)	KPNA4 (1.7)	NSMCE2 (1.6)	PLEKHM1 (1.5)	IL12RB1 (1.4)	GFM1 (1.4)	IL12A (1.4)
ENSG00000073009	IKBKG PPI subnetwork	0.02	<0.20	NFKB1 (3.7)	RIPK2 (3.4)	MCL1 (2.1)	OSGIN2 (2.0)	BTBD8 (2.0)	IFNGR1 (2.0)	TICAM1 (1.9)	HCAR1 (1.9)	MAPKAPK2 (1.9)	CYLD (1.7)
ENSG00000169592	INO80E PPI subnetwork	0.02	<0.20	C7orf64 (4.8)	KIAA1267 (3.2)	ENSA (3.1)	PPP5C (3.0)	YEATS4 (2.7)	LZTFL1 (2.5)	GOLPH3L (2.1)	RSRC1 (2.1)	ENSG00000248003 (2.0)	KRT8P12 (1.5)
GO:0042611	MHC protein complex	0.02	<0.20	CTSS (5.3)	IRF8 (4.5)	GIMAP2 (4.1)	LYZ (3.6)	IFNGR1 (2.6)	GSDMD (2.5)	IKZF3 (1.9)	IRF5 (1.9)	SSR1 (1.8)	IL12A (1.7)
ENSG00000109339	MAPK10 PPI subnetwork	0.02	<0.20	MCL1 (6.6)	GDF15 (2.4)	TICAM1 (2.4)	NSF (2.1)	CCR2 (2.1)	GIMAP6 (2.0)	STH (2.0)	KIAA1107 (1.9)	IL12A (1.9)	ENSA (1.8)
ENSG00000211762	ENSG00000211762 PPI subnetwork	0.02	<0.20	CXCR6 (6.0)	GIMAP7 (5.1)	IKZF3 (4.9)	IL7R (4.9)	GIMAP2 (4.4)	CCR5 (4.4)	LYZ (4.2)	GIMAP4 (4.2)	GIMAP6 (4.0)	IL12RB1 (3.9)
ENSG00000086061	DNAJA1 PPI subnetwork	0.02	<0.20	NFKB1 (3.4)	TICAM1 (3.0)	SNX20 (2.5)	GSDMD (2.4)	RTP3 (2.3)	RIPK2 (2.2)	IL12B (2.1)	CYLD (2.1)	MCL1 (2.1)	STAT4 (1.7)
GO:0019207	kinase regulator activity	0.02	<0.20	HCAR1 (2.7)	IL10 (2.0)	MAPT (1.9)	MCL1 (1.9)	GTDC1 (1.9)	NLRP3 (1.9)	CRHR1 (1.7)	KRT8P12 (1.7)	MAFB (1.6)	NSMCE2 (1.5)
GO:0042578	phosphoric ester hydrolase activity	0.02	<0.20	DENND1B (3.2)	PDE4D (2.7)	IFNGR1 (2.4)	NSF (2.2)	GLMN (2.0)	CTSS (1.9)	KIAA1107 (1.8)	STAT4 (1.7)	SNX20 (1.7)	ARHGAP27 (1.6)
ENSG00000135999	EPC2 PPI subnetwork	0.02	<0.20	C7orf64 (3.6)	KIAA1267 (3.4)	ENSA (3.1)	PPP5C (2.9)	PEX1 (2.8)	YEATS4 (2.4)	IFT80 (2.3)	GOLPH3L (1.9)	RSRC1 (1.8)	LZTFL1 (1.7)
REACTOME_DESTABILIZATION_OF_MRNA_BY_AUF1_HNRNP_D0	REACTOME_DESTABILIZATION_OF_MRNA_BY_AUF1_HNRNP_D0	0.02	<0.20	KPNA4 (2.7)	KRT8P12 (2.2)	GSDMB (2.2)	ENSG00000204650 (2.1)	GFM1 (1.8)	GIMAP2 (1.8)	NSF (1.7)	NSMCE2 (1.6)	GSDMD (1.6)	PLEKHM1 (1.5)
MP:0003724	increased susceptibility to induced arthritis	0.02	<0.20	LTF (4.2)	CCRL2 (3.6)	GIMAP6 (3.4)	IL7R (3.2)	SNX20 (3.1)	GIMAP7 (3.1)	ADAMTSL4 (2.7)	GSDMD (2.6)	MCL1 (2.6)	IL10 (2.6)
REACTOME_NEGATIVE_REGULATORS_OF_RIG:IMDA5_SIGNALING	REACTOME_NEGATIVE_REGULATORS_OF_RIG:IMDA5_SIGNALING	0.02	<0.20	GSDMD (4.5)	GIMAP2 (3.6)	NOD2 (3.0)	RPAP2 (2.8)	NFKB1 (2.7)	C19orf50 (2.7)	RTP3 (2.3)	CCRL2 (2.2)	TICAM1 (2.0)	RIPK2 (1.9)
ENSG00000180530	NRIP1 PPI subnetwork	0.02	<0.20	C19orf50 (2.7)	XCR1 (2.7)	ENSA (2.0)	FKBP8 (2.0)	PPP5C (2.0)	GSDMD (1.8)	ENSG00000235842 (1.8)	ARL14 (1.8)	PGPEP1 (1.8)	IL20 (1.7)
MP:0003728	abnormal retinal photoreceptor layer morphology	0.02	<0.20	SLC6A20 (3.9)	CRB1 (3.8)	KIAA1107 (2.4)	NLRP3 (2.3)	TNFSF15 (2.2)	GLMN (2.0)	PDE4D (1.9)	EPHX4 (1.6)	MAFB (1.6)	TICAM1 (1.6)
ENSG00000121552	CSTA PPI subnetwork	0.02	<0.20	LYZ (3.6)	ENSG00000235842 (3.3)	MAFB (2.9)	LTF (2.3)	WNT3 (2.3)	NOD2 (2.2)	IL19 (1.9)	CCRL2 (1.8)	CTSS (1.7)	MFSD1 (1.6)
ENSG00000160255	ITGB2 PPI subnetwork	0.02	<0.20	IRF5 (3.9)	CTSS (3.0)	TNFSF15 (3.0)	LYZ (2.9)	LTF (2.6)	ENSG00000233077 (2.2)	GIMAP6 (2.1)	CCR1 (1.9)	IRF8 (1.9)	TICAM1 (1.6)
GO:0050691	regulation of defense response to virus by host	0.02	<0.20	GSDMD (2.8)	ZPBP2 (2.5)	GIMAP2 (2.5)	IL19 (2.2)	OSGIN2 (1.6)	RIPK2 (1.5)	SNX20 (1.5)	TNFSF15 (1.5)	SPEF2 (1.5)	XCR1 (1.5)
ENSG00000135341	MAP3K7 PPI subnetwork	0.02	<0.20	GSDMD (3.8)	MCL1 (3.8)	IFNGR1 (3.6)	NFKB1 (2.7)	DENND1B (2.7)	ARL14 (2.1)	MAPKAPK2 (2.0)	RIPK2 (1.8)	TICAM1 (1.7)	C8orf73 (1.6)
ENSG00000145907	G3BP1 PPI subnetwork	0.02	<0.20	GSDMB (3.3)	GIMAP7 (2.9)	GIMAP4 (2.7)	RREB1 (2.3)	GIMAP6 (2.2)	ELL (2.2)	IKZF3 (2.0)	NOD2 (2.0)	SNX20 (1.9)	MAPKAPK2 (1.8)
ENSG00000206240	HLA-DRB1 PPI subnetwork	0.02	<0.20	GIMAP7 (5.7)	GIMAP6 (5.1)	IL7R (5.0)	GIMAP4 (4.9)	CXCR6 (4.9)	CCR5 (4.2)	LYZ (4.1)	IL12RB1 (4.1)	STAT4 (3.9)	GIMAP2 (3.6)
ENSG00000206306	HLA-DRB1 PPI subnetwork	0.02	<0.20	GIMAP7 (5.7)	GIMAP6 (5.1)	IL7R (5.0)	GIMAP4 (4.9)	CXCR6 (4.9)	CCR5 (4.2)	LYZ (4.1)	IL12RB1 (4.1)	STAT4 (3.9)	GIMAP2 (3.6)
GO:0005768	endosome	0.02	<0.20	MFSD1 (4.1)	PLEKHM1 (2.6)	IFNGR1 (2.6)	NOD2 (2.3)	TICAM1 (2.2)	NSF (2.1)	MAPT (2.0)	IRF5 (1.9)	PGPEP1 (1.8)	CYLD (1.8)
MP:0002332	abnormal exercise endurance	0.02	<0.20	MLF1 (4.2)	LRRC2 (3.7)	IL12B (3.3)	IL19 (3.1)	FYCO1 (2.7)	NLRP3 (2.6)	RIPK2 (2.5)	CCRL2 (2.3)	MFSD1 (1.9)	MAPT (1.7)
ENSG00000152147	GEMIN6 PPI subnetwork	0.02	<0.20	GLMN (2.3)	RPAP2 (2.0)	ARL17A (1.9)	PPP5C (1.8)	YEATS4 (1.7)	C7orf64 (1.7)	TNPO3 (1.7)	IL20 (1.4)	GTDC1 (1.4)	EPHX4 (1.1)
ENSG00000170260	ZNF212 PPI subnetwork	0.02	<0.20	MCL1 (4.8)	GDF15 (4.1)	TICAM1 (3.6)	ELL (3.4)	RIPK2 (2.8)	CYLD (2.6)	IL12A (2.2)	CCRL2 (2.1)	NFKB1 (2.1)	KIAA1267 (2.0)
ENSG00000007312	CD79B PPI subnetwork	0.02	<0.20	IL7R (6.4)	GIMAP7 (5.6)	GIMAP6 (4.1)	GIMAP4 (3.9)	IRF8 (3.5)	IKZF3 (3.5)	CXCR6 (3.2)	SNX20 (2.9)	IKZF1 (2.7)	CCR9 (2.7)
GO:0030890	positive regulation of B cell proliferation	0.02	<0.20	ENSG00000240350 (2.8)	ENSG00000233077 (2.8)	ENSG00000204650 (2.5)	IRF8 (2.3)	STH (2.1)	C17orf69 (2.0)	IL12RB1 (2.0)	ENSG00000249748 (2.0)	ENSG00000233401 (2.0)	CAPSL (1.9)
GO:0010575	positive regulation vascular endothelial growth factor production	0.02	<0.20	NLRP3 (3.2)	CCR1 (3.0)	ENSG00000243150 (2.9)	ENSG00000249748 (2.7)	ENSG00000235842 (2.5)	CCRL2 (2.4)	ENSG00000248003 (2.2)	TNFSF15 (2.0)	ENSG00000240207 (2.0)	HORMAD1 (2.0)
MP:0003627	abnormal leukocyte tethering or rolling	0.02	<0.20	SNX20 (4.7)	RIPK2 (3.0)	CCR1 (2.9)	CCRL2 (2.6)	NLRP3 (2.5)	NOD2 (2.3)	GIMAP4 (2.2)	GIMAP6 (2.1)	CCR5 (2.0)	TNFSF15 (2.0)
MP:0008071	absent B cells	0.02	<0.20	SNX20 (4.0)	IL7R (3.9)	GIMAP7 (3.6)	IKZF1 (3.0)	IKZF3 (3.0)	IL12A (2.2)	CAPSL (2.2)	LTF (2.1)	ARHGAP27 (2.1)	TICAM1 (1.9)
GO:0048871	multicellular organismal homeostasis	0.02	<0.20	TNFSF15 (2.9)	ORMDL3 (2.6)	ENSG00000237781 (2.3)	HCAR1 (2.1)	IQCJ-SCHIP1-AS1 (1.8)	ARL14 (1.5)	CCRL2 (1.5)	ENSG00000244040 (1.4)	GDF15 (1.4)	ENSG00000235842 (1.4)
MP:0005341	decreased susceptibility to atherosclerosis	0.02	<0.20	CCR1 (3.1)	OSGIN2 (2.6)	TNFSF15 (2.6)	DENND1B (2.5)	CCR5 (2.4)	IRF5 (2.3)	CCR3 (2.2)	GDF15 (2.2)	IL12B (1.9)	CCRL2 (1.8)
GO:0046915	transition metal ion transmembrane transporter activity	0.02	<0.20	ENSG00000233401 (2.5)	IL19 (2.5)	MAFB (2.2)	RIPK2 (1.8)	ENSG00000237781 (1.6)	C19orf50 (1.4)	ENSG00000219088 (1.4)	IL12A (1.4)	SLC6A20 (1.4)	NOD2 (1.4)
ENSG00000124145	SDC4 PPI subnetwork	0.02	<0.20	IL7R (2.7)	GSDMB (2.5)	LYZ (2.4)	ARL14 (2.3)	CCR5 (2.2)	IFT80 (2.0)	ENSG00000243150 (1.8)	RSRC1 (1.8)	CTSS (1.6)	MFSD1 (1.4)
GO:0007292	female gamete generation	0.02	<0.20	ZPBP2 (3.6)	ZPBP (3.2)	HORMAD1 (2.8)	ENSG00000248003 (2.4)	ELL (2.1)	BRDT (2.1)	BTBD8 (1.9)	ERVW-1 (1.8)	ENSG00000219088 (1.7)	PDE4D (1.6)
REACTOME_GENERATION_OF_SECOND_MESSENGER_MOLECULES	REACTOME_GENERATION_OF_SECOND_MESSENGER_MOLECULES	0.02	<0.20	CXCR6 (5.6)	IL7R (5.5)	CCR5 (5.1)	GIMAP6 (5.0)	GIMAP7 (5.0)	GIMAP4 (5.0)	LYZ (4.3)	IL12RB1 (4.2)	GIMAP2 (3.8)	IRF8 (3.7)
GO:0051427	hormone receptor binding	0.02	<0.20	KIAA1267 (2.9)	TGFBR3 (2.7)	RREB1 (2.6)	NFKB1 (2.3)	PLEKHM1 (2.0)	LRRC2 (1.9)	ARL17A (1.9)	TNPO3 (1.8)	MAFB (1.7)	GSDMB (1.6)
MP:0002843	decreased systemic arterial blood pressure	0.02	<0.20	CCR1 (3.3)	HCAR1 (3.1)	UGT3A1 (2.7)	LRRC2 (2.5)	SPTSSB (2.1)	GDF15 (2.1)	ENSG00000214401 (2.0)	TGFBR3 (1.9)	ENSG00000235842 (1.9)	CTSS (1.6)
ENSG00000161203	AP2M1 PPI subnetwork	0.02	<0.20	FKBP8 (4.7)	MFSD1 (3.3)	CXCR6 (3.0)	GIMAP4 (2.9)	IL10 (2.6)	ENSG00000240350 (2.5)	IL12RB1 (2.4)	IKZF3 (2.3)	CCR5 (2.1)	IL7R (2.1)
ENSG00000157514	TSC22D3 PPI subnetwork	0.02	<0.20	MCL1 (7.5)	ENSG00000251136 (3.9)	ENSA (3.5)	RIPK2 (3.3)	IFNGR1 (3.1)	TICAM1 (2.8)	IL12A (2.7)	NFKB1 (2.5)	MAPKAPK2 (2.0)	HCAR1 (1.8)
MP:0008723	impaired eosinophil recruitment	0.02	<0.20	LTF (4.0)	CCR3 (3.8)	NOD2 (2.4)	SNX20 (2.4)	CXCR6 (2.1)	IKZF3 (2.0)	ENSG00000240350 (2.0)	ENSG00000237781 (1.8)	STAT4 (1.8)	IRF8 (1.8)
GO:0050690	regulation of defense response to virus by virus	0.02	<0.20	FKBP8 (3.2)	ENSG00000243150 (2.8)	IKZF3 (2.4)	MFSD1 (2.2)	C19orf50 (2.1)	GIMAP2 (2.1)	C17orf69 (1.8)	CCR9 (1.8)	ENSG00000248003 (1.6)	GIMAP6 (1.5)
ENSG00000173702	MUC13 PPI subnetwork	0.02	<0.20	ARL14 (3.8)	ARHGAP27 (2.1)	KRT8P12 (2.1)	IL20 (2.0)	PEX1 (1.8)	CTSS (1.8)	RARRES1 (1.7)	MFSD1 (1.7)	FYCO1 (1.6)	ENSG00000249748 (1.5)
REACTOME_METABOLISM_OF_RNA	REACTOME_METABOLISM_OF_RNA	0.02	<0.20	UBA52 (4.1)	KPNA4 (2.7)	NSMCE2 (2.1)	TNPO3 (1.9)	RPAP2 (1.8)	GOLPH3L (1.5)	PPP5C (1.4)	GLMN (1.3)	C7orf64 (1.2)	IRF8 (1.2)
MP:0004151	decreased circulating iron level	0.02	<0.20	IL19 (3.5)	MAFB (3.3)	IL12B (2.4)	CCR3 (2.4)	CCR1 (2.4)	MAPKAPK2 (1.9)	RTP3 (1.7)	PPM1L (1.7)	IKZF1 (1.7)	LTF (1.7)
GO:0000803	sex chromosome	0.02	<0.20	ERVW-1 (2.4)	C19orf50 (2.4)	SMC4 (2.3)	YEATS4 (2.2)	KIAA1267 (2.2)	IFT80 (2.1)	MLF1 (2.0)	SPEF2 (1.9)	ADAMTSL4 (1.7)	IL12A (1.6)
MP:0000953	abnormal oligodendrocyte morphology	0.02	<0.20	CTSS (3.6)	NLRP3 (2.2)	CCRL2 (2.2)	LYZ (1.9)	MAFB (1.8)	GSDMB (1.8)	CCR1 (1.7)	IRF8 (1.6)	C8orf73 (1.3)	IL12B (1.3)
MP:0001654	hepatic necrosis	0.02	<0.20	RTP3 (3.9)	IL12RB1 (3.7)	GIMAP4 (3.3)	STAT4 (3.3)	GIMAP6 (3.2)	GIMAP7 (2.8)	CXCR6 (2.6)	RIPK2 (2.2)	IL10 (2.2)	CCRL2 (2.2)
MP:0005339	increased susceptibility to atherosclerosis	0.02	<0.20	TICAM1 (2.4)	ENSG00000244040 (2.2)	SPEF2 (2.0)	ENSG00000233077 (1.9)	SLC6A20 (1.5)	IL20 (1.4)	RREB1 (1.3)	ORMDL3 (1.2)	GDF15 (1.2)	CCR9 (1.1)
MP:0004978	decreased B-1 B cell number	0.02	<0.20	GIMAP7 (4.9)	IKZF1 (3.8)	IKZF3 (3.7)	IRF8 (3.6)	IRF5 (3.4)	SNX20 (3.3)	GIMAP6 (3.2)	GIMAP4 (3.0)	IQCJ-SCHIP1-AS1 (2.2)	IL7R (2.1)
GO:0005657	replication fork	0.02	<0.20	SMC4 (3.9)	YEATS4 (3.2)	ENSG00000251136 (2.8)	IFT80 (2.2)	OSGIN2 (2.1)	TRIM59 (2.0)	TNPO3 (1.9)	MLF1 (1.7)	RSRC1 (1.6)	GLMN (1.5)
GO:0010466	negative regulation of peptidase activity	0.02	<0.20	RARRES1 (3.2)	IL20 (3.0)	ADAMTSL4 (3.0)	IL19 (2.2)	ENSG00000235842 (2.1)	LYZ (2.0)	LTF (1.8)	ENSG00000233077 (1.7)	RTP3 (1.7)	ENSG00000185294 (1.5)
ENSG00000124762	CDKN1A PPI subnetwork	0.02	<0.20	SMC4 (3.3)	YEATS4 (3.3)	TRIM59 (3.0)	PPP5C (2.4)	GDF15 (2.1)	IL10 (1.9)	LXN (1.8)	IL12RB1 (1.8)	IL12A (1.8)	PEX1 (1.7)
GO:0006906	vesicle fusion	0.02	<0.20	GOLPH3L (2.8)	C19orf50 (2.8)	MFSD1 (2.3)	CAPSL (2.1)	ENSA (2.0)	PEX1 (1.9)	RPAP2 (1.9)	LXN (1.7)	DENND1B (1.7)	ENSG00000233077 (1.6)
GO:0042306	regulation of protein import into nucleus	0.02	<0.20	IL19 (2.6)	TNFSF15 (2.6)	NLRP3 (2.6)	RIPK2 (2.4)	SLC6A20 (2.3)	FYCO1 (2.0)	ENSG00000243150 (2.0)	TICAM1 (1.9)	NKD1 (1.9)	GDF15 (1.9)
ENSG00000185122	HSF1 PPI subnetwork	0.02	<0.20	PPP5C (4.7)	C8orf73 (2.1)	FKBP8 (2.0)	NSMCE2 (2.0)	ENSG00000235842 (1.5)	ADAMTSL4 (1.4)	GSDMD (1.4)	TICAM1 (1.3)	C19orf50 (1.3)	C7orf64 (1.3)
ENSG00000107968	MAP3K8 PPI subnetwork	0.02	<0.20	NFKB1 (4.4)	RIPK2 (4.1)	TICAM1 (3.5)	IL12B (2.3)	SNX20 (2.1)	IFNGR1 (2.0)	SSR1 (2.0)	MLF1 (1.9)	CYLD (1.9)	BTBD8 (1.9)
GO:0043086	negative regulation of catalytic activity	0.02	<0.20	GDF15 (2.7)	ENSG00000214401 (2.1)	MCL1 (1.9)	IL19 (1.7)	ENSG00000235842 (1.6)	DENND1B (1.5)	ENSA (1.5)	ADAMTSL4 (1.5)	LYZ (1.4)	IL20 (1.4)
MP:0001326	retinal degeneration	0.02	<0.20	CRB1 (5.7)	GLMN (2.5)	CCR5 (2.1)	SLC6A20 (1.8)	MFSD1 (1.7)	PPP5C (1.5)	GDF15 (1.5)	FYCO1 (1.3)	LZTFL1 (1.1)	IRF5 (1.1)
GO:0032461	positive regulation of protein oligomerization	0.02	<0.20	EPHX4 (3.2)	IFNGR1 (2.3)	ENSG00000243150 (2.2)	PGPEP1 (2.0)	ENSG00000233077 (1.9)	LZTFL1 (1.9)	GSDMB (1.8)	GTDC1 (1.7)	ARL14 (1.7)	ENSG00000237781 (1.7)
REACTOME_P75_NTR_RECEPTOR:MEDIATED_SIGNALLING	REACTOME_P75_NTR_RECEPTOR:MEDIATED_SIGNALLING	0.02	<0.20	TICAM1 (3.4)	MAPKAPK2 (3.2)	ARHGAP27 (2.3)	NFKB1 (2.3)	IFNGR1 (2.2)	ELL (2.0)	IRF5 (2.0)	GTDC1 (1.9)	NLRP3 (1.7)	ENSG00000251136 (1.7)
GO:0010573	vascular endothelial growth factor production	0.02	<0.20	CCR1 (3.6)	NLRP3 (3.4)	ENSG00000243150 (3.1)	ENSG00000240207 (2.6)	TNFSF15 (2.5)	CCRL2 (2.5)	RIPK2 (2.3)	GDF15 (2.0)	HORMAD1 (2.0)	ENSG00000235842 (2.0)
GO:0010574	regulation of vascular endothelial growth factor production	0.02	<0.20	CCR1 (3.6)	NLRP3 (3.4)	ENSG00000243150 (3.1)	ENSG00000240207 (2.6)	TNFSF15 (2.5)	CCRL2 (2.5)	RIPK2 (2.3)	GDF15 (2.0)	HORMAD1 (2.0)	ENSG00000235842 (2.0)
ENSG00000067606	PRKCZ PPI subnetwork	0.02	<0.20	KRT8P12 (2.7)	YEATS4 (2.4)	NFKB1 (2.3)	ENSA (2.2)	KPNA4 (1.7)	GSDMB (1.6)	CYLD (1.5)	IKZF1 (1.5)	MAPKAPK2 (1.5)	RREB1 (1.5)
ENSG00000110448	CD5 PPI subnetwork	0.02	<0.20	IL7R (5.4)	GIMAP7 (5.3)	GIMAP4 (4.6)	STAT4 (4.4)	IKZF1 (4.3)	GIMAP6 (4.2)	IKZF3 (4.2)	CXCR6 (3.6)	IRF8 (3.1)	CAPSL (2.6)
GO:0032479	regulation of type I interferon production	0.02	<0.20	GIMAP2 (3.6)	GSDMD (2.9)	NOD2 (2.9)	C19orf50 (2.6)	ELL (2.5)	RPAP2 (2.5)	C7orf64 (1.9)	CCR2 (1.9)	ENSG00000214401 (1.9)	ENSG00000240207 (1.8)
KEGG_LEUKOCYTE_TRANSENDOTHELIAL_MIGRATION	KEGG_LEUKOCYTE_TRANSENDOTHELIAL_MIGRATION	0.02	<0.20	GIMAP6 (3.7)	CTSS (3.3)	LYZ (3.3)	IFNGR1 (3.1)	GIMAP4 (2.9)	GIMAP7 (2.5)	IKZF1 (2.5)	GTDC1 (2.1)	GIMAP2 (2.0)	LTF (1.7)
ENSG00000181029	TRAPPC5 PPI subnetwork	0.02	<0.20	ORMDL3 (2.3)	C19orf50 (2.3)	ZPBP2 (2.2)	ENSG00000235842 (2.1)	PEX1 (2.0)	GATAD1 (1.8)	PPP5C (1.8)	LXN (1.7)	HCAR1 (1.6)	ARL14 (1.5)
ENSG00000153879	CEBPG PPI subnetwork	0.02	<0.20	MCL1 (3.1)	MAFB (3.1)	GDF15 (3.0)	ENSA (2.5)	ORMDL3 (2.3)	ENSG00000240350 (2.3)	ENSG00000251136 (2.1)	GOLPH3L (1.9)	LTF (1.9)	PPM1L (1.7)
GO:0004954	prostanoid receptor activity	0.02	<0.20	SPTSSB (4.3)	TGFBR3 (4.2)	CCR3 (3.7)	ARL14 (2.9)	HCAR1 (2.9)	SPEF2 (2.5)	GIMAP6 (2.4)	IL7R (2.3)	GTDC1 (2.3)	ENSG00000235842 (1.8)
GO:0004953	icosanoid receptor activity	0.02	<0.20	SPTSSB (4.3)	TGFBR3 (4.2)	CCR3 (3.7)	ARL14 (2.9)	HCAR1 (2.9)	SPEF2 (2.5)	GIMAP6 (2.4)	IL7R (2.3)	GTDC1 (2.3)	ENSG00000235842 (1.8)
GO:0043410	positive regulation of MAPK cascade	0.02	<0.20	IL20 (3.4)	C8orf73 (3.3)	NKD1 (2.6)	ENSG00000233401 (2.3)	ORMDL3 (2.2)	OSGIN2 (2.2)	STH (2.1)	ENSG00000251136 (2.0)	IL19 (2.0)	NLRP3 (1.9)
ENSG00000117020	AKT3 PPI subnetwork	0.02	<0.20	HCAR1 (2.4)	BRDT (2.4)	IFNGR1 (2.3)	NFKB1 (2.3)	CYLD (2.2)	MLF1 (2.2)	FYCO1 (2.1)	FKBP8 (1.7)	IL12B (1.6)	TGFBR3 (1.5)
ENSG00000136518	ACTL6A PPI subnetwork	0.02	<0.20	KIAA1267 (4.3)	PEX1 (3.0)	PPP5C (2.8)	C7orf64 (2.4)	YEATS4 (2.1)	ENSG00000233401 (2.0)	LZTFL1 (2.0)	GOLPH3L (2.0)	ENSA (1.6)	TNPO3 (1.6)
GO:0035267	NuA4 histone acetyltransferase complex	0.02	<0.20	C7orf64 (3.4)	KIAA1267 (2.8)	YEATS4 (2.6)	ENSG00000185294 (2.4)	PEX1 (2.2)	PPP5C (2.2)	TNPO3 (2.1)	ZPBP (1.9)	RSRC1 (1.9)	ENSG00000244040 (1.8)
ENSG00000073614	KDM5A PPI subnetwork	0.02	<0.20	GATAD1 (2.3)	KIAA1267 (2.3)	IFT80 (1.9)	NSMCE2 (1.7)	YEATS4 (1.7)	ZPBP2 (1.6)	BRDT (1.4)	SMC4 (1.4)	ENSG00000235842 (1.3)	LZTFL1 (1.3)
MP:0002875	decreased erythrocyte cell number	0.02	<0.20	GDF15 (3.5)	LXN (3.2)	FKBP8 (2.3)	C19orf50 (2.1)	IL20 (1.8)	CCR3 (1.8)	IKZF1 (1.7)	ELL (1.7)	RREB1 (1.6)	IL19 (1.6)
ENSG00000100902	PSMA6 PPI subnetwork	0.02	<0.20	KPNA4 (2.8)	GFM1 (2.5)	KRT8P12 (1.7)	C19orf50 (1.6)	NSMCE2 (1.5)	GSDMB (1.4)	NSF (1.4)	PLEKHM1 (1.3)	ENSG00000204650 (1.3)	RTP3 (1.2)
GO:0017038	protein import	0.02	<0.20	IL19 (2.6)	TNPO3 (2.4)	ENSG00000248003 (2.4)	FYCO1 (2.0)	GATAD1 (2.0)	HCAR1 (1.9)	BTBD8 (1.8)	MAPKAPK2 (1.8)	TNFSF15 (1.7)	ENSA (1.6)
GO:0033549	MAP kinase phosphatase activity	0.02	<0.20	MCL1 (6.0)	GDF15 (3.8)	EPHX4 (3.4)	NLRP3 (2.7)	TICAM1 (2.6)	CCRL2 (2.4)	CCR2 (2.1)	IL10 (2.0)	IL12A (1.9)	PGPEP1 (1.8)
GO:0044440	endosomal part	0.02	<0.20	MFSD1 (4.5)	PLEKHM1 (3.3)	IFNGR1 (2.8)	TICAM1 (2.8)	NSF (2.2)	PGPEP1 (2.0)	NOD2 (1.7)	CYLD (1.7)	C19orf50 (1.6)	IRF5 (1.6)
KEGG_DORSO_VENTRAL_AXIS_FORMATION	KEGG_DORSO_VENTRAL_AXIS_FORMATION	0.02	<0.20	ZPBP2 (2.8)	IL10 (2.4)	DENND1B (2.0)	IQCJ-SCHIP1-AS1 (1.9)	IRF8 (1.9)	GIMAP6 (1.7)	STAT4 (1.7)	GIMAP4 (1.7)	BRDT (1.6)	EPHX4 (1.5)
GO:0043280	positive regulation of cysteine-type endopeptidase activity involved in apoptotic process	0.02	<0.20	EPHX4 (3.3)	GATAD1 (2.1)	TNFSF15 (1.9)	HORMAD1 (1.8)	RIPK2 (1.8)	ARL14 (1.8)	CCR2 (1.7)	GSDMD (1.7)	GDF15 (1.7)	ARHGAP27 (1.6)
GO:2001056	positive regulation of cysteine-type endopeptidase activity	0.02	<0.20	EPHX4 (3.3)	GATAD1 (2.1)	TNFSF15 (1.9)	HORMAD1 (1.8)	RIPK2 (1.8)	ARL14 (1.8)	CCR2 (1.7)	GSDMD (1.7)	GDF15 (1.7)	ARHGAP27 (1.6)
ENSG00000105402	NAPA PPI subnetwork	0.02	<0.20	GOLPH3L (4.0)	ENSA (3.4)	MFSD1 (2.5)	PLEKHM1 (2.4)	ARL17A (2.4)	PGPEP1 (2.3)	NSF (2.1)	KIAA1107 (2.0)	C19orf50 (1.9)	ELL (1.9)
REACTOME_ASSEMBLY_OF_THE_PRE:REPLICATIVE_COMPLEX	REACTOME_ASSEMBLY_OF_THE_PRE:REPLICATIVE_COMPLEX	0.02	<0.20	GSDMB (2.5)	KPNA4 (2.0)	NSMCE2 (1.9)	C19orf50 (1.8)	KRT8P12 (1.8)	GIMAP2 (1.8)	SMC4 (1.7)	ENSG00000204650 (1.6)	C7orf64 (1.4)	GFM1 (1.4)
GO:0008134	transcription factor binding	0.02	<0.20	KIAA1267 (2.8)	RREB1 (2.6)	MCL1 (2.5)	MAPKAPK2 (2.2)	MAFB (2.0)	NFKB1 (1.9)	NSMCE2 (1.7)	ENSA (1.7)	TICAM1 (1.6)	TGFBR3 (1.5)
GO:0008329	pattern recognition receptor activity	0.02	<0.20	CCR1 (6.2)	MAFB (5.4)	CTSS (5.4)	LTF (4.5)	NOD2 (4.5)	LYZ (4.0)	CCRL2 (3.3)	NLRP3 (2.8)	IRF5 (2.8)	IFNGR1 (2.5)
MP:0003333	liver fibrosis	0.02	<0.20	TICAM1 (4.5)	NLRP3 (4.0)	RTP3 (2.9)	CCR3 (2.8)	ELL (2.4)	ARL14 (2.4)	MCL1 (2.4)	CCR1 (2.4)	NFKB1 (2.2)	LZTFL1 (2.1)
ENSG00000108587	GOSR1 PPI subnetwork	0.02	<0.20	SSR1 (3.8)	ORMDL3 (2.9)	ENSG00000251136 (2.6)	NSF (2.4)	GOLPH3L (2.4)	FKBP8 (2.0)	IL12B (1.9)	IFNGR1 (1.9)	C19orf50 (1.8)	ENSG00000214401 (1.8)
ENSG00000155926	SLA PPI subnetwork	0.02	<0.20	CCR9 (5.4)	GSDMB (4.8)	IL7R (4.2)	ORMDL3 (4.2)	GIMAP7 (3.7)	CCR5 (3.4)	LYZ (2.8)	GIMAP6 (2.6)	CXCR6 (2.5)	XCR1 (2.2)
ENSG00000129473	BCL2L2 PPI subnetwork	0.02	<0.20	PPP5C (3.1)	IFNGR1 (2.8)	GSDMD (2.8)	HORMAD1 (2.7)	ARL14 (2.7)	YEATS4 (2.3)	CYLD (2.3)	OSGIN2 (2.2)	RARRES1 (1.9)	TICAM1 (1.9)
GO:0045860	positive regulation of protein kinase activity	0.02	<0.20	C8orf73 (3.5)	CCR3 (2.4)	OSGIN2 (2.2)	ENSG00000251136 (2.2)	MAPKAPK2 (1.9)	NLRP3 (1.9)	STH (1.6)	ARHGAP27 (1.6)	CCR1 (1.6)	NOD2 (1.6)
GO:0043189	H4/H2A histone acetyltransferase complex	0.02	<0.20	C7orf64 (3.4)	YEATS4 (3.0)	KIAA1267 (2.7)	ENSG00000185294 (2.3)	RSRC1 (2.1)	PEX1 (2.0)	TNPO3 (2.0)	PPP5C (1.9)	ZPBP (1.8)	MLF1 (1.7)
GO:0033077	T cell differentiation in thymus	0.02	<0.20	CCR9 (5.3)	GIMAP2 (3.7)	ENSG00000243150 (3.4)	CAPSL (2.9)	GSDMB (2.6)	GIMAP7 (2.6)	SPTSSB (2.3)	IL7R (2.2)	ENSG00000237781 (2.2)	LZTFL1 (1.9)
REACTOME_NOTCH:HLH_TRANSCRIPTION_PATHWAY	REACTOME_NOTCH:HLH_TRANSCRIPTION_PATHWAY	0.02	<0.20	CRB1 (3.3)	XCR1 (3.0)	KIAA1267 (2.2)	ENSG00000240350 (1.9)	IL10 (1.8)	DENND1B (1.8)	STAT4 (1.8)	KRT8P12 (1.6)	CCR3 (1.6)	ARHGAP27 (1.5)
REACTOME_NICD_TRAFFICS_TO_NUCLEUS	REACTOME_NICD_TRAFFICS_TO_NUCLEUS	0.02	<0.20	CRB1 (3.3)	XCR1 (3.0)	KIAA1267 (2.2)	ENSG00000240350 (1.9)	IL10 (1.8)	DENND1B (1.8)	STAT4 (1.8)	KRT8P12 (1.6)	CCR3 (1.6)	ARHGAP27 (1.5)
GO:0000502	proteasome complex	0.02	<0.20	KPNA4 (3.2)	GSDMB (2.1)	NSF (1.8)	ENSA (1.8)	GFM1 (1.8)	IL19 (1.8)	KRT8P12 (1.6)	GIMAP2 (1.5)	FYCO1 (1.4)	PLEKHM1 (1.4)
GO:0031072	heat shock protein binding	0.02	<0.20	RSRC1 (2.4)	BTBD8 (2.4)	MLF1 (2.3)	TICAM1 (2.2)	ENSG00000240207 (1.9)	RIPK2 (1.8)	MAPKAPK2 (1.8)	IL12B (1.8)	GFM1 (1.7)	CYLD (1.5)
GO:0004713	protein tyrosine kinase activity	0.02	<0.20	MAPKAPK2 (3.1)	ARHGAP27 (2.9)	GSDMB (2.6)	PLEKHM1 (2.4)	NKD1 (2.1)	IRF5 (2.0)	GIMAP6 (1.9)	ELL (1.7)	NFKB1 (1.7)	ENSG00000185294 (1.7)
KEGG_LYSOSOME	KEGG_LYSOSOME	0.02	<0.20	MFSD1 (6.4)	IFNGR1 (2.6)	MAFB (2.2)	CTSS (2.2)	CCRL2 (2.1)	ERVW-1 (2.1)	LYZ (1.9)	GDF15 (1.9)	IRF5 (1.6)	ADAMTSL4 (1.5)
ENSG00000108773	KAT2A PPI subnetwork	0.02	<0.20	KIAA1267 (3.2)	GOLPH3L (2.5)	GSDMB (2.1)	PEX1 (1.9)	NFKB1 (1.9)	C7orf64 (1.8)	NSMCE2 (1.8)	TNPO3 (1.8)	ERVW-1 (1.5)	PLEKHM1 (1.4)
ENSG00000084774	CAD PPI subnetwork	0.02	<0.20	NFKB1 (4.4)	TICAM1 (3.5)	RIPK2 (3.4)	CYLD (2.9)	GSDMD (2.6)	MCL1 (2.5)	PPP5C (2.4)	IRF5 (2.4)	KPNA4 (1.9)	IKZF1 (1.9)
ENSG00000171223	JUNB PPI subnetwork	0.02	<0.20	MCL1 (7.0)	ENSG00000240350 (2.9)	KIAA1267 (2.7)	ENSG00000240207 (2.4)	IL20 (2.3)	GDF15 (2.3)	MAPKAPK2 (2.1)	IL10 (2.1)	PLEKHM1 (2.1)	MAFB (2.1)
ENSG00000186879	ENSG00000186879 PPI subnetwork	0.02	<0.20	GSDMD (3.5)	CYLD (3.1)	RARRES1 (2.6)	IFNGR1 (2.5)	YEATS4 (2.4)	OSGIN2 (2.4)	PPP5C (2.2)	NFKB1 (1.9)	HORMAD1 (1.9)	ORMDL3 (1.8)
GO:0035257	nuclear hormone receptor binding	0.02	<0.20	KIAA1267 (3.5)	RREB1 (2.6)	TGFBR3 (2.5)	TNPO3 (2.4)	PLEKHM1 (2.4)	ARL17A (2.3)	MAFB (2.0)	NFKB1 (1.9)	LRRC2 (1.9)	ELL (1.7)
ENSG00000074800	ENO1 PPI subnetwork	0.02	<0.20	OSGIN2 (4.3)	TICAM1 (2.4)	NLRP3 (2.3)	ENSG00000251136 (2.1)	TNFSF15 (1.8)	ENSA (1.6)	RTP3 (1.6)	ENSG00000235842 (1.4)	IKZF3 (1.3)	LRRC2 (1.3)
GO:0010952	positive regulation of peptidase activity	0.02	<0.20	EPHX4 (2.5)	GSDMD (2.0)	HORMAD1 (1.8)	LXN (1.8)	GATAD1 (1.8)	GDF15 (1.8)	ARL14 (1.8)	CCR2 (1.7)	TNFSF15 (1.6)	RIPK2 (1.5)
REACTOME_CDK:MEDIATED_PHOSPHORYLATION_AND_REMOVAL_OF_CDC6	REACTOME_CDK:MEDIATED_PHOSPHORYLATION_AND_REMOVAL_OF_CDC6	0.02	<0.20	GSDMB (2.8)	KPNA4 (2.4)	ENSG00000204650 (2.3)	GIMAP2 (2.2)	KRT8P12 (1.9)	PLEKHM1 (1.8)	NSF (1.7)	C19orf50 (1.6)	GFM1 (1.6)	NSMCE2 (1.4)
MP:0001191	abnormal skin condition	0.02	<0.20	C8orf73 (3.2)	IL20 (2.3)	WNT3 (2.2)	ENSG00000235842 (2.2)	KRT8P12 (2.0)	HORMAD1 (2.0)	SLC6A20 (1.8)	IQCJ-SCHIP1-AS1 (1.6)	IRF5 (1.6)	IFNGR1 (1.5)
ENSG00000105974	CAV1 PPI subnetwork	0.02	<0.20	PDE4D (2.5)	FKBP8 (2.4)	GSDMB (2.3)	KRT8P12 (2.0)	ADAMTSL4 (1.8)	LTF (1.8)	MAPKAPK2 (1.7)	ENSG00000243150 (1.6)	RARRES1 (1.6)	IL12B (1.5)
ENSG00000009307	CSDE1 PPI subnetwork	0.02	<0.20	SSR1 (3.4)	MFSD1 (3.0)	RREB1 (2.9)	CCR3 (2.3)	OSGIN2 (2.2)	ENSG00000243150 (2.1)	RIPK2 (2.0)	IL10 (1.8)	PPM1L (1.8)	TGFBR3 (1.8)
MP:0002007	increased cellular sensitivity to gamma-irradiation	0.02	<0.20	OSGIN2 (2.9)	GDF15 (2.8)	ZPBP2 (2.6)	PPP5C (2.6)	NSMCE2 (2.3)	LXN (2.1)	RIPK2 (2.0)	YEATS4 (1.9)	SMC4 (1.8)	C7orf64 (1.6)
ENSG00000164053	ATRIP PPI subnetwork	0.02	<0.20	LZTFL1 (4.4)	OSGIN2 (3.9)	IFT80 (3.8)	RIPK2 (2.9)	ENSG00000251136 (2.9)	SMC4 (2.8)	NSMCE2 (2.3)	GSDMB (2.1)	ENSG00000214401 (2.0)	RSRC1 (2.0)
MP:0006317	decreased urine sodium level	0.02	<0.20	ENSG00000233077 (3.7)	UGT3A1 (2.8)	GDF15 (2.3)	DENND1B (2.3)	CTSS (2.2)	SPTSSB (2.0)	ARL14 (2.0)	IQCJ-SCHIP1-AS1 (1.9)	PGPEP1 (1.7)	HCAR1 (1.7)
MP:0002702	decreased circulating free fatty acid level	0.02	<0.20	HCAR1 (3.8)	GDF15 (2.4)	RREB1 (2.2)	LRRC2 (2.1)	PGPEP1 (2.0)	SPTSSB (1.8)	ENSG00000240350 (1.7)	ARL14 (1.6)	IFNGR1 (1.6)	MAFB (1.5)
GO:0005773	vacuole	0.02	<0.20	MFSD1 (6.7)	IFNGR1 (3.2)	CTSS (3.1)	IRF5 (2.5)	GDF15 (2.5)	LYZ (2.0)	ERVW-1 (2.0)	MAFB (2.0)	CCRL2 (2.0)	IRF8 (2.0)
GO:0005625	soluble fraction	0.02	<0.20	FKBP8 (4.2)	PDE4D (1.8)	PPP5C (1.7)	NSF (1.6)	UGT3A1 (1.6)	ENSG00000235842 (1.6)	GDF15 (1.5)	NOD2 (1.3)	STAT4 (1.3)	TNPO3 (1.3)
GO:0071347	cellular response to interleukin-1	0.02	<0.20	LTF (2.5)	LRRC2 (2.3)	C8orf73 (2.2)	RIPK2 (1.9)	NOD2 (1.9)	CYLD (1.9)	TNFSF15 (1.9)	CCRL2 (1.8)	CCR1 (1.8)	GDF15 (1.7)
ENSG00000100804	PSMB5 PPI subnetwork	0.02	<0.20	KPNA4 (2.9)	NSMCE2 (1.8)	GOLPH3L (1.7)	IL19 (1.7)	ENSG00000240350 (1.6)	GFM1 (1.6)	IL12RB1 (1.4)	GSDMB (1.4)	GIMAP2 (1.3)	ENSA (1.3)
ENSG00000171148	TADA3 PPI subnetwork	0.02	<0.20	PEX1 (2.5)	UBA52 (2.4)	C19orf50 (2.2)	KIAA1267 (1.9)	IFT80 (1.8)	FKBP8 (1.8)	C7orf64 (1.8)	PLEKHM1 (1.8)	GOLPH3L (1.7)	PPP5C (1.7)
ENSG00000215769	ENSG00000215769 PPI subnetwork	0.02	<0.20	MCL1 (2.3)	IKZF3 (2.3)	TNPO3 (2.2)	KPNA4 (2.2)	IL7R (2.1)	SPEF2 (2.1)	GIMAP7 (2.0)	ARL14 (2.0)	IKZF1 (2.0)	ENSG00000243150 (1.8)
ENSG00000182481	KPNA2 PPI subnetwork	0.02	<0.20	MCL1 (2.3)	IKZF3 (2.3)	TNPO3 (2.2)	KPNA4 (2.2)	IL7R (2.1)	SPEF2 (2.1)	GIMAP7 (2.0)	ARL14 (2.0)	IKZF1 (2.0)	ENSG00000243150 (1.8)
GO:0016032	viral reproduction	0.02	<0.20	UBA52 (3.9)	C7orf64 (2.4)	ENSG00000243150 (2.4)	NSMCE2 (2.3)	RPAP2 (2.3)	BTBD8 (1.9)	ENSG00000204650 (1.8)	RSRC1 (1.6)	KPNA4 (1.5)	C19orf50 (1.2)
REACTOME_MAPK_TARGETS_NUCLEAR_EVENTS_MEDIATED_BY_MAP_KINASES	REACTOME_MAPK_TARGETS_NUCLEAR_EVENTS_MEDIATED_BY_MAP_KINASES	0.02	<0.20	MCL1 (3.9)	ARHGAP27 (3.0)	CCR2 (2.7)	PPP5C (2.2)	ENSG00000204650 (2.2)	ENSG00000235842 (2.2)	DENND1B (2.1)	PLEKHM1 (1.7)	IRF5 (1.7)	NLRP3 (1.6)
MP:0005517	decreased liver regeneration	0.02	<0.20	GDF15 (4.8)	RARRES1 (4.4)	CCRL2 (4.1)	MCL1 (4.0)	NLRP3 (3.4)	MAFB (2.7)	LXN (2.7)	MFSD1 (2.6)	IL10 (2.0)	ENSG00000240207 (1.7)
ENSG00000170315	UBB PPI subnetwork	0.02	<0.20	NFKB1 (3.0)	RIPK2 (2.5)	YEATS4 (2.5)	SMC4 (2.5)	UBA52 (2.3)	MCL1 (2.0)	KPNA4 (1.9)	OSGIN2 (1.8)	PPP5C (1.6)	IL12B (1.5)
MP:0001282	short vibrissae	0.02	<0.20	SPTSSB (2.9)	MAFB (2.2)	NKD1 (2.1)	OSGIN2 (2.0)	WNT3 (2.0)	ERVW-1 (1.8)	RIPK2 (1.7)	ENSG00000244040 (1.6)	ENSG00000249748 (1.6)	ENSG00000235842 (1.5)
ENSG00000160584	SIK3 PPI subnetwork	0.02	<0.20	IRF5 (2.6)	DENND1B (2.5)	IL19 (2.3)	GATAD1 (2.2)	FYCO1 (2.0)	RREB1 (2.0)	PLEKHM1 (2.0)	ARHGAP27 (1.7)	C17orf69 (1.6)	STH (1.6)
ENSG00000008735	MAPK8IP2 PPI subnetwork	0.02	<0.20	ENSG00000214401 (2.5)	CRHR1 (2.2)	GSDMB (2.1)	WNT3 (2.0)	C8orf73 (1.9)	MAPKAPK2 (1.8)	FYCO1 (1.6)	PPM1L (1.6)	MLF1 (1.6)	ENSG00000237781 (1.5)
ENSG00000124422	USP22 PPI subnetwork	0.02	<0.20	NSMCE2 (4.2)	ENSG00000214401 (2.7)	PPP5C (2.5)	PEX1 (2.4)	GATAD1 (2.2)	BRDT (2.0)	ZPBP (2.0)	TNPO3 (1.7)	GDF15 (1.6)	NSF (1.5)
GO:0046328	regulation of JNK cascade	0.02	<0.20	OSGIN2 (4.2)	ENSG00000251136 (3.2)	C8orf73 (3.2)	ARHGAP27 (2.2)	TICAM1 (2.1)	DENND1B (2.1)	ENSG00000214401 (2.0)	NLRP3 (2.0)	ENSG00000235842 (1.8)	IRF5 (1.7)
ENSG00000145675	PIK3R1 PPI subnetwork	0.03	<0.20	IL7R (3.6)	GIMAP6 (2.7)	STAT4 (2.6)	GIMAP4 (2.5)	IKZF1 (2.5)	CXCR6 (2.4)	GIMAP7 (2.4)	IRF8 (2.3)	HCAR1 (2.1)	TGFBR3 (2.1)
ENSG00000159377	PSMB4 PPI subnetwork	0.03	<0.20	KPNA4 (2.8)	GFM1 (2.1)	GSDMB (2.1)	GIMAP2 (1.8)	NSF (1.8)	GSDMD (1.7)	IL19 (1.7)	GOLPH3L (1.5)	NSMCE2 (1.4)	KRT8P12 (1.4)
ENSG00000185104	FAF1 PPI subnetwork	0.03	<0.20	KPNA4 (2.7)	CYLD (2.3)	C7orf64 (2.0)	PGPEP1 (1.6)	NFKB1 (1.6)	DENND1B (1.6)	NOD2 (1.5)	RTP3 (1.5)	PDE4D (1.4)	PLEKHM1 (1.3)
GO:0051046	regulation of secretion	0.03	<0.20	SPTSSB (2.0)	KIAA1107 (2.0)	LXN (1.9)	HCAR1 (1.9)	ENSG00000237781 (1.8)	ENSG00000185294 (1.8)	C17orf69 (1.8)	IL12B (1.6)	IL20 (1.6)	CRHR1 (1.5)
ENSG00000138032	PPM1B PPI subnetwork	0.03	<0.20	LYZ (4.3)	LTF (3.3)	CCR3 (3.2)	ENSG00000248003 (2.5)	PEX1 (2.2)	IKZF1 (1.9)	CCR9 (1.9)	CCR1 (1.8)	IL7R (1.8)	IFNGR1 (1.8)
ENSG00000073756	PTGS2 PPI subnetwork	0.03	<0.20	FKBP8 (3.1)	PPP5C (2.5)	GIMAP6 (2.1)	LRRC2 (1.9)	NLRP3 (1.9)	ENSG00000244040 (1.8)	FYCO1 (1.8)	GIMAP4 (1.8)	ENSG00000233401 (1.8)	CYLD (1.7)
GO:0016298	lipase activity	0.03	<0.20	SLC6A20 (3.2)	MAFB (2.9)	CTSS (2.9)	CCR1 (2.8)	SPTSSB (2.3)	LYZ (1.8)	HCAR1 (1.7)	ARL14 (1.7)	GDF15 (1.7)	ENSG00000235842 (1.7)
GO:0033993	response to lipid	0.03	<0.20	HCAR1 (2.3)	ENSA (2.2)	GTDC1 (2.1)	RTP3 (2.1)	SPTSSB (1.9)	LYZ (1.7)	IL12B (1.7)	ARL17A (1.5)	ENSG00000248003 (1.5)	ARL14 (1.4)
MP:0009660	abnormal induced retinal neovascularization	0.03	<0.20	TNFSF15 (5.0)	LXN (2.9)	IL12A (2.6)	NLRP3 (2.5)	RARRES1 (2.5)	GDF15 (2.3)	ARHGAP27 (2.3)	IL20 (2.0)	IL12B (1.9)	RIPK2 (1.9)
MP:0003887	increased hepatocyte apoptosis	0.03	<0.20	GDF15 (3.6)	CCRL2 (3.4)	MCL1 (3.3)	NLRP3 (3.0)	RARRES1 (3.0)	FYCO1 (2.4)	PGPEP1 (2.2)	TICAM1 (2.2)	CCR5 (2.2)	IL12A (2.1)
MP:0002871	albuminuria	0.03	<0.20	GIMAP4 (3.8)	HCAR1 (3.6)	GIMAP7 (3.4)	CXCR6 (3.3)	CCR5 (3.0)	GIMAP6 (2.9)	ENSG00000240350 (2.8)	IL10 (2.8)	IL12RB1 (2.7)	ADAMTSL4 (2.0)
GO:0043408	regulation of MAPK cascade	0.03	<0.20	C8orf73 (2.7)	ARHGAP27 (2.5)	OSGIN2 (2.5)	MCL1 (2.3)	NKD1 (2.2)	ENSG00000235842 (2.2)	STH (2.1)	ORMDL3 (2.1)	GDF15 (1.9)	NLRP3 (1.9)
MP:0001982	decreased chemically-elicited antinociception	0.03	<0.20	CRHR1 (4.4)	IL12B (3.4)	ENSG00000185294 (2.9)	GTDC1 (2.5)	CCR9 (1.9)	ENSG00000235842 (1.8)	C17orf69 (1.8)	ENSG00000219088 (1.6)	IL7R (1.5)	RIPK2 (1.5)
MP:0008190	decreased transitional stage B cell number	0.03	<0.20	IKZF3 (4.7)	IRF5 (4.3)	CTSS (3.2)	GIMAP7 (3.2)	IKZF1 (3.2)	IRF8 (3.0)	TICAM1 (2.9)	SNX20 (2.8)	LTF (2.3)	IL7R (2.2)
ENSG00000204209	DAXX PPI subnetwork	0.03	<0.20	NFKB1 (2.8)	IKZF1 (2.6)	TGFBR3 (2.5)	MAPKAPK2 (2.3)	IKZF3 (2.2)	YEATS4 (2.2)	IFNGR1 (2.0)	ENSG00000219088 (1.9)	C19orf50 (1.9)	ENSG00000233401 (1.8)
ENSG00000206279	DAXX PPI subnetwork	0.03	<0.20	NFKB1 (2.8)	IKZF1 (2.6)	TGFBR3 (2.5)	MAPKAPK2 (2.3)	IKZF3 (2.2)	YEATS4 (2.2)	IFNGR1 (2.0)	ENSG00000219088 (1.9)	C19orf50 (1.9)	ENSG00000233401 (1.8)
ENSG00000206206	DAXX PPI subnetwork	0.03	<0.20	NFKB1 (2.8)	IKZF1 (2.6)	TGFBR3 (2.5)	MAPKAPK2 (2.3)	IKZF3 (2.2)	YEATS4 (2.2)	IFNGR1 (2.0)	ENSG00000219088 (1.9)	C19orf50 (1.9)	ENSG00000233401 (1.8)
REACTOME_CDT1_ASSOCIATION_WITH_THE_CDC6ORCORIGIN_COMPLEX	REACTOME_CDT1_ASSOCIATION_WITH_THE_CDC6ORCORIGIN_COMPLEX	0.03	<0.20	GSDMB (2.8)	KPNA4 (2.4)	GIMAP2 (2.1)	ENSG00000204650 (2.0)	NSMCE2 (2.0)	KRT8P12 (1.8)	C19orf50 (1.7)	GFM1 (1.6)	GLMN (1.5)	NSF (1.5)
GO:0009409	response to cold	0.03	<0.20	STH (3.0)	HCAR1 (2.6)	ARL14 (2.3)	ENSG00000219088 (2.1)	GDF15 (2.0)	ORMDL3 (1.8)	MAPT (1.8)	MCL1 (1.7)	ENSG00000240350 (1.6)	IL20 (1.6)
ENSG00000084676	NCOA1 PPI subnetwork	0.03	<0.20	MCL1 (3.0)	GSDMB (3.0)	TGFBR3 (2.8)	MAPKAPK2 (2.7)	RREB1 (2.3)	FYCO1 (2.0)	ENSG00000251136 (1.9)	KIAA1267 (1.9)	IL10 (1.8)	CRB1 (1.8)
ENSG00000111245	MYL2 PPI subnetwork	0.03	<0.20	PPP5C (2.3)	LRRC2 (2.3)	OSGIN2 (2.1)	NLRP3 (2.0)	ENSG00000233401 (1.9)	FYCO1 (1.8)	IL12RB1 (1.7)	GIMAP6 (1.7)	PLEKHM1 (1.7)	ENSG00000244040 (1.7)
ENSG00000104814	MAP4K1 PPI subnetwork	0.03	<0.20	GIMAP2 (3.7)	GIMAP7 (3.5)	GIMAP4 (3.3)	GIMAP6 (3.1)	CCR2 (2.9)	CTSS (2.9)	CCR9 (2.8)	CCR5 (2.4)	GSDMD (2.3)	STH (2.3)
GO:0002922	positive regulation of humoral immune response	0.03	<0.20	RTP3 (2.5)	GIMAP7 (2.3)	ZPBP2 (2.3)	GIMAP6 (2.2)	IRF8 (2.2)	C17orf69 (2.1)	GLMN (2.1)	SNX20 (2.0)	TICAM1 (2.0)	GIMAP4 (2.0)
GO:0004857	enzyme inhibitor activity	0.03	<0.20	LYZ (3.3)	ADAMTSL4 (3.1)	RARRES1 (2.9)	LTF (2.5)	RTP3 (2.3)	GDF15 (1.9)	ENSG00000185294 (1.7)	ENSG00000244040 (1.7)	KRT8P12 (1.6)	IL19 (1.5)
ENSG00000101246	ARFRP1 PPI subnetwork	0.03	<0.20	SSR1 (3.2)	IFNGR1 (2.9)	MFSD1 (2.6)	GATAD1 (2.3)	ENSG00000219088 (2.3)	ARHGAP27 (2.0)	GOLPH3L (2.0)	EPHX4 (1.9)	YEATS4 (1.9)	CYLD (1.8)
ENSG00000139687	RB1 PPI subnetwork	0.03	<0.20	RREB1 (3.6)	YEATS4 (3.4)	KIAA1267 (2.7)	SMC4 (2.6)	MAFB (2.6)	MCL1 (2.3)	DENND1B (1.9)	MAPKAPK2 (1.8)	IFNGR1 (1.8)	FKBP8 (1.5)
KEGG_VIRAL_MYOCARDITIS	KEGG_VIRAL_MYOCARDITIS	0.03	<0.20	CTSS (4.2)	LYZ (3.6)	IRF8 (3.5)	MLF1 (2.7)	GIMAP2 (2.7)	IL12RB1 (2.5)	IKZF3 (2.4)	LRRC2 (2.2)	CYLD (2.2)	UGT3A1 (2.1)
ENSG00000102753	KPNA3 PPI subnetwork	0.03	<0.20	BTBD8 (2.7)	TRIM59 (2.7)	SMC4 (2.5)	KPNA4 (2.0)	CYLD (2.0)	KIAA1267 (1.9)	TNPO3 (1.8)	BRDT (1.8)	IFT80 (1.7)	ENSG00000249748 (1.6)
GO:0045723	positive regulation of fatty acid biosynthetic process	0.03	<0.20	ENSG00000244040 (3.0)	ENSG00000233077 (2.2)	PDE4D (2.1)	ENSG00000204650 (2.1)	TNFSF15 (2.0)	PPP5C (1.9)	HORMAD1 (1.6)	RTP3 (1.6)	C19orf50 (1.6)	ENSG00000185294 (1.6)
REACTOME_DNA_REPLICATION_PRE:INITIATION	REACTOME_DNA_REPLICATION_PRE:INITIATION	0.03	<0.20	SMC4 (2.4)	GSDMB (2.2)	NSMCE2 (2.0)	GLMN (1.9)	C19orf50 (1.6)	GIMAP2 (1.6)	C7orf64 (1.6)	KPNA4 (1.3)	KRT8P12 (1.3)	ENSG00000204650 (1.3)
REACTOME_MG1_TRANSITION	REACTOME_MG1_TRANSITION	0.03	<0.20	SMC4 (2.4)	GSDMB (2.2)	NSMCE2 (2.0)	GLMN (1.9)	C19orf50 (1.6)	GIMAP2 (1.6)	C7orf64 (1.6)	KPNA4 (1.3)	KRT8P12 (1.3)	ENSG00000204650 (1.3)
REACTOME_STABILIZATION_OF_P53	REACTOME_STABILIZATION_OF_P53	0.03	<0.20	KPNA4 (2.5)	GSDMB (2.2)	GIMAP2 (2.1)	ENSG00000204650 (2.0)	NSF (1.9)	KRT8P12 (1.8)	C19orf50 (1.8)	PLEKHM1 (1.6)	GFM1 (1.5)	CYLD (1.4)
GO:0048284	organelle fusion	0.03	<0.20	C19orf50 (2.7)	ENSG00000249748 (2.7)	MFSD1 (2.4)	DENND1B (2.1)	PEX1 (1.9)	GOLPH3L (1.9)	CAPSL (1.8)	ENSG00000233077 (1.7)	RPAP2 (1.6)	ELL (1.5)
ENSG00000055732	MCOLN3 PPI subnetwork	0.03	<0.20	GSDMD (3.5)	CYLD (2.9)	IFNGR1 (2.3)	RARRES1 (2.3)	ARL14 (2.1)	PPP5C (2.0)	GTDC1 (2.0)	OSGIN2 (1.9)	YEATS4 (1.8)	NFKB1 (1.6)
ENSG00000175197	DDIT3 PPI subnetwork	0.03	<0.20	MCL1 (6.5)	GDF15 (3.5)	ENSG00000240350 (2.9)	ENSA (2.9)	ENSG00000251136 (2.4)	GATAD1 (2.1)	PGPEP1 (2.0)	C8orf73 (2.0)	STH (1.9)	IL10 (1.9)
ENSG00000136930	PSMB7 PPI subnetwork	0.03	<0.20	KPNA4 (3.1)	KRT8P12 (2.1)	GIMAP2 (1.9)	GFM1 (1.9)	GSDMB (1.8)	ENSG00000243150 (1.6)	NSMCE2 (1.5)	ENSA (1.4)	IL12RB1 (1.4)	ENSG00000204650 (1.3)
KEGG_SNARE_INTERACTIONS_IN_VESICULAR_TRANSPORT	KEGG_SNARE_INTERACTIONS_IN_VESICULAR_TRANSPORT	0.03	<0.20	GOLPH3L (3.6)	C19orf50 (3.5)	ENSA (3.1)	GTDC1 (2.8)	GATAD1 (2.7)	PGPEP1 (2.4)	ORMDL3 (2.2)	C17orf69 (2.1)	ELL (2.0)	NSF (2.0)
MP:0000248	macrocytosis	0.03	<0.20	IKZF1 (2.5)	LXN (2.3)	IL12A (2.3)	XCR1 (2.3)	PEX1 (2.1)	IL19 (1.8)	C19orf50 (1.7)	CCRL2 (1.6)	EPHX4 (1.6)	NSMCE2 (1.5)
MP:0010792	abnormal stomach mucosa morphology	0.03	<0.20	ARL14 (4.3)	SPTSSB (3.2)	SLC6A20 (2.9)	ENSG00000249748 (2.9)	ARHGAP27 (2.5)	KRT8P12 (2.2)	LTF (2.1)	CAPSL (1.8)	IL7R (1.8)	EPHX4 (1.7)
GO:0017017	MAP kinase tyrosine/serine/threonine phosphatase activity	0.03	<0.20	MCL1 (6.0)	GDF15 (3.7)	EPHX4 (3.3)	NLRP3 (2.7)	TICAM1 (2.5)	CCRL2 (2.4)	IL10 (2.1)	CCR2 (1.9)	IL12A (1.9)	CCR1 (1.7)
ENSG00000112357	PEX7 PPI subnetwork	0.03	<0.20	PEX1 (4.0)	FYCO1 (3.0)	YEATS4 (2.7)	BTBD8 (2.2)	GSDMD (2.0)	GFM1 (1.8)	CCR9 (1.8)	ARL14 (1.8)	LZTFL1 (1.8)	C19orf50 (1.6)
ENSG00000087266	SH3BP2 PPI subnetwork	0.03	<0.20	CCR9 (4.1)	IL7R (3.7)	GSDMB (3.4)	IRF8 (3.2)	GIMAP7 (3.0)	ORMDL3 (2.9)	GIMAP6 (2.8)	CCR5 (2.6)	IL20 (2.3)	XCR1 (2.2)
ENSG00000196611	MMP1 PPI subnetwork	0.03	<0.20	RARRES1 (4.6)	CCR1 (3.7)	TNFSF15 (2.9)	IL19 (2.7)	ENSG00000240350 (2.6)	LXN (2.4)	RIPK2 (2.4)	TGFBR3 (2.2)	HORMAD1 (1.8)	IL7R (1.7)
ENSG00000102882	MAPK3 PPI subnetwork	0.03	<0.20	MCL1 (3.7)	GDF15 (3.2)	STH (2.3)	MAPT (2.2)	FKBP8 (2.2)	MAPKAPK2 (2.1)	NSF (1.9)	ELL (1.9)	ARHGAP27 (1.9)	IL20 (1.8)
MP:0000121	failure of tooth eruption	0.03	<0.20	IRF5 (3.7)	PPM1L (2.9)	CCR1 (2.9)	ENSG00000237781 (2.8)	ADAMTSL4 (2.8)	ARL14 (2.2)	MAFB (2.1)	MFSD1 (2.1)	CTSS (2.0)	IL12A (2.0)
GO:0008653	lipopolysaccharide metabolic process	0.03	<0.20	ARHGAP27 (3.1)	PGPEP1 (2.8)	ELL (2.5)	ENSG00000214401 (2.3)	STH (2.2)	CCR2 (2.1)	DENND1B (1.8)	GATAD1 (1.7)	GSDMD (1.5)	ENSG00000204650 (1.5)
GO:0003823	antigen binding	0.03	<0.20	CCR5 (5.0)	IRF8 (4.1)	CXCR6 (3.6)	GIMAP7 (3.6)	IL7R (3.5)	GIMAP4 (3.4)	CCR2 (3.1)	IL12RB1 (3.0)	LTF (2.8)	GIMAP6 (2.7)
GO:0004879	ligand-activated sequence-specific DNA binding RNA polymerase II transcription factor activity	0.03	<0.20	TGFBR3 (3.1)	MAPT (2.4)	CRB1 (2.2)	CCRL2 (2.1)	XCR1 (2.0)	MAPKAPK2 (2.0)	PGPEP1 (1.9)	IL10 (1.9)	FYCO1 (1.8)	ENSG00000235842 (1.8)
GO:0045786	negative regulation of cell cycle	0.03	<0.20	YEATS4 (3.4)	C19orf50 (3.0)	TRIM59 (3.0)	C7orf64 (2.9)	TNPO3 (2.3)	PEX1 (2.2)	NSMCE2 (2.1)	SMC4 (2.1)	RSRC1 (1.8)	RPAP2 (1.7)
ENSG00000141378	PTRH2 PPI subnetwork	0.03	<0.20	FKBP8 (4.7)	UBA52 (4.0)	C19orf50 (3.1)	TICAM1 (2.9)	ELL (2.7)	PLEKHM1 (2.2)	PGPEP1 (2.1)	ENSG00000233077 (2.1)	PPP5C (2.0)	ARHGAP27 (1.8)
REACTOME_NUCLEAR_RECEPTOR_TRANSCRIPTION_PATHWAY	REACTOME_NUCLEAR_RECEPTOR_TRANSCRIPTION_PATHWAY	0.03	<0.20	CRB1 (2.5)	PGPEP1 (2.4)	RTP3 (2.3)	DENND1B (2.2)	MAPKAPK2 (2.0)	TGFBR3 (2.0)	FKBP8 (2.0)	PPP5C (1.8)	GDF15 (1.7)	C8orf73 (1.7)
GO:0042613	MHC class II protein complex	0.03	<0.20	IRF8 (5.6)	CTSS (5.0)	LYZ (3.8)	IL12RB1 (2.6)	IRF5 (2.6)	CCR5 (2.6)	GIMAP2 (2.2)	IKZF3 (2.1)	RIPK2 (1.7)	GIMAP4 (1.6)
GO:0006605	protein targeting	0.03	<0.20	GATAD1 (2.8)	FYCO1 (2.7)	IL19 (2.6)	TNPO3 (2.5)	KPNA4 (2.0)	MAPKAPK2 (2.0)	ENSG00000243150 (1.9)	FKBP8 (1.9)	UBA52 (1.7)	TICAM1 (1.6)
ENSG00000143226	FCGR2A PPI subnetwork	0.03	<0.20	IL7R (3.7)	GIMAP7 (3.0)	MAFB (2.7)	LYZ (2.7)	CCR9 (2.7)	IKZF3 (2.6)	IRF8 (2.2)	LTF (2.0)	XCR1 (2.0)	HCAR1 (1.9)
ENSG00000166930	MS4A5 PPI subnetwork	0.03	<0.20	ARL14 (4.2)	KRT8P12 (2.5)	ARHGAP27 (2.1)	PEX1 (1.9)	GOLPH3L (1.8)	CTSS (1.6)	GSDMB (1.5)	MFSD1 (1.5)	RARRES1 (1.4)	FYCO1 (1.4)
GO:0070374	positive regulation of ERK1 and ERK2 cascade	0.03	<0.20	IL20 (3.1)	IQCJ-SCHIP1-AS1 (3.1)	NKD1 (3.0)	OSGIN2 (3.0)	TNFSF15 (2.7)	IL12B (2.3)	NLRP3 (2.3)	IL19 (2.2)	ENSG00000251136 (2.1)	ENSG00000237781 (1.8)
ENSG00000151693	ASAP2 PPI subnetwork	0.03	<0.20	CCR3 (2.9)	STAT4 (2.5)	GIMAP7 (2.4)	IFNGR1 (2.4)	TGFBR3 (2.2)	GIMAP4 (2.2)	ELL (2.0)	GIMAP6 (2.0)	PDE4D (2.0)	PLEKHM1 (1.9)
GO:0051184	cofactor transporter activity	0.03	<0.20	SLC6A20 (3.4)	DENND1B (3.1)	ENSG00000235842 (2.4)	CCR9 (1.9)	IL20 (1.8)	C8orf73 (1.7)	GFM1 (1.7)	ENSG00000251136 (1.7)	SSR1 (1.7)	ARL17A (1.6)
REACTOME_BETA_DEFENSINS	REACTOME_BETA_DEFENSINS	0.03	<0.20	CCR5 (3.0)	NOD2 (2.6)	CCR1 (2.5)	MFSD1 (2.3)	ZPBP (2.3)	ENSG00000240207 (2.2)	LTF (2.0)	IFNGR1 (1.8)	SPTSSB (1.8)	ENSG00000185294 (1.8)
ENSG00000097046	CDC7 PPI subnetwork	0.03	<0.20	SMC4 (3.9)	YEATS4 (2.3)	GLMN (2.2)	TRIM59 (2.2)	PEX1 (2.2)	IFT80 (2.0)	RSRC1 (2.0)	C7orf64 (1.8)	PPP5C (1.8)	TNPO3 (1.4)
MP:0005185	decreased circulating progesterone level	0.03	<0.20	HCAR1 (3.1)	CRHR1 (2.9)	TNFSF15 (2.5)	TGFBR3 (2.5)	ENSG00000219088 (1.9)	NLRP3 (1.9)	OSGIN2 (1.9)	CAPSL (1.8)	CCR9 (1.8)	ELL (1.6)
REACTOME_SCF:BETA:TRCP_MEDIATED_DEGRADATION_OF_EMI1	REACTOME_SCF:BETA:TRCP_MEDIATED_DEGRADATION_OF_EMI1	0.03	<0.20	KPNA4 (2.4)	GIMAP2 (2.4)	ENSG00000204650 (2.2)	GSDMB (2.0)	NSF (1.9)	PLEKHM1 (1.7)	GFM1 (1.6)	C19orf50 (1.5)	KRT8P12 (1.4)	NSMCE2 (1.3)
ENSG00000132432	SEC61G PPI subnetwork	0.03	<0.20	SSR1 (4.7)	GTDC1 (3.5)	NSMCE2 (3.1)	RSRC1 (3.0)	TNPO3 (2.9)	ENSG00000243150 (2.3)	PEX1 (2.3)	IL12RB1 (1.6)	CCR2 (1.6)	GFM1 (1.5)
ENSG00000125695	STRADA PPI subnetwork	0.03	<0.20	IFNGR1 (2.2)	ENSG00000219088 (2.2)	ENSG00000249748 (2.0)	ENSG00000233077 (1.8)	GTDC1 (1.7)	IL7R (1.6)	HCAR1 (1.5)	ENSG00000235842 (1.5)	ARL14 (1.4)	MAFB (1.4)
ENSG00000100097	LGALS1 PPI subnetwork	0.03	<0.20	CXCR6 (4.5)	IL7R (4.2)	CCR5 (3.9)	LYZ (3.7)	STAT4 (3.4)	CCR9 (3.2)	LXN (3.0)	IL12RB1 (2.8)	RARRES1 (2.6)	GIMAP7 (2.1)
ENSG00000149948	HMGA2 PPI subnetwork	0.03	<0.20	ENSG00000233077 (3.5)	TICAM1 (2.9)	RIPK2 (2.8)	MAPKAPK2 (2.3)	ELL (2.3)	KPNA4 (2.2)	GOLPH3L (2.0)	LXN (1.9)	TRIM59 (1.8)	NFKB1 (1.8)
ENSG00000096696	DSP PPI subnetwork	0.03	<0.20	IFNGR1 (2.4)	WNT3 (2.3)	RIPK2 (2.2)	KRT8P12 (2.0)	TICAM1 (1.9)	NOD2 (1.8)	NFKB1 (1.7)	ADAMTSL4 (1.6)	ENSG00000251136 (1.6)	ARL17A (1.5)
ENSG00000213380	COG8 PPI subnetwork	0.03	<0.20	PEX1 (3.3)	RPAP2 (2.7)	C7orf64 (2.6)	NSMCE2 (2.2)	IL20 (1.9)	GOLPH3L (1.7)	RSRC1 (1.6)	ELL (1.6)	LZTFL1 (1.6)	GLMN (1.5)
ENSG00000128739	SNRPN PPI subnetwork	0.03	<0.20	YEATS4 (2.8)	PPP5C (2.6)	C7orf64 (2.4)	NSMCE2 (2.4)	TNFSF15 (1.8)	CCR5 (1.8)	EPHX4 (1.7)	HCAR1 (1.7)	ENSG00000204650 (1.7)	GLMN (1.6)
ENSG00000168918	INPP5D PPI subnetwork	0.03	<0.20	IRF5 (3.6)	CCR1 (3.1)	CTSS (2.9)	IRF8 (2.7)	IFNGR1 (2.6)	LYZ (2.6)	STH (2.4)	GFM1 (2.2)	ENSG00000185294 (2.1)	CCR2 (1.9)
GO:0090329	regulation of DNA-dependent DNA replication	0.03	<0.20	OSGIN2 (2.8)	ENSG00000251136 (2.6)	RSRC1 (2.3)	ENSG00000240207 (2.3)	ENSG00000214401 (1.9)	NSMCE2 (1.8)	YEATS4 (1.5)	RPAP2 (1.5)	ENSG00000233077 (1.4)	SPEF2 (1.3)
ENSG00000183311	TUBB PPI subnetwork	0.03	<0.20	NFKB1 (3.0)	RIPK2 (2.4)	UBA52 (2.4)	KPNA4 (2.3)	KRT8P12 (1.7)	OSGIN2 (1.6)	TICAM1 (1.6)	NSMCE2 (1.5)	SMC4 (1.5)	TNPO3 (1.5)
ENSG00000137379	ENSG00000137379 PPI subnetwork	0.03	<0.20	NFKB1 (3.0)	RIPK2 (2.4)	UBA52 (2.4)	KPNA4 (2.3)	KRT8P12 (1.7)	OSGIN2 (1.6)	TICAM1 (1.6)	NSMCE2 (1.5)	SMC4 (1.5)	TNPO3 (1.5)
ENSG00000196230	TUBB PPI subnetwork	0.03	<0.20	NFKB1 (3.0)	RIPK2 (2.4)	UBA52 (2.4)	KPNA4 (2.3)	KRT8P12 (1.7)	OSGIN2 (1.6)	TICAM1 (1.6)	NSMCE2 (1.5)	SMC4 (1.5)	TNPO3 (1.5)
GO:0002230	positive regulation of defense response to virus by host	0.03	<0.20	IL19 (3.4)	ZPBP2 (2.4)	TNFSF15 (2.4)	GSDMD (2.1)	IL20 (1.8)	GIMAP2 (1.8)	SNX20 (1.7)	SPEF2 (1.6)	TICAM1 (1.6)	OSGIN2 (1.6)
ENSG00000198087	CD2AP PPI subnetwork	0.03	<0.20	MAFB (2.8)	LYZ (2.6)	HCAR1 (2.3)	LRRC2 (2.2)	CXCR6 (2.0)	GIMAP4 (2.0)	GSDMD (1.8)	ARL14 (1.7)	DENND1B (1.6)	LTF (1.6)
MP:0001883	mammary adenocarcinoma	0.03	<0.20	YEATS4 (4.0)	OSGIN2 (3.7)	RIPK2 (2.9)	PEX1 (2.5)	GDF15 (2.4)	RPAP2 (2.2)	CCR3 (2.0)	ENSG00000233401 (1.8)	ENSG00000251136 (1.7)	GATAD1 (1.6)
ENSG00000064995	TAF11 PPI subnetwork	0.03	<0.20	NSMCE2 (3.4)	BRDT (3.3)	C7orf64 (2.4)	RPAP2 (2.0)	GATAD1 (1.8)	GTDC1 (1.8)	YEATS4 (1.5)	LZTFL1 (1.5)	OSGIN2 (1.4)	IFT80 (1.3)
ENSG00000143850	PLEKHA6 PPI subnetwork	0.03	<0.20	ARL14 (4.9)	PEX1 (2.2)	SPEF2 (2.0)	SLC6A20 (1.8)	RARRES1 (1.8)	ARHGAP27 (1.7)	KRT8P12 (1.7)	GSDMB (1.5)	GOLPH3L (1.4)	IFNGR1 (1.3)
ENSG00000127445	PIN1 PPI subnetwork	0.03	<0.20	ELL (3.9)	MAPKAPK2 (2.7)	NFKB1 (2.1)	TRIM59 (2.0)	RIPK2 (1.9)	SMC4 (1.8)	IL20 (1.8)	PPP5C (1.6)	ENSG00000204650 (1.5)	ENSG00000233077 (1.5)
KEGG_ENDOCYTOSIS	KEGG_ENDOCYTOSIS	0.03	<0.20	PLEKHM1 (2.9)	FKBP8 (2.7)	MAPT (2.6)	GTDC1 (2.4)	NSF (2.2)	LXN (2.2)	TICAM1 (1.8)	ENSG00000237781 (1.8)	ENSG00000214401 (1.7)	ARHGAP27 (1.6)
ENSG00000075391	RASAL2 PPI subnetwork	0.03	<0.20	NFKB1 (3.4)	RIPK2 (2.9)	TICAM1 (2.7)	YEATS4 (2.6)	IL12B (2.6)	PPP5C (2.2)	IRF5 (2.0)	KPNA4 (2.0)	XCR1 (2.0)	TNPO3 (1.9)
ENSG00000101843	PSMD10 PPI subnetwork	0.03	<0.20	GSDMB (2.3)	KPNA4 (2.1)	GIMAP2 (2.0)	NSMCE2 (2.0)	NSF (1.9)	GFM1 (1.7)	PPP5C (1.7)	IL12A (1.6)	IL12RB1 (1.5)	ENSA (1.5)
KEGG_OTHER_GLYCAN_DEGRADATION	KEGG_OTHER_GLYCAN_DEGRADATION	0.03	<0.20	MFSD1 (4.8)	ERVW-1 (2.7)	IFNGR1 (2.3)	NSMCE2 (2.1)	CTSS (2.0)	ADAMTSL4 (1.9)	IRF5 (1.8)	NFKB1 (1.7)	GDF15 (1.5)	LYZ (1.5)
REACTOME_REGULATION_OF_ORNITHINE_DECARBOXYLASE_ODC	REACTOME_REGULATION_OF_ORNITHINE_DECARBOXYLASE_ODC	0.03	<0.20	KPNA4 (2.2)	ENSG00000204650 (2.2)	GSDMB (2.2)	GIMAP2 (2.0)	NSF (1.9)	NSMCE2 (1.9)	ENSA (1.8)	KRT8P12 (1.7)	GSDMD (1.6)	GFM1 (1.6)
MP:0005150	cachexia	0.03	<0.20	ENSG00000240350 (2.8)	CAPSL (2.8)	IL12RB1 (2.6)	NFKB1 (2.5)	PGPEP1 (2.2)	IL20 (1.9)	LXN (1.9)	CXCR6 (1.8)	CCRL2 (1.7)	HORMAD1 (1.7)
ENSG00000095261	PSMD5 PPI subnetwork	0.03	<0.20	GSDMB (2.4)	GIMAP2 (2.2)	KPNA4 (2.0)	KRT8P12 (1.9)	NSMCE2 (1.8)	NSF (1.7)	GFM1 (1.7)	GSDMD (1.6)	ENSA (1.6)	CTSS (1.6)
ENSG00000118260	CREB1 PPI subnetwork	0.03	<0.20	MAPKAPK2 (3.4)	PDE4D (2.5)	ENSG00000240207 (2.0)	ENSG00000219088 (2.0)	CYLD (1.8)	KPNA4 (1.8)	FKBP8 (1.8)	RREB1 (1.5)	IFNGR1 (1.5)	PPM1L (1.5)
GO:0010008	endosome membrane	0.03	<0.20	MFSD1 (4.5)	PLEKHM1 (3.3)	IFNGR1 (2.8)	TICAM1 (2.8)	NSF (2.2)	PGPEP1 (2.0)	C19orf50 (1.7)	NOD2 (1.6)	IRF5 (1.6)	CYLD (1.6)
ENSG00000143398	PIP5K1A PPI subnetwork	0.03	<0.20	IL12A (2.2)	LXN (2.1)	MCL1 (2.0)	TNPO3 (1.9)	GTDC1 (1.8)	KPNA4 (1.8)	ENSA (1.7)	ENSG00000219088 (1.7)	IL19 (1.6)	CTSS (1.4)
ENSG00000145386	CCNA2 PPI subnetwork	0.03	<0.20	SMC4 (3.6)	TRIM59 (3.1)	GDF15 (2.3)	YEATS4 (2.3)	ENSG00000214401 (2.2)	IFT80 (2.0)	PPP5C (2.0)	NSMCE2 (1.8)	CCR1 (1.5)	LZTFL1 (1.5)
GO:0050829	defense response to Gram-negative bacterium	0.03	<0.20	LTF (4.2)	IL19 (3.8)	XCR1 (3.2)	OSGIN2 (3.0)	ENSG00000237781 (2.4)	TNFSF15 (2.4)	IL12A (2.3)	IL12B (2.3)	CCR3 (2.2)	NLRP3 (2.1)
GO:0010562	positive regulation of phosphorus metabolic process	0.03	<0.20	CCR3 (2.8)	TNFSF15 (2.3)	TGFBR3 (2.0)	HCAR1 (1.9)	LXN (1.7)	STH (1.7)	IL12B (1.7)	RIPK2 (1.6)	ENSG00000251136 (1.5)	MAPKAPK2 (1.5)
GO:0045937	positive regulation of phosphate metabolic process	0.03	<0.20	CCR3 (2.8)	TNFSF15 (2.3)	TGFBR3 (2.0)	HCAR1 (1.9)	LXN (1.7)	STH (1.7)	IL12B (1.7)	RIPK2 (1.6)	ENSG00000251136 (1.5)	MAPKAPK2 (1.5)
REACTOME_NUCLEOTIDE:LIKE_PURINERGIC_RECEPTORS	REACTOME_NUCLEOTIDE:LIKE_PURINERGIC_RECEPTORS	0.03	<0.20	CCR3 (4.0)	CCR2 (3.8)	CTSS (3.0)	CCR1 (2.9)	CCR5 (2.9)	MAFB (2.8)	MFSD1 (2.5)	XCR1 (2.4)	ARHGAP27 (2.3)	IRF8 (2.1)
GO:0043601	nuclear replisome	0.03	<0.20	SMC4 (2.8)	ENSG00000251136 (2.6)	YEATS4 (2.0)	GSDMD (1.8)	TNPO3 (1.8)	NOD2 (1.7)	GLMN (1.6)	MLF1 (1.6)	ENSG00000219088 (1.5)	OSGIN2 (1.5)
GO:0030894	replisome	0.03	<0.20	SMC4 (2.8)	ENSG00000251136 (2.6)	YEATS4 (2.0)	GSDMD (1.8)	TNPO3 (1.8)	NOD2 (1.7)	GLMN (1.6)	MLF1 (1.6)	ENSG00000219088 (1.5)	OSGIN2 (1.5)
REACTOME_CROSS:PRESENTATION_OF_SOLUBLE_EXOGENOUS_ANTIGENS_ENDOSOMES	REACTOME_CROSS:PRESENTATION_OF_SOLUBLE_EXOGENOUS_ANTIGENS_ENDOSOMES	0.03	<0.20	GSDMB (2.3)	KPNA4 (2.2)	GIMAP2 (1.9)	XCR1 (1.8)	ENSG00000204650 (1.7)	GFM1 (1.7)	KRT8P12 (1.7)	PLEKHM1 (1.6)	NSF (1.6)	NSMCE2 (1.5)
GO:0009894	regulation of catabolic process	0.03	<0.20	GTDC1 (3.4)	DENND1B (2.6)	PLEKHM1 (2.0)	FKBP8 (1.9)	HCAR1 (1.8)	EPHX4 (1.7)	KPNA4 (1.7)	KIAA1107 (1.4)	CYLD (1.4)	PGPEP1 (1.3)
ENSG00000129315	CCNT1 PPI subnetwork	0.03	<0.20	NSMCE2 (2.4)	C7orf64 (1.9)	IL19 (1.7)	ELL (1.6)	MLF1 (1.4)	TNPO3 (1.4)	ENSG00000240207 (1.3)	BRDT (1.3)	GLMN (1.1)	RREB1 (1.1)
ENSG00000147082	CCNB3 PPI subnetwork	0.03	<0.20	TRIM59 (3.8)	SMC4 (3.8)	GDF15 (2.6)	MCL1 (2.4)	ERVW-1 (1.9)	GTDC1 (1.6)	CCRL2 (1.5)	ENSG00000251136 (1.4)	IL12B (1.4)	PDE4D (1.3)
REACTOME_HIV_LIFE_CYCLE	REACTOME_HIV_LIFE_CYCLE	0.03	<0.20	NSMCE2 (3.7)	C7orf64 (2.7)	RSRC1 (1.9)	ENSG00000214401 (1.8)	CCR2 (1.8)	BRDT (1.7)	GLMN (1.6)	C19orf50 (1.5)	YEATS4 (1.4)	LZTFL1 (1.4)
REACTOME_GROWTH_HORMONE_RECEPTOR_SIGNALING	REACTOME_GROWTH_HORMONE_RECEPTOR_SIGNALING	0.03	<0.20	IKZF1 (3.8)	IL10 (3.4)	ADAMTSL4 (3.2)	SNX20 (3.1)	RIPK2 (2.5)	ORMDL3 (2.5)	GSDMD (2.4)	IRF8 (2.3)	GIMAP4 (2.3)	NFKB1 (2.2)
MP:0005165	increased susceptibility to injury	0.03	>=0.20	HCAR1 (2.9)	ARL14 (2.6)	CCRL2 (2.3)	LTF (2.3)	SLC6A20 (2.1)	GSDMB (2.0)	LXN (2.0)	GIMAP7 (1.9)	SNX20 (1.8)	ENSG00000233077 (1.8)
ENSG00000183691	NOG PPI subnetwork	0.03	>=0.20	SLC6A20 (3.5)	NKD1 (3.4)	TNFSF15 (2.7)	SPTSSB (2.1)	OSGIN2 (1.9)	LXN (1.8)	MAFB (1.7)	WNT3 (1.7)	CRHR1 (1.7)	RIPK2 (1.4)
REACTOME_P53:INDEPENDENT_DNA_DAMAGE_RESPONSE	REACTOME_P53:INDEPENDENT_DNA_DAMAGE_RESPONSE	0.03	>=0.20	GSDMB (2.5)	ENSG00000204650 (2.2)	KPNA4 (2.1)	GIMAP2 (2.0)	NSF (1.7)	C19orf50 (1.6)	GFM1 (1.6)	PLEKHM1 (1.5)	CTSS (1.5)	KRT8P12 (1.4)
REACTOME_UBIQUITIN_MEDIATED_DEGRADATION_OF_PHOSPHORYLATED_CDC25A	REACTOME_UBIQUITIN_MEDIATED_DEGRADATION_OF_PHOSPHORYLATED_CDC25A	0.03	>=0.20	GSDMB (2.5)	ENSG00000204650 (2.2)	KPNA4 (2.1)	GIMAP2 (2.0)	NSF (1.7)	C19orf50 (1.6)	GFM1 (1.6)	PLEKHM1 (1.5)	CTSS (1.5)	KRT8P12 (1.4)
REACTOME_P53:INDEPENDENT_G1S_DNA_DAMAGE_CHECKPOINT	REACTOME_P53:INDEPENDENT_G1S_DNA_DAMAGE_CHECKPOINT	0.03	>=0.20	GSDMB (2.5)	ENSG00000204650 (2.2)	KPNA4 (2.1)	GIMAP2 (2.0)	NSF (1.7)	C19orf50 (1.6)	GFM1 (1.6)	PLEKHM1 (1.5)	CTSS (1.5)	KRT8P12 (1.4)
GO:0061025	membrane fusion	0.04	>=0.20	MFSD1 (2.2)	GATAD1 (2.0)	C19orf50 (2.0)	ENSA (1.9)	ZPBP2 (1.9)	ZPBP (1.9)	ENSG00000233401 (1.8)	ENSG00000233077 (1.7)	GOLPH3L (1.7)	ENSG00000243150 (1.6)
ENSG00000122218	COPA PPI subnetwork	0.04	>=0.20	GOLPH3L (5.3)	SSR1 (3.4)	LZTFL1 (3.0)	C19orf50 (2.3)	RSRC1 (2.0)	NSF (2.0)	HCAR1 (1.9)	TNPO3 (1.8)	FKBP8 (1.7)	KPNA4 (1.6)
MP:0000377	abnormal hair follicle morphology	0.04	>=0.20	ADAMTSL4 (2.2)	ENSG00000249748 (2.0)	IL20 (1.9)	HORMAD1 (1.8)	MAFB (1.8)	OSGIN2 (1.7)	NKD1 (1.7)	LXN (1.7)	ENSG00000235842 (1.6)	RARRES1 (1.5)
ENSG00000123416	TUBA1B PPI subnetwork	0.04	>=0.20	TNPO3 (2.2)	KPNA4 (2.1)	ADAMTSL4 (2.1)	YEATS4 (1.9)	NSMCE2 (1.8)	TGFBR3 (1.7)	OSGIN2 (1.6)	HCAR1 (1.6)	MCL1 (1.5)	GFM1 (1.5)
ENSG00000203747	FCGR3A PPI subnetwork	0.04	>=0.20	GIMAP4 (3.9)	GIMAP7 (3.7)	CCR9 (3.7)	CTSS (3.4)	GIMAP6 (3.3)	IL7R (3.2)	IKZF1 (3.0)	IL12RB1 (2.8)	IRF8 (2.5)	STAT4 (2.2)
GO:0045682	regulation of epidermis development	0.04	>=0.20	ENSG00000248003 (3.0)	STH (3.0)	HORMAD1 (2.8)	C8orf73 (2.2)	GDF15 (2.1)	ENSG00000204650 (2.0)	ENSG00000249748 (2.0)	TICAM1 (1.8)	ERVW-1 (1.6)	SPTSSB (1.6)
ENSG00000120500	ARR3 PPI subnetwork	0.04	>=0.20	IRF5 (2.5)	C19orf50 (1.9)	CCR1 (1.8)	CCR2 (1.7)	ENSG00000219088 (1.7)	CCR5 (1.7)	ENSG00000233077 (1.6)	ORMDL3 (1.6)	PPP5C (1.5)	TICAM1 (1.5)
GO:0042327	positive regulation of phosphorylation	0.04	>=0.20	CCR3 (2.8)	TNFSF15 (2.3)	TGFBR3 (2.1)	LXN (1.8)	HCAR1 (1.7)	IL12B (1.7)	ENSG00000251136 (1.7)	STH (1.6)	RIPK2 (1.6)	OSGIN2 (1.5)
ENSG00000123685	BATF3 PPI subnetwork	0.04	>=0.20	GDF15 (5.2)	MCL1 (4.5)	MAFB (2.7)	ENSA (2.4)	ORMDL3 (2.3)	LTF (2.1)	TICAM1 (1.8)	ENSG00000251136 (1.8)	ENSG00000249748 (1.7)	ENSG00000240350 (1.5)
ENSG00000142252	GEMIN7 PPI subnetwork	0.04	>=0.20	GLMN (3.0)	TNPO3 (2.4)	PPP5C (2.2)	C7orf64 (2.1)	YEATS4 (1.8)	ERVW-1 (1.8)	IL20 (1.6)	IFNGR1 (1.6)	GTDC1 (1.4)	NSMCE2 (1.4)
MP:0001120	abnormal uterus morphology	0.04	>=0.20	IL20 (3.3)	TGFBR3 (3.1)	CRHR1 (2.4)	GTDC1 (2.3)	NLRP3 (2.2)	CCRL2 (2.0)	WNT3 (2.0)	CYLD (1.9)	IL10 (1.8)	TNFSF15 (1.7)
GO:0009913	epidermal cell differentiation	0.04	>=0.20	ENSG00000235842 (3.1)	SPTSSB (2.8)	IL20 (2.2)	IL19 (2.1)	WNT3 (1.9)	C8orf73 (1.9)	KRT8P12 (1.7)	ENSG00000185294 (1.6)	HORMAD1 (1.6)	ENSG00000251136 (1.5)
GO:0051051	negative regulation of transport	0.04	>=0.20	IL20 (2.8)	TICAM1 (2.6)	LXN (2.0)	BTBD8 (2.0)	ORMDL3 (1.9)	IL12B (1.7)	KRT8P12 (1.7)	NLRP3 (1.6)	RIPK2 (1.5)	HORMAD1 (1.5)
ENSG00000104856	RELB PPI subnetwork	0.04	>=0.20	NFKB1 (3.4)	KPNA4 (2.6)	TICAM1 (2.6)	GFM1 (2.2)	KIAA1267 (2.1)	MAPT (1.9)	RSRC1 (1.8)	RIPK2 (1.8)	UBA52 (1.7)	IFNGR1 (1.7)
ENSG00000153006	SREK1IP1 PPI subnetwork	0.04	>=0.20	IFNGR1 (2.6)	C7orf64 (1.9)	RIPK2 (1.8)	UBA52 (1.8)	ELL (1.8)	PPP5C (1.8)	BTBD8 (1.8)	SPTSSB (1.7)	IRF8 (1.5)	TNPO3 (1.4)
MP:0001613	abnormal vasodilation	0.04	>=0.20	GIMAP4 (2.9)	CCR1 (2.7)	TGFBR3 (2.5)	ENSG00000237781 (2.4)	HCAR1 (2.4)	GIMAP6 (2.1)	RTP3 (1.9)	LXN (1.9)	CCRL2 (1.8)	ENSG00000219088 (1.8)
GO:0002717	positive regulation of natural killer cell mediated immunity	0.04	>=0.20	XCR1 (4.2)	ENSG00000240350 (3.8)	CCR5 (3.5)	ENSG00000244040 (2.9)	GTDC1 (2.8)	ENSG00000204650 (2.8)	IKZF3 (2.7)	IL19 (2.6)	CXCR6 (2.6)	IL12RB1 (2.2)
GO:0045954	positive regulation of natural killer cell mediated cytotoxicity	0.04	>=0.20	XCR1 (4.2)	ENSG00000240350 (3.8)	CCR5 (3.5)	ENSG00000244040 (2.9)	GTDC1 (2.8)	ENSG00000204650 (2.8)	IKZF3 (2.7)	IL19 (2.6)	CXCR6 (2.6)	IL12RB1 (2.2)
GO:0051248	negative regulation of protein metabolic process	0.04	>=0.20	GSDMB (2.2)	GSDMD (1.8)	BTBD8 (1.8)	FKBP8 (1.8)	KRT8P12 (1.5)	CCR3 (1.5)	KPNA4 (1.4)	NSMCE2 (1.4)	LXN (1.3)	RIPK2 (1.2)
ENSG00000157873	TNFRSF14 PPI subnetwork	0.04	>=0.20	SSR1 (3.0)	GSDMD (2.4)	IFNGR1 (1.8)	SPEF2 (1.7)	PPP5C (1.6)	NFKB1 (1.5)	GIMAP7 (1.4)	LZTFL1 (1.3)	DENND1B (1.3)	ENSG00000240350 (1.3)
REACTOME_SYNTHESIS_OF_DNA	REACTOME_SYNTHESIS_OF_DNA	0.04	>=0.20	SMC4 (3.1)	NSMCE2 (1.9)	C7orf64 (1.7)	C19orf50 (1.6)	RSRC1 (1.4)	GLMN (1.4)	TRIM59 (1.3)	GIMAP2 (1.3)	GSDMB (1.3)	ENSG00000214401 (1.3)
GO:0051345	positive regulation of hydrolase activity	0.04	>=0.20	ARHGAP27 (2.4)	CCR2 (2.3)	DENND1B (2.2)	LXN (2.1)	HCAR1 (2.1)	GTDC1 (2.0)	GIMAP6 (1.9)	SNX20 (1.8)	EPHX4 (1.8)	CCR5 (1.7)
ENSG00000204264	PSMB8 PPI subnetwork	0.04	>=0.20	GIMAP2 (2.6)	NSMCE2 (2.3)	GSDMB (2.2)	GSDMD (1.9)	CYLD (1.9)	KPNA4 (1.9)	PLEKHM1 (1.8)	NSF (1.7)	ENSG00000204650 (1.6)	KRT8P12 (1.6)
ENSG00000206234	ENSG00000206234 PPI subnetwork	0.04	>=0.20	GIMAP2 (2.6)	NSMCE2 (2.3)	GSDMB (2.2)	GSDMD (1.9)	CYLD (1.9)	KPNA4 (1.9)	PLEKHM1 (1.8)	NSF (1.7)	ENSG00000204650 (1.6)	KRT8P12 (1.6)
ENSG00000206298	PSMB8 PPI subnetwork	0.04	>=0.20	GIMAP2 (2.6)	NSMCE2 (2.3)	GSDMB (2.2)	GSDMD (1.9)	CYLD (1.9)	KPNA4 (1.9)	PLEKHM1 (1.8)	NSF (1.7)	ENSG00000204650 (1.6)	KRT8P12 (1.6)
ENSG00000155508	CNOT8 PPI subnetwork	0.04	>=0.20	TNPO3 (3.2)	KIAA1267 (3.0)	SMC4 (2.1)	YEATS4 (1.8)	PPP5C (1.8)	TRIM59 (1.7)	CCR2 (1.7)	C17orf69 (1.7)	ENSG00000248003 (1.5)	ENSG00000251136 (1.4)
GO:0006509	membrane protein ectodomain proteolysis	0.04	>=0.20	ENSG00000244040 (3.2)	IL19 (2.8)	FYCO1 (2.4)	ENSG00000240350 (2.2)	XCR1 (2.1)	CCR1 (2.1)	CCRL2 (2.1)	NLRP3 (1.9)	IQCJ-SCHIP1-AS1 (1.9)	IL12B (1.7)
GO:0044454	nuclear chromosome part	0.04	>=0.20	SMC4 (4.0)	YEATS4 (2.6)	RSRC1 (2.3)	TNPO3 (2.3)	ZPBP2 (1.9)	PEX1 (1.7)	IFT80 (1.7)	KIAA1267 (1.6)	TRIM59 (1.6)	PPP5C (1.6)
GO:0006275	regulation of DNA replication	0.04	>=0.20	ENSG00000219088 (2.8)	RSRC1 (1.9)	OSGIN2 (1.8)	ENSG00000251136 (1.7)	YEATS4 (1.6)	RPAP2 (1.6)	ENSG00000233401 (1.4)	IFT80 (1.3)	NSMCE2 (1.3)	ENSG00000235842 (1.3)
REACTOME_HEMOSTASIS	REACTOME_HEMOSTASIS	0.04	>=0.20	RTP3 (2.8)	GIMAP6 (2.6)	LYZ (2.3)	CCR1 (2.3)	IRF5 (2.0)	CCRL2 (2.0)	IL7R (2.0)	CTSS (1.9)	GIMAP4 (1.9)	GTDC1 (1.8)
ENSG00000196954	CASP4 PPI subnetwork	0.04	>=0.20	SSR1 (2.5)	NLRP3 (2.4)	ADAMTSL4 (2.4)	IL12A (2.3)	ENSG00000243150 (2.2)	IL10 (1.8)	WNT3 (1.8)	RIPK2 (1.7)	CCRL2 (1.6)	CCR3 (1.6)
GO:0005770	late endosome	0.04	>=0.20	MFSD1 (5.3)	IFNGR1 (3.3)	PLEKHM1 (2.7)	ERVW-1 (2.1)	MAFB (2.1)	IRF8 (2.1)	CTSS (2.1)	ENSG00000214401 (2.0)	GDF15 (1.8)	LYZ (1.7)
REACTOME_PI3K_EVENTS_IN_ERBB4_SIGNALING	REACTOME_PI3K_EVENTS_IN_ERBB4_SIGNALING	0.04	>=0.20	GDF15 (3.6)	FKBP8 (3.1)	PPP5C (2.6)	MCL1 (2.3)	DENND1B (1.8)	YEATS4 (1.8)	ENSG00000235842 (1.7)	PDE4D (1.6)	GTDC1 (1.5)	SPTSSB (1.5)
REACTOME_AUTODEGRADATION_OF_THE_E3_UBIQUITIN_LIGASE_COP1	REACTOME_AUTODEGRADATION_OF_THE_E3_UBIQUITIN_LIGASE_COP1	0.04	>=0.20	KPNA4 (2.5)	GSDMB (2.3)	ENSG00000204650 (2.2)	GIMAP2 (2.1)	NSF (1.8)	KRT8P12 (1.8)	C19orf50 (1.7)	PLEKHM1 (1.6)	GFM1 (1.6)	CTSS (1.5)
ENSG00000064300	NGFR PPI subnetwork	0.04	>=0.20	TICAM1 (4.1)	NFKB1 (2.8)	STAT4 (2.6)	CYLD (2.4)	ENSG00000251136 (2.3)	OSGIN2 (2.1)	RIPK2 (2.1)	EPHX4 (2.0)	IL12B (2.0)	MAPKAPK2 (1.7)
MP:0000465	gastrointestinal hemorrhage	0.04	>=0.20	LTF (3.5)	ARHGAP27 (2.8)	ENSG00000233077 (2.6)	IRF5 (2.6)	C8orf73 (2.3)	MAFB (2.2)	SNX20 (1.9)	MCL1 (1.9)	SPTSSB (1.9)	GSDMD (1.7)
ENSG00000082641	NFE2L1 PPI subnetwork	0.04	>=0.20	MCL1 (7.2)	GDF15 (5.0)	TICAM1 (3.8)	FKBP8 (3.0)	PLEKHM1 (2.5)	ELL (2.5)	C19orf50 (2.3)	LYZ (2.1)	CCR1 (2.1)	ERVW-1 (2.1)
ENSG00000144744	UBA3 PPI subnetwork	0.04	>=0.20	PPP5C (3.1)	GLMN (2.8)	RSRC1 (2.4)	FKBP8 (2.4)	KPNA4 (2.0)	GTDC1 (1.8)	RPAP2 (1.7)	TNPO3 (1.6)	ERVW-1 (1.5)	BTBD8 (1.5)
ENSG00000206452	HLA-C PPI subnetwork	0.04	>=0.20	CXCR6 (5.5)	CCR5 (5.1)	STAT4 (3.8)	GIMAP4 (3.4)	IKZF3 (3.3)	GIMAP7 (3.2)	IL12RB1 (2.8)	IL7R (2.7)	SSR1 (2.6)	LYZ (2.6)
REACTOME_REGULATION_OF_ACTIVATED_PAK:2P34_BY_PROTEASOME_MEDIATED_DEGRADATION	REACTOME_REGULATION_OF_ACTIVATED_PAK:2P34_BY_PROTEASOME_MEDIATED_DEGRADATION	0.04	>=0.20	KPNA4 (2.8)	ENSG00000204650 (2.3)	GIMAP2 (2.2)	GSDMB (2.2)	KRT8P12 (2.1)	NSF (1.8)	PLEKHM1 (1.8)	GFM1 (1.7)	C19orf50 (1.7)	NSMCE2 (1.4)
ENSG00000117560	FASLG PPI subnetwork	0.04	>=0.20	CCR9 (3.1)	IL12RB1 (2.7)	IFNGR1 (2.6)	PGPEP1 (2.5)	GIMAP6 (2.4)	GIMAP7 (2.4)	GIMAP4 (2.3)	TICAM1 (1.9)	IKZF3 (1.9)	STAT4 (1.7)
MP:0001501	abnormal sleep pattern	0.04	>=0.20	IL19 (3.6)	SLC6A20 (2.5)	MCL1 (2.2)	CCR1 (2.2)	ENSG00000219088 (2.1)	IL12B (2.0)	CRHR1 (2.0)	NLRP3 (1.9)	ENSG00000214401 (1.9)	ENSG00000185294 (1.5)
MP:0003449	abnormal intestinal goblet cell morphology	0.04	>=0.20	CAPSL (3.3)	ENSG00000240350 (3.2)	CCR3 (2.9)	KRT8P12 (2.8)	IL12RB1 (2.8)	CXCR6 (2.7)	SPEF2 (2.7)	GSDMB (2.4)	TGFBR3 (2.4)	ENSG00000185294 (2.4)
MP:0009548	abnormal platelet aggregation	0.04	>=0.20	TNFSF15 (2.7)	IL12B (2.6)	NLRP3 (2.6)	RTP3 (2.6)	LXN (2.4)	RIPK2 (2.3)	IL12A (1.9)	GSDMD (1.8)	TICAM1 (1.8)	ENSG00000244040 (1.7)
ENSG00000160999	SH2B2 PPI subnetwork	0.04	>=0.20	GSDMB (3.1)	ORMDL3 (2.8)	MAPKAPK2 (2.6)	PDE4D (2.4)	CCR2 (2.3)	ELL (2.2)	IKZF1 (2.1)	PGPEP1 (2.0)	LXN (1.9)	SNX20 (1.9)
KEGG_CELL_CYCLE	KEGG_CELL_CYCLE	0.04	>=0.20	SMC4 (5.6)	TRIM59 (4.4)	YEATS4 (3.3)	IFT80 (2.2)	RSRC1 (2.2)	GDF15 (2.0)	PEX1 (1.1)	IKZF3 (1.1)	PPP5C (1.1)	NSMCE2 (1.1)
REACTOME_VIF:MEDIATED_DEGRADATION_OF_APOBEC3G	REACTOME_VIF:MEDIATED_DEGRADATION_OF_APOBEC3G	0.04	>=0.20	KPNA4 (2.4)	GSDMB (2.3)	ENSG00000204650 (2.1)	GIMAP2 (2.0)	NSF (1.7)	GFM1 (1.7)	KRT8P12 (1.7)	C19orf50 (1.6)	PLEKHM1 (1.5)	NSMCE2 (1.5)
MP:0005167	abnormal blood-brain barrier function	0.04	>=0.20	CCRL2 (3.0)	GIMAP6 (2.9)	NLRP3 (2.9)	GIMAP4 (2.4)	CTSS (2.2)	IL12B (1.9)	IFNGR1 (1.9)	UGT3A1 (1.7)	ENSG00000219088 (1.6)	ENSG00000235842 (1.5)
ENSG00000017797	RALBP1 PPI subnetwork	0.04	>=0.20	C19orf50 (3.0)	BTBD8 (2.9)	TICAM1 (2.8)	FKBP8 (2.7)	KPNA4 (2.7)	GSDMB (2.5)	ARL14 (2.5)	RIPK2 (2.4)	NFKB1 (2.3)	CCR3 (1.9)
ENSG00000112592	TBP PPI subnetwork	0.04	>=0.20	PPP5C (2.4)	BRDT (2.3)	TNPO3 (2.3)	NSMCE2 (2.3)	YEATS4 (2.3)	KPNA4 (1.7)	C7orf64 (1.7)	IFT80 (1.5)	KIAA1267 (1.4)	RSRC1 (1.3)
MP:0002687	oligozoospermia	0.04	>=0.20	ZPBP (5.3)	BRDT (3.2)	ZPBP2 (2.5)	YEATS4 (2.1)	STH (1.5)	SMC4 (1.4)	FYCO1 (1.4)	HORMAD1 (1.3)	IL20 (1.3)	PGPEP1 (1.2)
ENSG00000100280	AP1B1 PPI subnetwork	0.04	>=0.20	ARL14 (3.1)	NSF (2.5)	MFSD1 (2.2)	ARHGAP27 (2.1)	GSDMB (2.0)	RREB1 (1.9)	TNFSF15 (1.9)	CTSS (1.5)	ENSG00000235842 (1.5)	IKZF1 (1.4)
REACTOME_MEIOTIC_RECOMBINATION	REACTOME_MEIOTIC_RECOMBINATION	0.04	>=0.20	SMC4 (4.1)	ZPBP2 (3.0)	IFT80 (2.8)	BRDT (2.3)	OSGIN2 (2.2)	LZTFL1 (1.9)	ENSG00000251136 (1.9)	ZPBP (1.8)	YEATS4 (1.8)	GLMN (1.6)
GO:0043596	nuclear replication fork	0.04	>=0.20	SMC4 (3.1)	ENSG00000251136 (2.2)	YEATS4 (2.0)	TNPO3 (1.8)	GSDMD (1.8)	OSGIN2 (1.5)	TRIM59 (1.5)	IFT80 (1.5)	MLF1 (1.4)	SNX20 (1.4)
ENSG00000141522	ARHGDIA PPI subnetwork	0.04	>=0.20	DENND1B (2.0)	IFNGR1 (1.9)	PPP5C (1.9)	WNT3 (1.8)	KPNA4 (1.8)	IL12RB1 (1.8)	PGPEP1 (1.7)	GIMAP7 (1.7)	ARHGAP27 (1.6)	GIMAP4 (1.6)
KEGG_GLYCOSPHINGOLIPID_BIOSYNTHESIS_GLOBO_SERIES	KEGG_GLYCOSPHINGOLIPID_BIOSYNTHESIS_GLOBO_SERIES	0.04	>=0.20	MFSD1 (3.5)	ERVW-1 (3.2)	SPTSSB (2.6)	IL19 (2.5)	ENSG00000240207 (2.5)	ARL14 (2.2)	RARRES1 (2.0)	ENSG00000240350 (2.0)	XCR1 (1.7)	LYZ (1.6)
MP:0001533	abnormal skeleton physiology	0.04	>=0.20	CCR1 (3.4)	IL19 (3.1)	MAFB (2.9)	MFSD1 (2.5)	CTSS (2.2)	RARRES1 (2.2)	MAPKAPK2 (1.7)	LXN (1.6)	ARL14 (1.5)	IL20 (1.5)
GO:0016042	lipid catabolic process	0.04	>=0.20	PEX1 (3.5)	ARL14 (2.4)	ORMDL3 (2.2)	SPTSSB (2.2)	ENSG00000235842 (2.0)	ERVW-1 (2.0)	XCR1 (1.7)	RARRES1 (1.7)	HCAR1 (1.7)	UGT3A1 (1.7)
ENSG00000139197	PEX5 PPI subnetwork	0.04	>=0.20	PEX1 (4.7)	GATAD1 (3.4)	C7orf64 (2.8)	ORMDL3 (2.8)	FYCO1 (2.3)	ENSG00000248003 (1.9)	ZPBP2 (1.8)	ENSG00000214401 (1.6)	GFM1 (1.6)	BTBD8 (1.5)
GO:0007346	regulation of mitotic cell cycle	0.04	>=0.20	TRIM59 (3.4)	YEATS4 (2.5)	SMC4 (2.1)	C19orf50 (2.1)	TNPO3 (1.8)	ENSG00000204650 (1.7)	GDF15 (1.7)	NSMCE2 (1.6)	C7orf64 (1.4)	PPP5C (1.4)
ENSG00000151065	DCP1B PPI subnetwork	0.04	>=0.20	ENSG00000240207 (2.7)	KPNA4 (2.5)	ENSG00000240350 (2.1)	GTDC1 (2.1)	OSGIN2 (2.0)	FYCO1 (2.0)	ZPBP (1.7)	IKZF3 (1.6)	SSR1 (1.6)	ENSG00000235842 (1.6)
ENSG00000165417	GTF2A1 PPI subnetwork	0.04	>=0.20	NSMCE2 (3.8)	BRDT (3.5)	LZTFL1 (2.3)	YEATS4 (2.2)	ZPBP (2.0)	ZPBP2 (1.8)	GTDC1 (1.7)	C19orf50 (1.7)	C7orf64 (1.7)	ENSG00000235842 (1.5)
MP:0003324	increased liver adenoma incidence	0.04	>=0.20	RIPK2 (4.8)	OSGIN2 (3.3)	CCR3 (3.0)	ENSG00000251136 (2.7)	CCR9 (2.2)	NSMCE2 (2.2)	GLMN (2.2)	GATAD1 (2.1)	PEX1 (2.0)	LZTFL1 (2.0)
GO:0030155	regulation of cell adhesion	0.04	>=0.20	ENSG00000244040 (2.1)	GIMAP6 (1.9)	GIMAP2 (1.7)	RARRES1 (1.7)	IL7R (1.7)	LXN (1.4)	CCR5 (1.4)	HCAR1 (1.3)	MFSD1 (1.3)	ENSG00000233077 (1.3)
ENSG00000163399	ATP1A1 PPI subnetwork	0.04	>=0.20	SLC6A20 (3.4)	CCR9 (3.0)	NSF (2.0)	ENSG00000240350 (1.8)	GOLPH3L (1.8)	IL12B (1.4)	NOD2 (1.4)	TRIM59 (1.3)	IL19 (1.3)	IFT80 (1.2)
GO:0004629	phospholipase C activity	0.04	>=0.20	KIAA1107 (2.3)	SLC6A20 (1.9)	CXCR6 (1.9)	SPTSSB (1.8)	IL20 (1.8)	ENSG00000219088 (1.7)	CTSS (1.7)	IL7R (1.7)	CCR1 (1.5)	ARHGAP27 (1.5)
GO:0060338	regulation of type I interferon-mediated signaling pathway	0.04	>=0.20	ENSG00000244040 (5.2)	ENSG00000251136 (3.9)	ENSG00000237781 (2.9)	IL12A (2.5)	FYCO1 (2.3)	ENSG00000233077 (2.0)	GSDMD (1.8)	OSGIN2 (1.7)	MAPKAPK2 (1.5)	ENSG00000214401 (1.4)
ENSG00000105656	ELL PPI subnetwork	0.04	>=0.20	NSMCE2 (3.5)	C7orf64 (2.6)	BRDT (2.1)	LZTFL1 (1.7)	ELL (1.6)	RSRC1 (1.5)	ENSG00000240207 (1.3)	PPP5C (1.3)	C19orf50 (1.2)	GLMN (1.1)
ENSG00000166170	BAG5 PPI subnetwork	0.04	>=0.20	GSDMD (3.6)	CYLD (3.1)	PPP5C (2.6)	IFNGR1 (2.5)	RARRES1 (2.4)	YEATS4 (2.0)	NFKB1 (1.9)	OSGIN2 (1.8)	ORMDL3 (1.8)	RIPK2 (1.7)
MP:0009549	decreased platelet aggregation	0.04	>=0.20	CTSS (3.0)	CCR1 (3.0)	IRF5 (3.0)	LYZ (2.1)	MAFB (2.1)	IKZF1 (2.0)	MFSD1 (1.7)	DENND1B (1.7)	GATAD1 (1.6)	RTP3 (1.6)
GO:0042976	activation of Janus kinase activity	0.04	>=0.20	IL12B (2.5)	XCR1 (2.5)	OSGIN2 (2.3)	TNFSF15 (2.3)	ENSG00000219088 (2.3)	IL19 (2.1)	ENSG00000251136 (2.1)	ZPBP2 (2.0)	ERVW-1 (1.9)	BRDT (1.9)
GO:0007568	aging	0.04	>=0.20	GDF15 (3.2)	ENSG00000233401 (2.8)	UGT3A1 (2.1)	ELL (1.9)	ENSG00000235842 (1.8)	HORMAD1 (1.7)	CCR1 (1.7)	MCL1 (1.7)	MFSD1 (1.6)	TRIM59 (1.4)
GO:0002577	regulation of antigen processing and presentation	0.04	>=0.20	XCR1 (3.3)	WNT3 (2.6)	BRDT (2.4)	GIMAP2 (2.0)	CCR5 (1.9)	GSDMD (1.9)	IRF5 (1.8)	IL7R (1.8)	SNX20 (1.8)	UGT3A1 (1.8)
GO:0000784	nuclear chromosome, telomeric region	0.04	>=0.20	OSGIN2 (3.5)	PEX1 (2.0)	NSMCE2 (1.9)	C7orf64 (1.9)	IFT80 (1.8)	ENSG00000251136 (1.7)	ENSG00000219088 (1.6)	RPAP2 (1.5)	GOLPH3L (1.5)	IKZF3 (1.4)
GO:0033619	membrane protein proteolysis	0.04	>=0.20	ENSG00000244040 (2.7)	IQCJ-SCHIP1-AS1 (2.6)	IL19 (2.3)	XCR1 (2.1)	FYCO1 (2.1)	IL12B (2.0)	CCRL2 (2.0)	NLRP3 (1.9)	BTBD8 (1.7)	CCR1 (1.7)
GO:0008173	RNA methyltransferase activity	0.04	>=0.20	YEATS4 (2.6)	GLMN (2.5)	C19orf50 (2.0)	PEX1 (1.4)	TNPO3 (1.4)	C7orf64 (1.3)	HORMAD1 (1.3)	GOLPH3L (1.3)	GFM1 (1.3)	PGPEP1 (1.2)
ENSG00000124571	XPO5 PPI subnetwork	0.04	>=0.20	GOLPH3L (2.5)	NSF (2.4)	GFM1 (2.4)	IRF8 (2.1)	GDF15 (1.9)	ENSG00000237781 (1.9)	KPNA4 (1.9)	PPP5C (1.7)	GSDMB (1.7)	RIPK2 (1.6)
ENSG00000211973	ENSG00000211973 PPI subnetwork	0.04	>=0.20	CTSS (7.7)	MAFB (4.2)	CCR3 (3.3)	LYZ (2.7)	IRF8 (2.1)	CCR1 (2.0)	IL12B (1.8)	PPP5C (1.5)	MFSD1 (1.5)	IRF5 (1.5)
ENSG00000211979	ENSG00000211979 PPI subnetwork	0.04	>=0.20	CTSS (7.7)	MAFB (4.2)	CCR3 (3.3)	LYZ (2.7)	IRF8 (2.1)	CCR1 (2.0)	IL12B (1.8)	PPP5C (1.5)	MFSD1 (1.5)	IRF5 (1.5)
MP:0008883	abnormal enterocyte proliferation	0.04	>=0.20	ENSG00000237781 (3.8)	KRT8P12 (2.4)	CCRL2 (2.4)	ARHGAP27 (2.3)	TGFBR3 (2.2)	HCAR1 (1.8)	ADAMTSL4 (1.7)	C8orf73 (1.7)	GSDMB (1.6)	RREB1 (1.6)
GO:0043028	cysteine-type endopeptidase regulator activity involved in apoptotic process	0.04	>=0.20	TNFSF15 (3.4)	GIMAP2 (3.0)	GDF15 (2.9)	NLRP3 (2.8)	GSDMD (2.7)	CCR2 (2.7)	NOD2 (2.5)	IFNGR1 (2.4)	WNT3 (2.3)	CTSS (2.1)
REACTOME_CELL_CYCLE_CHECKPOINTS	REACTOME_CELL_CYCLE_CHECKPOINTS	0.04	>=0.20	SMC4 (3.5)	TRIM59 (2.2)	C7orf64 (2.2)	RSRC1 (2.0)	GLMN (1.9)	YEATS4 (1.8)	C19orf50 (1.7)	NSMCE2 (1.6)	GIMAP2 (1.6)	GSDMB (1.6)
MP:0000599	enlarged liver	0.04	>=0.20	RTP3 (3.7)	LTF (3.5)	CCRL2 (2.1)	LYZ (1.9)	TGFBR3 (1.9)	IL12A (1.8)	ENSG00000240350 (1.8)	SPTSSB (1.7)	CXCR6 (1.6)	IKZF1 (1.6)
ENSG00000197930	ERO1L PPI subnetwork	0.04	>=0.20	SSR1 (3.2)	GSDMB (2.4)	GSDMD (1.8)	LZTFL1 (1.8)	GOLPH3L (1.8)	ORMDL3 (1.5)	BRDT (1.5)	ZPBP2 (1.5)	RTP3 (1.5)	NOD2 (1.5)
ENSG00000172062	SMN1 PPI subnetwork	0.04	>=0.20	NSMCE2 (3.0)	C19orf50 (2.2)	GLMN (2.1)	TNPO3 (2.0)	KIAA1267 (1.9)	UBA52 (1.9)	MLF1 (1.8)	YEATS4 (1.6)	PPP5C (1.6)	GATAD1 (1.4)
ENSG00000205571	SMN2 PPI subnetwork	0.04	>=0.20	NSMCE2 (3.0)	C19orf50 (2.2)	GLMN (2.1)	TNPO3 (2.0)	KIAA1267 (1.9)	UBA52 (1.9)	MLF1 (1.8)	YEATS4 (1.6)	PPP5C (1.6)	GATAD1 (1.4)
REACTOME_METABOLISM_OF_MRNA	REACTOME_METABOLISM_OF_MRNA	0.04	>=0.20	UBA52 (4.7)	KPNA4 (3.2)	NSMCE2 (1.9)	GSDMB (1.7)	KRT8P12 (1.6)	ENSA (1.5)	TNPO3 (1.5)	GOLPH3L (1.5)	C19orf50 (1.5)	IKZF3 (1.4)
ENSG00000099860	GADD45B PPI subnetwork	0.04	>=0.20	GDF15 (3.6)	ELL (3.0)	ARL14 (2.5)	IFNGR1 (2.3)	SPTSSB (1.9)	ENSG00000219088 (1.8)	RREB1 (1.8)	PGPEP1 (1.7)	SMC4 (1.7)	IL19 (1.6)
ENSG00000072958	AP1M1 PPI subnetwork	0.04	>=0.20	MFSD1 (3.0)	TNPO3 (2.2)	ELL (2.1)	GFM1 (2.0)	ORMDL3 (2.0)	FKBP8 (1.7)	CTSS (1.6)	NOD2 (1.5)	CYLD (1.5)	SPTSSB (1.4)
ENSG00000164045	CDC25A PPI subnetwork	0.04	>=0.20	YEATS4 (3.4)	SMC4 (2.8)	TRIM59 (2.6)	IFNGR1 (1.9)	LXN (1.9)	IL12A (1.8)	MCL1 (1.7)	ENSG00000248003 (1.7)	CCR9 (1.7)	ERVW-1 (1.6)
GO:0005484	SNAP receptor activity	0.04	>=0.20	ENSA (3.1)	ENSG00000251136 (2.9)	ELL (2.8)	GOLPH3L (2.3)	GATAD1 (2.1)	KRT8P12 (2.0)	ORMDL3 (2.0)	C19orf50 (2.0)	PEX1 (1.9)	PGPEP1 (1.8)
ENSG00000120659	TNFSF11 PPI subnetwork	0.04	>=0.20	TNFSF15 (4.0)	RIPK2 (3.6)	ARL14 (3.1)	RARRES1 (2.7)	IL7R (2.2)	OSGIN2 (2.0)	MAPKAPK2 (1.9)	IL12B (1.8)	TICAM1 (1.8)	NFKB1 (1.8)
GO:0071214	cellular response to abiotic stimulus	0.04	>=0.20	GDF15 (2.9)	MCL1 (2.5)	PGPEP1 (2.2)	CCR2 (1.9)	GSDMD (1.7)	SLC6A20 (1.6)	ELL (1.5)	ADAMTSL4 (1.5)	ORMDL3 (1.5)	ENSG00000219088 (1.3)
ENSG00000157557	ETS2 PPI subnetwork	0.04	>=0.20	KIAA1267 (3.8)	MAFB (3.2)	MCL1 (2.8)	GIMAP7 (2.6)	IL7R (2.5)	GIMAP6 (2.3)	WNT3 (2.0)	GIMAP2 (1.9)	GIMAP4 (1.7)	RREB1 (1.7)
ENSG00000139144	PIK3C2G PPI subnetwork	0.04	>=0.20	STAT4 (2.9)	ENSG00000233401 (2.7)	NFKB1 (2.1)	IQCJ-SCHIP1-AS1 (2.1)	MAPKAPK2 (2.1)	IRF8 (2.0)	GIMAP4 (2.0)	ENSG00000235842 (2.0)	FKBP8 (1.9)	CCR2 (1.8)
ENSG00000108294	PSMB3 PPI subnetwork	0.04	>=0.20	KPNA4 (2.8)	GFM1 (2.2)	GOLPH3L (2.2)	ENSA (1.8)	ENSG00000248003 (1.8)	GSDMD (1.7)	GIMAP2 (1.6)	LRRC2 (1.5)	NSF (1.3)	NSMCE2 (1.3)
ENSG00000092531	SNAP23 PPI subnetwork	0.04	>=0.20	ENSA (3.0)	RSRC1 (2.6)	GTDC1 (2.6)	NSF (2.5)	GOLPH3L (2.4)	RPAP2 (2.3)	CYLD (1.8)	FYCO1 (1.8)	FKBP8 (1.5)	KIAA1107 (1.5)
REACTOME_NUCLEAR_SIGNALING_BY_ERBB4	REACTOME_NUCLEAR_SIGNALING_BY_ERBB4	0.04	>=0.20	ENSG00000244040 (2.9)	SPTSSB (2.5)	ENSG00000237781 (2.4)	NOD2 (2.3)	ENSG00000235842 (2.0)	KIAA1267 (2.0)	LTF (1.8)	ELL (1.8)	IL12A (1.8)	RIPK2 (1.7)
MP:0000130	abnormal trabecular bone morphology	0.04	>=0.20	MAFB (3.2)	IL19 (2.1)	CCR1 (2.1)	TGFBR3 (1.8)	IL10 (1.8)	GDF15 (1.8)	RARRES1 (1.7)	NLRP3 (1.5)	ARL14 (1.5)	SPTSSB (1.4)
ENSG00000164687	FABP5 PPI subnetwork	0.04	>=0.20	OSGIN2 (2.1)	KIAA1107 (2.0)	IL12B (1.9)	RARRES1 (1.8)	NSF (1.7)	ENSG00000251136 (1.7)	NSMCE2 (1.6)	ENSG00000248003 (1.6)	DENND1B (1.3)	IL20 (1.3)
REACTOME_MEIOSIS	REACTOME_MEIOSIS	0.04	>=0.20	BRDT (4.3)	SMC4 (4.3)	ZPBP2 (3.9)	IFT80 (3.1)	ZPBP (3.1)	OSGIN2 (2.0)	RSRC1 (2.0)	YEATS4 (1.9)	TRIM59 (1.8)	MLF1 (1.7)
ENSG00000061987	MON2 PPI subnetwork	0.04	>=0.20	ENSG00000240207 (2.1)	ARL14 (2.1)	SPTSSB (1.9)	RTP3 (1.8)	SLC6A20 (1.8)	C17orf69 (1.8)	OSGIN2 (1.7)	TNFSF15 (1.7)	KIAA1107 (1.7)	PPM1L (1.7)
ENSG00000100911	PSME2 PPI subnetwork	0.04	>=0.20	GSDMB (2.4)	GIMAP2 (2.1)	NSMCE2 (2.1)	KRT8P12 (2.0)	GFM1 (2.0)	KPNA4 (1.8)	GSDMD (1.8)	ENSA (1.5)	IL19 (1.4)	NSF (1.3)
GO:0045335	phagocytic vesicle	0.04	>=0.20	CTSS (4.5)	MFSD1 (4.0)	CCR1 (3.6)	LTF (3.4)	CCRL2 (3.3)	IFNGR1 (3.3)	IRF5 (3.0)	IRF8 (2.8)	PLEKHM1 (2.7)	NLRP3 (2.7)
ENSG00000158869	FCER1G PPI subnetwork	0.04	>=0.20	LYZ (3.8)	IRF8 (3.3)	CCR1 (2.9)	CCR3 (2.4)	NOD2 (2.3)	CCR2 (2.2)	ORMDL3 (2.2)	IRF5 (2.2)	CCR5 (2.0)	ENSG00000214401 (1.9)
MP:0005553	increased circulating creatinine level	0.04	>=0.20	UGT3A1 (3.3)	SLC6A20 (2.4)	HCAR1 (2.1)	LRRC2 (2.1)	PGPEP1 (2.0)	IL12A (2.0)	CCR1 (2.0)	TNFSF15 (1.9)	CRB1 (1.9)	PDE4D (1.8)
MP:0008168	decreased B-1a cell number	0.04	>=0.20	IRF5 (4.2)	SNX20 (3.7)	IRF8 (3.6)	IKZF3 (3.4)	IL7R (3.2)	GIMAP7 (3.1)	IKZF1 (2.8)	CCR9 (2.3)	GIMAP6 (2.1)	LTF (2.0)
ENSG00000135775	COG2 PPI subnetwork	0.04	>=0.20	ENSG00000214401 (2.6)	PEX1 (2.4)	UBA52 (2.2)	LXN (2.0)	FYCO1 (1.8)	GATAD1 (1.8)	RIPK2 (1.7)	GOLPH3L (1.7)	CYLD (1.6)	TNPO3 (1.5)
ENSG00000162236	STX5 PPI subnetwork	0.04	>=0.20	SSR1 (4.1)	FKBP8 (2.9)	GOLPH3L (2.4)	NSF (2.4)	ORMDL3 (2.3)	C19orf50 (2.2)	ENSG00000214401 (2.1)	GTDC1 (1.9)	KPNA4 (1.8)	ELL (1.7)
GO:0051048	negative regulation of secretion	0.04	>=0.20	IL20 (3.7)	IQCJ-SCHIP1-AS1 (2.5)	IL12B (2.1)	HCAR1 (2.0)	LXN (1.9)	ENSG00000237781 (1.8)	ORMDL3 (1.6)	NLRP3 (1.6)	TICAM1 (1.6)	ENSG00000185294 (1.6)
ENSG00000145604	SKP2 PPI subnetwork	0.04	>=0.20	PPP5C (3.4)	MCL1 (2.2)	TRIM59 (2.0)	SMC4 (1.8)	GDF15 (1.8)	CAPSL (1.8)	C19orf50 (1.7)	YEATS4 (1.6)	ARHGAP27 (1.6)	NLRP3 (1.3)
ENSG00000167880	EVPL PPI subnetwork	0.04	>=0.20	ENSG00000235842 (2.8)	IL19 (2.4)	LTF (2.3)	SPTSSB (2.2)	LYZ (2.1)	WNT3 (2.0)	KRT8P12 (1.9)	MAFB (1.7)	ENSG00000219088 (1.4)	ENSG00000251136 (1.2)
ENSG00000111731	KIAA0528 PPI subnetwork	0.04	>=0.20	DENND1B (2.4)	IRF5 (2.3)	PLEKHM1 (2.0)	RREB1 (1.9)	IL19 (1.9)	ENSG00000233077 (1.9)	ENSG00000251136 (1.7)	FYCO1 (1.6)	GSDMD (1.5)	XCR1 (1.4)
ENSG00000115884	SDC1 PPI subnetwork	0.04	>=0.20	LTF (6.5)	LYZ (4.2)	IL7R (2.0)	PDE4D (1.9)	C8orf73 (1.6)	PEX1 (1.6)	ENSG00000251136 (1.5)	CTSS (1.5)	CCR5 (1.5)	ENSG00000235842 (1.5)
ENSG00000126458	RRAS PPI subnetwork	0.04	>=0.20	GIMAP6 (3.7)	GIMAP4 (3.2)	PLEKHM1 (2.9)	GIMAP7 (2.6)	IL12A (2.6)	CYLD (2.4)	GSDMB (2.2)	IKZF1 (2.2)	IKZF3 (2.1)	DENND1B (2.0)
ENSG00000113889	KNG1 PPI subnetwork	0.04	>=0.20	LTF (4.1)	RTP3 (3.5)	LYZ (2.8)	ENSG00000235842 (2.0)	NLRP3 (1.9)	CCR1 (1.8)	NOD2 (1.8)	MAFB (1.8)	WNT3 (1.7)	IL12A (1.6)
GO:0001934	positive regulation of protein phosphorylation	0.04	>=0.20	CCR3 (2.9)	TNFSF15 (2.5)	ENSG00000251136 (1.9)	IL12B (1.9)	GTDC1 (1.8)	TGFBR3 (1.8)	HCAR1 (1.7)	STH (1.7)	OSGIN2 (1.7)	LXN (1.6)
REACTOME_S_PHASE	REACTOME_S_PHASE	0.04	>=0.20	SMC4 (3.2)	NSMCE2 (2.2)	PPP5C (1.7)	GLMN (1.6)	TRIM59 (1.5)	C7orf64 (1.5)	GSDMB (1.5)	RSRC1 (1.4)	GIMAP2 (1.4)	YEATS4 (1.3)
ENSG00000110931	CAMKK2 PPI subnetwork	0.05	>=0.20	GATAD1 (5.3)	TNPO3 (2.7)	IRF5 (2.4)	CCR1 (2.0)	ENSG00000243150 (1.7)	FKBP8 (1.6)	ARHGAP27 (1.6)	ENSG00000249748 (1.5)	ADAMTSL4 (1.5)	PPP5C (1.4)
ENSG00000204319	ENSG00000204319 PPI subnetwork	0.05	>=0.20	RTP3 (4.7)	NOD2 (2.8)	ADAMTSL4 (2.2)	IFNGR1 (2.1)	CTSS (2.1)	RARRES1 (2.0)	LTF (1.9)	MAFB (1.8)	CCR9 (1.8)	MFSD1 (1.7)
GO:0042493	response to drug	0.05	>=0.20	UGT3A1 (3.8)	GDF15 (2.2)	RTP3 (1.8)	CCR9 (1.7)	HORMAD1 (1.6)	BTBD8 (1.6)	PGPEP1 (1.6)	ENSG00000251136 (1.5)	PEX1 (1.5)	LRRC2 (1.5)
MP:0005342	abnormal intestinal lipid absorption	0.05	>=0.20	SLC6A20 (3.2)	CCR9 (1.9)	NKD1 (1.8)	ENSG00000219088 (1.6)	TICAM1 (1.5)	CTSS (1.3)	RTP3 (1.2)	LZTFL1 (1.2)	LTF (1.1)	NLRP3 (1.1)
ENSG00000066654	THUMPD1 PPI subnetwork	0.05	>=0.20	GTDC1 (2.2)	IL12RB1 (2.1)	GLMN (1.7)	CAPSL (1.7)	ENSG00000244040 (1.7)	GIMAP2 (1.5)	STH (1.5)	ENSG00000233077 (1.4)	ENSA (1.4)	NSF (1.4)
ENSG00000180871	CXCR2 PPI subnetwork	0.05	>=0.20	SLC6A20 (3.4)	IL19 (3.1)	CCR1 (3.0)	TNFSF15 (2.7)	CCRL2 (2.6)	LZTFL1 (2.2)	IL7R (2.2)	MAFB (2.2)	CCR3 (2.1)	NLRP3 (2.1)
MP:0006269	abnormal mammary gland growth during pregnancy	0.05	>=0.20	TNFSF15 (3.2)	TGFBR3 (3.2)	ARHGAP27 (2.0)	PPP5C (2.0)	LXN (1.9)	TICAM1 (1.8)	MAPT (1.7)	IRF5 (1.7)	IL20 (1.6)	RIPK2 (1.6)
ENSG00000129562	DAD1 PPI subnetwork	0.05	>=0.20	SSR1 (7.1)	GOLPH3L (3.0)	C17orf69 (2.6)	MFSD1 (2.3)	ENSG00000240207 (1.9)	ENSG00000243150 (1.9)	DENND1B (1.9)	SNX20 (1.9)	CCR2 (1.8)	IKZF1 (1.7)
REACTOME_UBIQUITIN:DEPENDENT_DEGRADATION_OF_CYCLIN_D	REACTOME_UBIQUITIN:DEPENDENT_DEGRADATION_OF_CYCLIN_D	0.05	>=0.20	KPNA4 (2.5)	GSDMB (2.3)	ENSG00000204650 (2.1)	GIMAP2 (2.1)	KRT8P12 (2.1)	C19orf50 (1.7)	PLEKHM1 (1.6)	NSF (1.6)	GFM1 (1.6)	NSMCE2 (1.6)
REACTOME_UBIQUITIN:DEPENDENT_DEGRADATION_OF_CYCLIN_D1	REACTOME_UBIQUITIN:DEPENDENT_DEGRADATION_OF_CYCLIN_D1	0.05	>=0.20	KPNA4 (2.5)	GSDMB (2.3)	ENSG00000204650 (2.1)	GIMAP2 (2.1)	KRT8P12 (2.1)	C19orf50 (1.7)	PLEKHM1 (1.6)	NSF (1.6)	GFM1 (1.6)	NSMCE2 (1.6)
GO:0070670	response to interleukin-4	0.05	>=0.20	SPEF2 (2.5)	CAPSL (2.2)	IL12RB1 (2.1)	ENSG00000248003 (2.0)	GSDMB (2.0)	CCR9 (1.9)	RARRES1 (1.8)	BTBD8 (1.8)	IKZF3 (1.8)	ENSG00000240207 (1.7)
GO:0045121	membrane raft	0.05	>=0.20	HCAR1 (4.1)	CCR1 (3.2)	TGFBR3 (3.1)	GIMAP6 (3.0)	GIMAP4 (2.9)	CCRL2 (2.7)	MAFB (2.5)	XCR1 (2.3)	GIMAP7 (2.2)	IL7R (2.2)
ENSG00000182326	C1S PPI subnetwork	0.05	>=0.20	CTSS (5.3)	RARRES1 (3.8)	MAFB (3.6)	LYZ (2.3)	ELL (2.1)	ENSG00000244040 (1.9)	IRF8 (1.7)	CCR9 (1.5)	LRRC2 (1.4)	MFSD1 (1.4)
GO:0000781	chromosome, telomeric region	0.05	>=0.20	OSGIN2 (2.8)	ENSG00000219088 (2.1)	PEX1 (2.1)	IFT80 (2.0)	ENSG00000251136 (1.7)	C7orf64 (1.6)	TNPO3 (1.5)	NSMCE2 (1.5)	GOLPH3L (1.4)	RSRC1 (1.4)
GO:0048291	isotype switching to IgG isotypes	0.05	>=0.20	IKZF3 (4.4)	IL12RB1 (4.1)	ENSG00000240350 (3.5)	ENSG00000249748 (3.5)	ENSG00000237781 (3.0)	CXCR6 (2.9)	RPAP2 (2.6)	ENSG00000204650 (2.5)	GIMAP7 (2.5)	GIMAP4 (2.4)
ENSG00000180879	SSR4 PPI subnetwork	0.05	>=0.20	GFM1 (3.2)	ENSG00000249748 (2.4)	GDF15 (2.2)	RSRC1 (2.2)	MAPKAPK2 (2.1)	PPP5C (2.1)	C19orf50 (1.8)	GATAD1 (1.7)	ENSG00000244040 (1.7)	ELL (1.4)
MP:0008410	increased cellular sensitivity to ultraviolet irradiation	0.05	>=0.20	GDF15 (4.6)	PEX1 (2.6)	ENSG00000219088 (2.5)	LZTFL1 (2.4)	FYCO1 (2.3)	ELL (2.1)	FKBP8 (2.0)	PGPEP1 (1.7)	C19orf50 (1.7)	TNFSF15 (1.7)
MP:0000512	intestinal ulcer	0.05	>=0.20	LTF (5.7)	ENSG00000233077 (2.7)	ENSG00000240350 (2.6)	SLC6A20 (2.4)	RTP3 (2.3)	UGT3A1 (2.1)	ENSG00000243150 (1.9)	CAPSL (1.8)	ENSG00000249748 (1.6)	NFKB1 (1.5)
GO:0046982	protein heterodimerization activity	0.05	>=0.20	MAPKAPK2 (2.7)	IL19 (2.2)	IL10 (1.9)	MAFB (1.9)	XCR1 (1.8)	IRF8 (1.8)	IKZF1 (1.7)	CCR5 (1.5)	CTSS (1.4)	NFKB1 (1.4)
ENSG00000100292	HMOX1 PPI subnetwork	0.05	>=0.20	ENSG00000233401 (2.1)	PPP5C (2.1)	OSGIN2 (2.1)	ENSG00000244040 (2.1)	PLEKHM1 (2.0)	LTF (2.0)	FKBP8 (1.9)	FYCO1 (1.9)	MAFB (1.9)	NLRP3 (1.9)
MP:0002810	microcytic anemia	0.05	>=0.20	IL19 (4.0)	CCRL2 (3.7)	LTF (3.6)	CCR1 (3.1)	GDF15 (3.0)	MAFB (2.9)	LXN (2.8)	LRRC2 (2.4)	IL12A (2.2)	ENSG00000185294 (2.1)
REACTOME_TRANSCRIPTIONAL_REGULATION_OF_WHITE_ADIPOCYTE_DIFFERENTIATION	REACTOME_TRANSCRIPTIONAL_REGULATION_OF_WHITE_ADIPOCYTE_DIFFERENTIATION	0.05	>=0.20	RREB1 (3.7)	TGFBR3 (3.1)	NSMCE2 (2.5)	HCAR1 (2.2)	IRF8 (2.2)	KIAA1267 (2.0)	ELL (1.9)	YEATS4 (1.5)	TICAM1 (1.5)	ORMDL3 (1.4)
ENSG00000131023	LATS1 PPI subnetwork	0.05	>=0.20	GATAD1 (3.1)	C19orf50 (2.6)	TNFSF15 (2.4)	RIPK2 (2.1)	ENSG00000237781 (1.9)	GSDMD (1.9)	GTDC1 (1.9)	ENSG00000251136 (1.7)	TGFBR3 (1.6)	DENND1B (1.5)
ENSG00000160062	ZBTB8A PPI subnetwork	0.05	>=0.20	ELL (3.5)	C7orf64 (3.1)	GSDMD (2.4)	KIAA1267 (2.1)	IFT80 (2.1)	EPHX4 (2.0)	XCR1 (1.9)	C8orf73 (1.8)	PPP5C (1.8)	BRDT (1.7)
ENSG00000167110	GOLGA2 PPI subnetwork	0.05	>=0.20	OSGIN2 (2.9)	C17orf69 (2.4)	SSR1 (2.4)	LRRC2 (2.1)	MAFB (1.9)	GOLPH3L (1.8)	ENSG00000204650 (1.8)	TICAM1 (1.5)	RIPK2 (1.4)	ADAMTSL4 (1.4)
ENSG00000188986	COBRA1 PPI subnetwork	0.05	>=0.20	NSMCE2 (2.9)	BRDT (1.8)	OSGIN2 (1.6)	PLEKHM1 (1.6)	RSRC1 (1.5)	UBA52 (1.5)	ENSG00000214401 (1.4)	C7orf64 (1.4)	ENSG00000233077 (1.3)	PPP5C (1.3)
ENSG00000138069	RAB1A PPI subnetwork	0.05	>=0.20	C19orf50 (3.3)	GOLPH3L (2.7)	FKBP8 (2.3)	PPP5C (2.2)	SSR1 (2.2)	TICAM1 (2.0)	ENSG00000235842 (1.8)	NSF (1.7)	RPAP2 (1.6)	GLMN (1.4)
GO:0030216	keratinocyte differentiation	0.05	>=0.20	ENSG00000235842 (3.1)	SPTSSB (3.1)	IL20 (2.5)	C8orf73 (2.3)	WNT3 (2.1)	IL19 (2.0)	ENSG00000249748 (1.9)	KRT8P12 (1.7)	ENSG00000185294 (1.5)	HORMAD1 (1.5)
ENSG00000100644	HIF1A PPI subnetwork	0.05	>=0.20	ELL (2.7)	PPP5C (2.7)	IL12RB1 (2.6)	MAPKAPK2 (2.5)	IL12A (2.2)	KIAA1267 (2.1)	MCL1 (1.9)	GDF15 (1.8)	NSMCE2 (1.8)	ENSA (1.8)
GO:0019901	protein kinase binding	0.05	>=0.20	MAPKAPK2 (2.9)	PLEKHM1 (2.2)	MCL1 (2.2)	FKBP8 (2.2)	ELL (2.1)	KIAA1267 (2.1)	SMC4 (2.0)	TICAM1 (1.9)	MLF1 (1.9)	IFNGR1 (1.8)
ENSG00000182979	MTA1 PPI subnetwork	0.05	>=0.20	PPP5C (2.4)	RSRC1 (2.3)	IFT80 (2.2)	MAPKAPK2 (2.2)	ORMDL3 (2.1)	RREB1 (2.1)	FKBP8 (2.1)	ELL (2.0)	KIAA1267 (1.7)	NFKB1 (1.7)
GO:0048302	regulation of isotype switching to IgG isotypes	0.05	>=0.20	IKZF3 (4.4)	IL12RB1 (4.0)	ENSG00000240350 (3.9)	ENSG00000249748 (3.5)	CXCR6 (2.9)	ENSG00000204650 (2.9)	ENSG00000237781 (2.5)	GIMAP7 (2.5)	ORMDL3 (2.4)	RPAP2 (2.4)
GO:0009896	positive regulation of catabolic process	0.05	>=0.20	ENSG00000235842 (2.4)	ELL (2.2)	XCR1 (2.1)	PPP5C (2.1)	EPHX4 (1.7)	MCL1 (1.7)	ORMDL3 (1.7)	GDF15 (1.6)	FKBP8 (1.5)	IL10 (1.4)
GO:0016811	hydrolase activity, acting on carbon-nitrogen (but not peptide) bonds, in linear amides	0.05	>=0.20	CCR3 (2.8)	UGT3A1 (2.6)	ENSG00000219088 (2.4)	LTF (2.4)	SLC6A20 (2.4)	PGPEP1 (2.3)	STH (1.9)	GSDMD (1.8)	NSMCE2 (1.6)	C8orf73 (1.4)
MP:0003058	increased insulin secretion	0.05	>=0.20	HCAR1 (3.0)	MAPT (3.0)	BRDT (2.5)	STH (2.5)	IL20 (2.3)	ORMDL3 (2.0)	RREB1 (1.9)	SLC6A20 (1.7)	OSGIN2 (1.5)	FYCO1 (1.4)
ENSG00000140307	GTF2A2 PPI subnetwork	0.05	>=0.20	NSMCE2 (4.3)	BRDT (3.6)	ZPBP (2.1)	C19orf50 (1.8)	C7orf64 (1.8)	ENSG00000235842 (1.6)	ZPBP2 (1.5)	IFT80 (1.4)	RPAP2 (1.3)	LZTFL1 (1.3)
MP:0001242	hyperkeratosis	0.05	>=0.20	ENSG00000235842 (3.2)	WNT3 (2.5)	NOD2 (2.3)	RTP3 (2.2)	HORMAD1 (2.1)	IL20 (1.9)	NFKB1 (1.7)	C8orf73 (1.6)	RIPK2 (1.5)	RARRES1 (1.3)
KEGG_ACUTE_MYELOID_LEUKEMIA	KEGG_ACUTE_MYELOID_LEUKEMIA	0.05	>=0.20	IKZF1 (3.8)	MAPKAPK2 (2.9)	FKBP8 (2.6)	IL12B (2.4)	ADAMTSL4 (2.4)	RREB1 (2.3)	ELL (2.2)	SNX20 (2.2)	ARHGAP27 (2.1)	IRF5 (2.1)
ENSG00000197063	MAFG PPI subnetwork	0.05	>=0.20	GDF15 (3.4)	PEX1 (3.1)	TICAM1 (2.7)	MCL1 (2.6)	ENSA (2.5)	MAFB (2.5)	PLEKHM1 (2.4)	ENSG00000240350 (2.3)	KIAA1267 (2.1)	ENSG00000214401 (1.8)
REACTOME_VPU_MEDIATED_DEGRADATION_OF_CD4	REACTOME_VPU_MEDIATED_DEGRADATION_OF_CD4	0.05	>=0.20	KPNA4 (2.4)	ENSG00000204650 (2.3)	GIMAP2 (2.2)	GSDMB (2.1)	NSF (1.7)	KRT8P12 (1.7)	C19orf50 (1.6)	GFM1 (1.6)	CTSS (1.6)	PLEKHM1 (1.6)
REACTOME_DEADENYLATION:DEPENDENT_MRNA_DECAY	REACTOME_DEADENYLATION:DEPENDENT_MRNA_DECAY	0.05	>=0.20	YEATS4 (3.1)	RSRC1 (2.3)	NSMCE2 (2.2)	KIAA1267 (2.1)	C7orf64 (1.6)	ELL (1.6)	TNPO3 (1.6)	RPAP2 (1.5)	GIMAP2 (1.5)	ENSG00000233401 (1.5)
GO:0031593	polyubiquitin binding	0.05	>=0.20	RPAP2 (3.1)	ENSG00000251136 (2.9)	FKBP8 (2.3)	ELL (2.1)	KPNA4 (1.9)	XCR1 (1.9)	KIAA1107 (1.7)	C19orf50 (1.6)	IL12B (1.6)	OSGIN2 (1.4)
GO:0008138	protein tyrosine/serine/threonine phosphatase activity	0.05	>=0.20	MCL1 (3.7)	PDE4D (3.2)	GDF15 (2.8)	GATAD1 (2.2)	ENSG00000214401 (2.0)	MAPKAPK2 (1.9)	ZPBP2 (1.9)	EPHX4 (1.7)	MLF1 (1.7)	ZPBP (1.7)
KEGG_FC_GAMMA_R_MEDIATED_PHAGOCYTOSIS	KEGG_FC_GAMMA_R_MEDIATED_PHAGOCYTOSIS	0.05	>=0.20	IRF5 (3.3)	IRF8 (3.2)	CTSS (2.7)	ARHGAP27 (2.7)	LYZ (2.3)	IKZF1 (2.1)	PLEKHM1 (1.8)	MAPKAPK2 (1.7)	GIMAP6 (1.7)	SNX20 (1.7)
GO:0015145	monosaccharide transmembrane transporter activity	0.05	>=0.20	PGPEP1 (2.6)	IRF5 (2.0)	SLC6A20 (1.9)	ERVW-1 (1.8)	LTF (1.7)	CCRL2 (1.6)	LYZ (1.6)	CCR1 (1.6)	TGFBR3 (1.5)	SNX20 (1.5)
ENSG00000130165	ELOF1 PPI subnetwork	0.05	>=0.20	NSMCE2 (3.8)	ENSG00000214401 (1.8)	OSGIN2 (1.8)	ENSG00000248003 (1.8)	HCAR1 (1.8)	ENSG00000240207 (1.6)	ENSG00000233077 (1.6)	PLEKHM1 (1.5)	ENSG00000233401 (1.4)	GATAD1 (1.4)
ENSG00000183207	RUVBL2 PPI subnetwork	0.05	>=0.20	PPP5C (3.2)	TNPO3 (2.5)	C7orf64 (2.0)	NSMCE2 (2.0)	ENSA (1.9)	GFM1 (1.6)	TRIM59 (1.4)	SMC4 (1.4)	MCL1 (1.2)	ARL14 (1.2)
MP:0001935	decreased litter size	0.05	>=0.20	TGFBR3 (2.8)	BRDT (2.7)	TNFSF15 (2.1)	RREB1 (1.9)	NLRP3 (1.8)	ENSG00000235842 (1.5)	MAFB (1.5)	ELL (1.5)	IL10 (1.4)	LXN (1.4)
MP:0005282	decreased fatty acid level	0.05	>=0.20	RARRES1 (2.2)	RTP3 (2.1)	ENSG00000237781 (1.8)	NOD2 (1.8)	MAPT (1.8)	ENSG00000219088 (1.7)	CCR3 (1.6)	ENSG00000240207 (1.5)	PEX1 (1.4)	HCAR1 (1.4)
ENSG00000090615	GOLGA3 PPI subnetwork	0.05	>=0.20	GIMAP2 (2.1)	DENND1B (2.0)	IL12B (1.7)	SSR1 (1.7)	ENSG00000233401 (1.4)	GSDMB (1.4)	RARRES1 (1.3)	IFNGR1 (1.3)	IL12RB1 (1.3)	ENSG00000237781 (1.3)
ENSG00000171608	PIK3CD PPI subnetwork	0.05	>=0.20	GSDMB (2.5)	GSDMD (2.3)	GIMAP4 (2.3)	RPAP2 (2.3)	ENSG00000233401 (2.0)	SNX20 (2.0)	IL20 (1.9)	ENSG00000235842 (1.9)	STAT4 (1.8)	IRF8 (1.8)
ENSG00000133511	ENSG00000133511 PPI subnetwork	0.05	>=0.20	KIAA1107 (3.5)	CCR9 (2.9)	UGT3A1 (2.5)	NSF (2.5)	DENND1B (2.3)	IL7R (2.1)	FKBP8 (2.0)	LZTFL1 (1.9)	C17orf69 (1.9)	CYLD (1.8)
ENSG00000187735	TCEA1 PPI subnetwork	0.05	>=0.20	NSMCE2 (2.8)	C7orf64 (2.3)	C19orf50 (2.1)	FKBP8 (2.0)	LZTFL1 (1.7)	IFT80 (1.7)	RSRC1 (1.6)	PPP5C (1.6)	BRDT (1.6)	HORMAD1 (1.5)
ENSG00000120616	EPC1 PPI subnetwork	0.05	>=0.20	C7orf64 (3.5)	IFT80 (3.0)	ENSA (2.8)	PPP5C (2.7)	PEX1 (2.6)	KIAA1267 (2.6)	KIAA1107 (2.1)	TRIM59 (2.1)	YEATS4 (2.0)	ENSG00000244040 (2.0)
ENSG00000100030	MAPK1 PPI subnetwork	0.05	>=0.20	MCL1 (4.3)	GDF15 (3.1)	KIAA1267 (2.5)	ARHGAP27 (2.5)	RREB1 (2.4)	MAPKAPK2 (2.3)	LXN (1.9)	TICAM1 (1.8)	IL20 (1.7)	PLEKHM1 (1.5)
MP:0004773	abnormal bile composition	0.05	>=0.20	RTP3 (5.1)	LYZ (2.1)	CCR9 (2.0)	NKD1 (1.7)	ARL17A (1.6)	ENSG00000204650 (1.6)	ENSG00000233077 (1.5)	IFNGR1 (1.3)	C17orf69 (1.3)	PGPEP1 (1.3)
ENSG00000162889	MAPKAPK2 PPI subnetwork	0.05	>=0.20	CCR1 (3.2)	C8orf73 (3.0)	LRRC2 (2.8)	MCL1 (2.5)	MAPKAPK2 (2.3)	ADAMTSL4 (2.0)	ARHGAP27 (2.0)	CCR3 (1.9)	FYCO1 (1.6)	GDF15 (1.5)
ENSG00000137486	ARRB1 PPI subnetwork	0.05	>=0.20	PPP5C (3.0)	CCR1 (2.8)	IFNGR1 (2.3)	MCL1 (2.2)	NLRP3 (2.1)	MAPKAPK2 (2.0)	C19orf50 (2.0)	PPM1L (1.9)	FKBP8 (1.8)	IRF5 (1.7)
ENSG00000175104	TRAF6 PPI subnetwork	0.05	>=0.20	PPP5C (3.0)	KPNA4 (2.7)	TNPO3 (2.6)	GFM1 (2.3)	RIPK2 (2.2)	IFNGR1 (1.8)	NFKB1 (1.6)	SSR1 (1.6)	KRT8P12 (1.6)	NLRP3 (1.2)
ENSG00000142675	CNKSR1 PPI subnetwork	0.05	>=0.20	FKBP8 (3.9)	ENSG00000243150 (3.6)	ARHGAP27 (2.5)	LZTFL1 (2.4)	PGPEP1 (2.4)	ENSA (2.0)	ENSG00000251136 (2.0)	IKZF3 (1.8)	PLEKHM1 (1.7)	C17orf69 (1.7)
REACTOME_ACTIVATION_OF_GENES_BY_ATF4	REACTOME_ACTIVATION_OF_GENES_BY_ATF4	0.05	>=0.20	GDF15 (5.5)	NSMCE2 (2.8)	CCRL2 (2.0)	C17orf69 (1.6)	CCR1 (1.6)	NKD1 (1.4)	MCL1 (1.4)	RSRC1 (1.4)	GLMN (1.4)	ENSG00000214401 (1.3)
GO:0045765	regulation of angiogenesis	0.05	>=0.20	ENSG00000235842 (2.5)	GDF15 (2.5)	ORMDL3 (2.3)	ENSG00000244040 (2.2)	MAFB (2.1)	CCR1 (2.0)	ENSG00000233077 (1.8)	GIMAP6 (1.8)	GSDMB (1.8)	LXN (1.7)
ENSG00000166266	CUL5 PPI subnetwork	0.05	>=0.20	GATAD1 (3.6)	UBA52 (3.6)	KPNA4 (3.0)	RPAP2 (2.7)	PPP5C (2.1)	C7orf64 (2.0)	GFM1 (1.9)	IQCJ-SCHIP1-AS1 (1.8)	RIPK2 (1.5)	NSMCE2 (1.5)
ENSG00000182533	CAV3 PPI subnetwork	0.05	>=0.20	FYCO1 (2.9)	LRRC2 (2.7)	MAFB (2.4)	CCR1 (2.4)	GIMAP6 (2.3)	LTF (2.1)	GIMAP4 (2.1)	CCR3 (2.1)	ARHGAP27 (1.8)	NLRP3 (1.7)
MP:0003139	patent ductus arteriosus	0.05	>=0.20	PDE4D (2.8)	SLC6A20 (2.1)	NLRP3 (2.1)	GTDC1 (2.1)	CCR9 (2.1)	RIPK2 (1.8)	MAFB (1.6)	IL7R (1.5)	IL10 (1.5)	CCRL2 (1.5)
GO:0033280	response to vitamin D	0.05	>=0.20	HORMAD1 (3.2)	UGT3A1 (2.8)	XCR1 (2.7)	ARL17A (2.5)	ENSG00000243150 (1.9)	ENSG00000244040 (1.9)	RARRES1 (1.6)	NLRP3 (1.4)	ENSG00000219088 (1.4)	TNFSF15 (1.4)
GO:0048771	tissue remodeling	0.05	>=0.20	RARRES1 (2.9)	LXN (2.5)	IL12A (2.5)	ENSG00000249748 (1.8)	ENSG00000240207 (1.7)	TNFSF15 (1.6)	GDF15 (1.4)	SLC6A20 (1.4)	IL12B (1.3)	IQCJ-SCHIP1-AS1 (1.3)
ENSG00000119335	SET PPI subnetwork	0.05	>=0.20	KIAA1267 (2.4)	GATAD1 (2.0)	SMC4 (1.8)	HCAR1 (1.8)	PLEKHM1 (1.7)	IKZF3 (1.7)	IQCJ-SCHIP1-AS1 (1.7)	MCL1 (1.6)	TNPO3 (1.6)	KPNA4 (1.4)
REACTOME_TRANSCRIPTION_OF_THE_HIV_GENOME	REACTOME_TRANSCRIPTION_OF_THE_HIV_GENOME	0.05	>=0.20	NSMCE2 (3.5)	C7orf64 (3.2)	BRDT (3.0)	C19orf50 (1.9)	IFT80 (1.7)	RSRC1 (1.6)	GTDC1 (1.6)	LZTFL1 (1.5)	ENSG00000214401 (1.5)	IL19 (1.4)
ENSG00000211653	ENSG00000211653 PPI subnetwork	0.05	>=0.20	CTSS (8.7)	MAFB (4.5)	LYZ (4.0)	IRF8 (2.6)	CCR1 (2.5)	ELL (2.1)	IRF5 (2.0)	ENSG00000244040 (1.9)	ENSA (1.9)	RARRES1 (1.7)
ENSG00000211660	ENSG00000211660 PPI subnetwork	0.05	>=0.20	CTSS (8.7)	MAFB (4.5)	LYZ (4.0)	IRF8 (2.6)	CCR1 (2.5)	ELL (2.1)	IRF5 (2.0)	ENSG00000244040 (1.9)	ENSA (1.9)	RARRES1 (1.7)
MP:0011049	impaired adaptive thermogenesis	0.05	>=0.20	HCAR1 (3.5)	MLF1 (2.5)	RREB1 (2.1)	GSDMB (1.9)	ORMDL3 (1.8)	ENSG00000219088 (1.7)	TNFSF15 (1.6)	SPTSSB (1.6)	PEX1 (1.5)	BTBD8 (1.5)
ENSG00000197561	ELANE PPI subnetwork	0.05	>=0.20	LTF (9.3)	LYZ (5.0)	CCR1 (2.7)	MAFB (2.4)	IL20 (2.1)	ADAMTSL4 (2.1)	CCR3 (1.8)	MCL1 (1.8)	CCRL2 (1.8)	CCR2 (1.7)
ENSG00000198517	MAFK PPI subnetwork	0.05	>=0.20	GDF15 (5.7)	MCL1 (3.7)	ENSA (2.9)	ORMDL3 (2.3)	TICAM1 (2.0)	ENSG00000251136 (1.8)	PLEKHM1 (1.8)	STH (1.8)	RIPK2 (1.6)	PGPEP1 (1.6)
ENSG00000124588	NQO2 PPI subnetwork	0.05	>=0.20	FYCO1 (2.2)	DENND1B (2.2)	ENSG00000233077 (2.0)	IRF5 (2.0)	RREB1 (2.0)	SNX20 (1.9)	GOLPH3L (1.8)	ENSG00000251136 (1.8)	STH (1.6)	ARHGAP27 (1.5)
MP:0008280	male germ cell apoptosis	0.05	>=0.20	ZPBP (7.3)	BRDT (6.4)	ZPBP2 (5.7)	HORMAD1 (2.5)	MLF1 (1.7)	YEATS4 (1.7)	IL12B (1.7)	KIAA1267 (1.6)	TICAM1 (1.3)	ELL (1.3)
ENSG00000075089	ACTR6 PPI subnetwork	0.05	>=0.20	ENSA (2.6)	RSRC1 (2.5)	NSMCE2 (2.4)	IFT80 (2.2)	KIAA1267 (2.1)	PPP5C (2.0)	C7orf64 (2.0)	GOLPH3L (1.9)	IFNGR1 (1.6)	LZTFL1 (1.6)
ENSG00000065675	PRKCQ PPI subnetwork	0.05	>=0.20	DENND1B (3.4)	GIMAP4 (3.2)	GIMAP6 (3.1)	IL20 (3.0)	IKZF1 (2.8)	GIMAP7 (2.7)	STAT4 (2.6)	CCR9 (2.4)	TNPO3 (2.3)	ADAMTSL4 (1.9)
KEGG_LINOLEIC_ACID_METABOLISM	KEGG_LINOLEIC_ACID_METABOLISM	0.05	>=0.20	RTP3 (4.3)	ARL14 (3.6)	UGT3A1 (3.1)	PPM1L (2.9)	SLC6A20 (2.8)	ERVW-1 (2.2)	MFSD1 (1.9)	GSDMB (1.8)	IL19 (1.8)	RARRES1 (1.7)
GO:0042612	MHC class I protein complex	0.05	>=0.20	GIMAP2 (4.4)	GSDMD (2.8)	IFNGR1 (2.6)	CTSS (2.6)	CCR9 (1.9)	SSR1 (1.9)	ENSG00000204650 (1.8)	ENSG00000243150 (1.6)	LYZ (1.6)	RTP3 (1.4)
GO:0002579	positive regulation of antigen processing and presentation	0.05	>=0.20	XCR1 (3.9)	BRDT (2.4)	WNT3 (2.3)	SNX20 (2.2)	GSDMD (2.1)	IRF5 (2.1)	IRF8 (2.0)	CCR5 (2.0)	UGT3A1 (1.9)	GIMAP2 (1.9)
GO:0061134	peptidase regulator activity	0.05	>=0.20	RARRES1 (3.2)	ADAMTSL4 (3.1)	RTP3 (2.7)	LYZ (2.6)	LTF (1.9)	ENSG00000235842 (1.7)	MFSD1 (1.7)	IL19 (1.6)	RIPK2 (1.6)	TNFSF15 (1.5)
ENSG00000110801	PSMD9 PPI subnetwork	0.06	>=0.20	GSDMB (2.5)	GIMAP2 (2.0)	GFM1 (1.9)	KPNA4 (1.8)	ENSG00000204650 (1.7)	NSF (1.7)	KRT8P12 (1.6)	ENSA (1.5)	CTSS (1.5)	IL19 (1.5)
ENSG00000175166	PSMD2 PPI subnetwork	0.06	>=0.20	KPNA4 (3.0)	TNPO3 (2.5)	GFM1 (2.5)	NSF (2.1)	PPP5C (2.0)	CCR2 (1.8)	NSMCE2 (1.6)	GLMN (1.6)	RPAP2 (1.3)	GTDC1 (1.3)
ENSG00000139921	TMX1 PPI subnetwork	0.06	>=0.20	IRF5 (2.3)	DENND1B (2.2)	PLEKHM1 (2.2)	FYCO1 (1.8)	RREB1 (1.7)	RPAP2 (1.7)	XCR1 (1.6)	ARHGAP27 (1.6)	RTP3 (1.6)	GOLPH3L (1.5)
ENSG00000120156	TEK PPI subnetwork	0.06	>=0.20	GIMAP6 (4.5)	GIMAP4 (3.4)	ADAMTSL4 (3.1)	GIMAP7 (2.9)	GSDMB (2.6)	TGFBR3 (2.5)	ENSG00000237781 (2.3)	ORMDL3 (2.3)	IL12RB1 (2.1)	DENND1B (1.9)
MP:0005431	decreased oocyte number	0.06	>=0.20	ZPBP (4.4)	ZPBP2 (3.7)	BRDT (3.6)	RSRC1 (1.8)	ENSG00000251136 (1.6)	GTDC1 (1.6)	WNT3 (1.6)	PDE4D (1.4)	YEATS4 (1.4)	SPEF2 (1.3)
ENSG00000165178	ENSG00000165178 PPI subnetwork	0.06	>=0.20	CTSS (4.2)	IRF5 (3.5)	LYZ (2.8)	IRF8 (2.7)	TICAM1 (2.6)	IKZF1 (2.3)	SNX20 (2.2)	ELL (2.0)	NFKB1 (2.0)	GTDC1 (1.7)
ENSG00000055332	EIF2AK2 PPI subnetwork	0.06	>=0.20	IFNGR1 (3.3)	GSDMD (2.9)	NFKB1 (2.7)	MAPKAPK2 (2.4)	YEATS4 (1.7)	RIPK2 (1.6)	MCL1 (1.5)	DENND1B (1.4)	GSDMB (1.3)	BTBD8 (1.3)
ENSG00000128534	NAA38 PPI subnetwork	0.06	>=0.20	NSMCE2 (2.6)	YEATS4 (2.0)	PPP5C (1.8)	C7orf64 (1.7)	TNPO3 (1.7)	C19orf50 (1.5)	PEX1 (1.5)	CTSS (1.5)	RSRC1 (1.3)	IL19 (1.3)
MP:0003717	pallor	0.06	>=0.20	LXN (3.0)	TGFBR3 (2.7)	CCR3 (2.2)	IL12A (2.2)	RREB1 (2.2)	GDF15 (2.2)	KIAA1267 (2.1)	IKZF1 (2.0)	MAPKAPK2 (1.9)	NSMCE2 (1.9)
ENSG00000214265	SNURF PPI subnetwork	0.06	>=0.20	C7orf64 (2.5)	ENSG00000204650 (2.5)	NSMCE2 (2.5)	YEATS4 (2.4)	GOLPH3L (2.2)	PPP5C (1.9)	TNPO3 (1.7)	ENSA (1.7)	LZTFL1 (1.5)	EPHX4 (1.4)
ENSG00000130699	TAF4 PPI subnetwork	0.06	>=0.20	BRDT (3.3)	NSMCE2 (3.3)	C7orf64 (2.9)	TNPO3 (2.2)	ERVW-1 (2.1)	GTDC1 (1.8)	ENSG00000214401 (1.8)	YEATS4 (1.7)	GOLPH3L (1.7)	KPNA4 (1.5)
MP:0008803	abnormal placental labyrinth vasculature morphology	0.06	>=0.20	IL19 (3.0)	CCR1 (3.0)	ARHGAP27 (2.6)	RREB1 (2.6)	BRDT (2.3)	IL12B (2.2)	TGFBR3 (2.1)	ENSG00000240350 (2.1)	MAPKAPK2 (2.0)	LXN (2.0)
REACTOME_RNA_POLYMERASE_II_PRE:TRANSCRIPTION_EVENTS	REACTOME_RNA_POLYMERASE_II_PRE:TRANSCRIPTION_EVENTS	0.06	>=0.20	NSMCE2 (3.5)	BRDT (3.2)	C7orf64 (3.0)	C19orf50 (1.8)	IFT80 (1.6)	RSRC1 (1.6)	IL19 (1.5)	ENSG00000214401 (1.4)	UBA52 (1.3)	GTDC1 (1.3)
GO:0004298	threonine-type endopeptidase activity	0.06	>=0.20	GIMAP2 (3.6)	GSDMD (2.4)	IL12RB1 (2.2)	GSDMB (2.1)	CTSS (2.0)	ZPBP (1.9)	ENSA (1.9)	NSMCE2 (1.8)	IL12A (1.5)	ENSG00000204650 (1.5)
GO:0070003	threonine-type peptidase activity	0.06	>=0.20	GIMAP2 (3.6)	GSDMD (2.4)	IL12RB1 (2.2)	GSDMB (2.1)	CTSS (2.0)	ZPBP (1.9)	ENSA (1.9)	NSMCE2 (1.8)	IL12A (1.5)	ENSG00000204650 (1.5)
MP:0001655	multifocal hepatic necrosis	0.06	>=0.20	IRF5 (3.7)	CCR5 (3.3)	SNX20 (3.2)	IRF8 (2.9)	IKZF3 (2.9)	CXCR6 (2.8)	ENSG00000240350 (2.6)	FYCO1 (2.4)	CTSS (2.2)	NFKB1 (2.2)
ENSG00000078142	PIK3C3 PPI subnetwork	0.06	>=0.20	ENSG00000233401 (2.9)	STAT4 (2.7)	GIMAP4 (2.6)	NFKB1 (2.4)	ENSG00000235842 (2.4)	MAPKAPK2 (2.4)	MAPT (2.3)	IQCJ-SCHIP1-AS1 (2.2)	OSGIN2 (1.9)	GIMAP6 (1.9)
GO:0042402	cellular biogenic amine catabolic process	0.06	>=0.20	ENSG00000233077 (2.5)	C17orf69 (2.4)	RSRC1 (2.3)	UGT3A1 (2.2)	RTP3 (1.9)	GATAD1 (1.8)	ELL (1.8)	IL12B (1.6)	RARRES1 (1.6)	IL19 (1.5)
ENSG00000065427	KARS PPI subnetwork	0.06	>=0.20	NSMCE2 (2.7)	UBA52 (2.3)	TNPO3 (2.1)	C19orf50 (1.9)	ENSG00000248003 (1.8)	ENSA (1.5)	RPAP2 (1.5)	GOLPH3L (1.3)	CCR2 (1.2)	ZPBP (1.1)
GO:0030169	low-density lipoprotein particle binding	0.06	>=0.20	MAFB (2.7)	GIMAP6 (2.2)	ENSG00000237781 (2.2)	SPEF2 (2.1)	GIMAP4 (2.0)	ARHGAP27 (1.9)	TGFBR3 (1.7)	IL7R (1.4)	NOD2 (1.4)	PLEKHM1 (1.3)
ENSG00000197442	MAP3K5 PPI subnetwork	0.06	>=0.20	GSDMD (2.3)	SNX20 (2.3)	LXN (2.2)	MCL1 (2.0)	LRRC2 (2.0)	C8orf73 (2.0)	FKBP8 (2.0)	IFNGR1 (1.9)	MAPKAPK2 (1.9)	CYLD (1.8)
REACTOME_SIGNALING_BY_RHO_GTPASES	REACTOME_SIGNALING_BY_RHO_GTPASES	0.06	>=0.20	GTDC1 (3.6)	IRF5 (3.1)	ARHGAP27 (3.0)	GIMAP6 (2.3)	DENND1B (2.2)	SNX20 (2.0)	C8orf73 (2.0)	RREB1 (1.9)	CCR9 (1.8)	IL20 (1.8)
REACTOME_RHO_GTPASE_CYCLE	REACTOME_RHO_GTPASE_CYCLE	0.06	>=0.20	GTDC1 (3.6)	IRF5 (3.1)	ARHGAP27 (3.0)	GIMAP6 (2.3)	DENND1B (2.2)	SNX20 (2.0)	C8orf73 (2.0)	RREB1 (1.9)	CCR9 (1.8)	IL20 (1.8)
ENSG00000120705	ETF1 PPI subnetwork	0.06	>=0.20	UBA52 (7.3)	GOLPH3L (2.4)	OSGIN2 (2.1)	ENSG00000237781 (1.6)	RPAP2 (1.6)	KRT8P12 (1.6)	GFM1 (1.5)	TNPO3 (1.5)	CYLD (1.5)	NOD2 (1.4)
MP:0005103	abnormal retinal pigmentation	0.06	>=0.20	SLC6A20 (3.6)	CRB1 (2.8)	PDE4D (2.2)	CCR3 (2.1)	SPEF2 (2.1)	FYCO1 (1.9)	NKD1 (1.9)	GDF15 (1.8)	LYZ (1.8)	LZTFL1 (1.7)
GO:0005547	phosphatidylinositol-3,4,5-trisphosphate binding	0.06	>=0.20	HORMAD1 (2.6)	GDF15 (2.2)	RREB1 (2.1)	NOD2 (1.9)	ARHGAP27 (1.9)	IL7R (1.9)	ENSG00000235842 (1.9)	CAPSL (1.7)	CCR3 (1.7)	RTP3 (1.7)
GO:0008637	apoptotic mitochondrial changes	0.06	>=0.20	ENSG00000233077 (4.0)	ENSG00000249748 (3.8)	ENSA (2.4)	ENSG00000237781 (2.1)	PGPEP1 (1.9)	ENSG00000233401 (1.9)	NOD2 (1.8)	ELL (1.8)	MCL1 (1.6)	YEATS4 (1.4)
ENSG00000160691	SHC1 PPI subnetwork	0.06	>=0.20	TGFBR3 (4.3)	GIMAP6 (4.1)	IRF8 (3.4)	GIMAP4 (3.4)	GIMAP7 (3.3)	MAPKAPK2 (2.9)	IL7R (2.7)	IKZF1 (2.6)	GSDMB (2.4)	IFNGR1 (2.3)
GO:0048019	receptor antagonist activity	0.06	>=0.20	ENSG00000235842 (4.8)	IL19 (3.7)	IL12B (3.1)	TNFSF15 (2.8)	CCRL2 (2.3)	LYZ (2.3)	IL7R (2.2)	CCR5 (2.0)	OSGIN2 (1.9)	CCR1 (1.9)
GO:0030547	receptor inhibitor activity	0.06	>=0.20	ENSG00000235842 (4.8)	IL19 (3.7)	IL12B (3.1)	TNFSF15 (2.8)	CCRL2 (2.3)	LYZ (2.3)	IL7R (2.2)	CCR5 (2.0)	OSGIN2 (1.9)	CCR1 (1.9)
MP:0004028	chromosome breakage	0.06	>=0.20	SMC4 (3.0)	ENSG00000251136 (2.6)	OSGIN2 (2.3)	TNPO3 (2.3)	GSDMD (2.2)	LXN (1.9)	YEATS4 (1.9)	RIPK2 (1.5)	ENSG00000235842 (1.4)	IFT80 (1.4)
ENSG00000095794	CREM PPI subnetwork	0.06	>=0.20	ADAMTSL4 (2.9)	GTDC1 (2.8)	GOLPH3L (2.5)	FKBP8 (2.1)	CRHR1 (2.1)	ZPBP (2.0)	MAPKAPK2 (2.0)	NSMCE2 (1.8)	ZPBP2 (1.7)	YEATS4 (1.7)
ENSG00000137642	SORL1 PPI subnetwork	0.06	>=0.20	ARL14 (5.1)	PEX1 (2.5)	GSDMB (2.4)	RARRES1 (1.9)	ARHGAP27 (1.9)	ENSG00000240350 (1.9)	EPHX4 (1.8)	KRT8P12 (1.7)	GATAD1 (1.7)	MFSD1 (1.6)
GO:0006944	cellular membrane fusion	0.06	>=0.20	MFSD1 (2.1)	C19orf50 (2.1)	ENSG00000233401 (2.1)	ENSA (2.0)	ENSG00000233077 (2.0)	GATAD1 (1.9)	ZPBP (1.9)	GOLPH3L (1.8)	ZPBP2 (1.8)	ERVW-1 (1.7)
ENSG00000175305	CCNE2 PPI subnetwork	0.06	>=0.20	PGPEP1 (2.9)	TRIM59 (2.8)	GDF15 (2.7)	GOLPH3L (2.5)	SLC6A20 (2.3)	SMC4 (2.1)	YEATS4 (2.0)	IL12B (1.9)	LZTFL1 (1.9)	ENSG00000214401 (1.8)
ENSG00000138385	SSB PPI subnetwork	0.06	>=0.20	ARHGAP27 (2.8)	ENSA (2.6)	TNPO3 (2.3)	DENND1B (2.2)	RSRC1 (2.1)	HCAR1 (2.1)	ENSG00000214401 (2.0)	IFT80 (1.8)	BTBD8 (1.7)	CCR9 (1.6)
ENSG00000166337	TAF10 PPI subnetwork	0.06	>=0.20	BRDT (3.3)	NSMCE2 (3.0)	C7orf64 (2.6)	YEATS4 (2.0)	ERVW-1 (1.8)	GTDC1 (1.8)	IFT80 (1.8)	GATAD1 (1.6)	RPAP2 (1.6)	RSRC1 (1.3)
GO:0045766	positive regulation of angiogenesis	0.06	>=0.20	ENSG00000244040 (4.4)	CCR1 (2.3)	ORMDL3 (2.1)	ENSG00000235842 (2.0)	MAFB (1.9)	TICAM1 (1.8)	ENSG00000185294 (1.7)	ARL14 (1.6)	ENSG00000233077 (1.6)	CCR9 (1.5)
MP:0000471	abnormal stomach epithelium morphology	0.06	>=0.20	SPTSSB (4.3)	C8orf73 (2.9)	SPEF2 (2.5)	CAPSL (2.0)	IRF5 (1.8)	ADAMTSL4 (1.7)	FKBP8 (1.7)	GSDMD (1.7)	PPM1L (1.5)	IL12RB1 (1.4)
ENSG00000174125	TLR1 PPI subnetwork	0.06	>=0.20	CCR2 (4.3)	NOD2 (3.6)	NLRP3 (3.5)	MAFB (3.3)	CCR1 (3.1)	IFNGR1 (2.4)	RIPK2 (2.2)	IRF5 (2.2)	CTSS (2.0)	CCR5 (1.8)
ENSG00000136653	RASSF5 PPI subnetwork	0.06	>=0.20	KPNA4 (2.6)	RPAP2 (2.5)	OSGIN2 (2.1)	C19orf50 (2.0)	CTSS (2.0)	CCR5 (2.0)	ENSG00000251136 (1.8)	NSMCE2 (1.8)	IRF5 (1.7)	GIMAP4 (1.6)
MP:0009583	increased keratinocyte proliferation	0.06	>=0.20	TICAM1 (3.7)	NFKB1 (3.0)	C8orf73 (3.0)	SNX20 (2.9)	ENSG00000243150 (2.5)	ARHGAP27 (2.2)	WNT3 (2.1)	GSDMD (2.0)	RIPK2 (1.9)	ENSG00000251136 (1.9)
GO:0051272	positive regulation of cellular component movement	0.06	>=0.20	TNFSF15 (2.5)	MAFB (2.4)	IQCJ-SCHIP1-AS1 (2.4)	TGFBR3 (2.3)	WNT3 (2.2)	BTBD8 (2.1)	IL7R (1.9)	RARRES1 (1.8)	GSDMB (1.7)	RIPK2 (1.6)
ENSG00000198176	TFDP1 PPI subnetwork	0.06	>=0.20	KIAA1267 (2.8)	SMC4 (2.3)	ELL (2.0)	PPP5C (2.0)	TRIM59 (1.9)	YEATS4 (1.8)	IKZF3 (1.8)	IFT80 (1.7)	PEX1 (1.4)	IKZF1 (1.3)
ENSG00000033800	PIAS1 PPI subnetwork	0.06	>=0.20	KIAA1267 (3.4)	ELL (2.8)	TGFBR3 (2.6)	MCL1 (2.6)	MAPKAPK2 (2.4)	NFKB1 (2.2)	ENSG00000240350 (2.0)	GTDC1 (2.0)	C7orf64 (1.8)	ENSG00000235842 (1.7)
ENSG00000103671	TRIP4 PPI subnetwork	0.06	>=0.20	ENSG00000251136 (3.5)	RREB1 (3.4)	ENSG00000233077 (3.1)	FYCO1 (2.3)	MAPKAPK2 (2.1)	NOD2 (2.0)	NSMCE2 (1.8)	IFNGR1 (1.8)	TICAM1 (1.7)	KIAA1267 (1.4)
ENSG00000162928	PEX13 PPI subnetwork	0.06	>=0.20	PEX1 (3.0)	C7orf64 (3.0)	RPAP2 (2.7)	NOD2 (2.4)	ORMDL3 (2.0)	GATAD1 (1.8)	ELL (1.8)	YEATS4 (1.6)	BTBD8 (1.5)	ENSG00000248003 (1.5)
MP:0005668	decreased circulating leptin level	0.06	>=0.20	HCAR1 (4.5)	TNPO3 (2.5)	IL20 (2.4)	MCL1 (1.8)	RREB1 (1.7)	ORMDL3 (1.7)	ELL (1.4)	IFNGR1 (1.4)	NLRP3 (1.3)	STH (1.2)
MP:0006011	abnormal endolymphatic duct morphology	0.06	>=0.20	PPM1L (2.8)	CAPSL (2.7)	UGT3A1 (2.5)	DENND1B (2.3)	HCAR1 (2.1)	MLF1 (2.0)	ENSG00000244040 (2.0)	IL10 (1.6)	LYZ (1.6)	STH (1.5)
GO:0019887	protein kinase regulator activity	0.06	>=0.20	HCAR1 (2.4)	MAPT (2.3)	GTDC1 (2.0)	GDF15 (1.9)	RSRC1 (1.9)	NSMCE2 (1.8)	SPTSSB (1.6)	KRT8P12 (1.6)	IFT80 (1.6)	IL10 (1.5)
GO:0050792	regulation of viral reproduction	0.06	>=0.20	ENSG00000243150 (3.1)	NSMCE2 (2.3)	RSRC1 (2.2)	C7orf64 (1.8)	ENSG00000214401 (1.7)	YEATS4 (1.6)	IFT80 (1.5)	OSGIN2 (1.5)	GLMN (1.5)	BRDT (1.5)
REACTOME_PROTEOLYTIC_CLEAVAGE_OF_SNARE_COMPLEX_PROTEINS	REACTOME_PROTEOLYTIC_CLEAVAGE_OF_SNARE_COMPLEX_PROTEINS	0.06	>=0.20	ENSA (3.2)	GTDC1 (3.1)	FKBP8 (2.5)	GOLPH3L (2.2)	RSRC1 (2.1)	ENSG00000251136 (1.9)	RIPK2 (1.6)	CYLD (1.5)	GSDMB (1.5)	CCR3 (1.5)
GO:0046218	indolalkylamine catabolic process	0.06	>=0.20	ENSG00000233077 (3.5)	C17orf69 (3.2)	RTP3 (3.1)	RARRES1 (2.6)	UGT3A1 (2.4)	IL19 (2.2)	IL12B (1.9)	SPEF2 (1.5)	STH (1.5)	ENSG00000214401 (1.5)
GO:0042436	indole-containing compound catabolic process	0.06	>=0.20	ENSG00000233077 (3.5)	C17orf69 (3.2)	RTP3 (3.1)	RARRES1 (2.6)	UGT3A1 (2.4)	IL19 (2.2)	IL12B (1.9)	SPEF2 (1.5)	STH (1.5)	ENSG00000214401 (1.5)
GO:0006569	tryptophan catabolic process	0.06	>=0.20	ENSG00000233077 (3.5)	C17orf69 (3.2)	RTP3 (3.1)	RARRES1 (2.6)	UGT3A1 (2.4)	IL19 (2.2)	IL12B (1.9)	SPEF2 (1.5)	STH (1.5)	ENSG00000214401 (1.5)
MP:0001129	impaired ovarian folliculogenesis	0.06	>=0.20	TGFBR3 (3.5)	ZPBP (2.9)	ZPBP2 (2.0)	ENSG00000219088 (1.9)	ENSG00000248003 (1.6)	GTDC1 (1.4)	NLRP3 (1.4)	OSGIN2 (1.4)	CRHR1 (1.2)	HORMAD1 (1.1)
GO:0031331	positive regulation of cellular catabolic process	0.06	>=0.20	PPP5C (2.4)	ELL (2.4)	EPHX4 (2.0)	XCR1 (1.8)	ENSG00000235842 (1.7)	IL10 (1.6)	ORMDL3 (1.6)	MCL1 (1.6)	FKBP8 (1.5)	GDF15 (1.5)
ENSG00000116478	HDAC1 PPI subnetwork	0.06	>=0.20	KIAA1267 (3.3)	SMC4 (2.6)	RREB1 (2.5)	YEATS4 (1.9)	TICAM1 (1.9)	ELL (1.8)	MAPKAPK2 (1.8)	FKBP8 (1.5)	ARL17A (1.5)	NFKB1 (1.4)
ENSG00000158796	DEDD PPI subnetwork	0.06	>=0.20	DENND1B (2.6)	C7orf64 (1.9)	GSDMD (1.7)	CCRL2 (1.5)	CYLD (1.4)	ELL (1.4)	KRT8P12 (1.4)	TICAM1 (1.3)	PLEKHM1 (1.3)	RREB1 (1.3)
GO:0005529	GO:0005529	0.06	>=0.20	LTF (4.5)	LYZ (3.6)	CCR3 (3.4)	CCR2 (3.1)	MFSD1 (2.2)	IL7R (2.1)	CCR1 (2.0)	CCR5 (2.0)	IRF8 (1.8)	TGFBR3 (1.7)
ENSG00000145332	KLHL8 PPI subnetwork	0.06	>=0.20	UBA52 (2.6)	NSF (2.4)	TNPO3 (2.2)	FKBP8 (2.2)	C19orf50 (2.0)	IL12RB1 (1.8)	STH (1.6)	ELL (1.4)	GLMN (1.3)	ZPBP (1.3)
GO:0022415	viral reproductive process	0.06	>=0.20	UBA52 (5.5)	ENSG00000243150 (3.3)	RSRC1 (2.2)	NSMCE2 (2.0)	IFT80 (1.7)	ENSG00000214401 (1.7)	ERVW-1 (1.6)	ENSG00000237781 (1.5)	RPAP2 (1.5)	GLMN (1.4)
ENSG00000012124	CD22 PPI subnetwork	0.06	>=0.20	CTSS (3.5)	IKZF1 (3.3)	IRF5 (2.9)	SNX20 (2.9)	IKZF3 (2.9)	MAFB (2.8)	IL7R (2.8)	GIMAP7 (2.8)	GIMAP4 (2.8)	GIMAP6 (2.3)
ENSG00000100568	VTI1B PPI subnetwork	0.06	>=0.20	GOLPH3L (3.8)	LZTFL1 (3.4)	GTDC1 (3.3)	RSRC1 (2.6)	ENSA (2.4)	MFSD1 (2.3)	FYCO1 (2.3)	LXN (2.3)	CCRL2 (1.9)	STH (1.8)
ENSG00000116044	NFE2L2 PPI subnetwork	0.06	>=0.20	GDF15 (4.6)	MCL1 (3.5)	ENSA (3.3)	DENND1B (2.4)	FKBP8 (2.3)	PLEKHM1 (2.2)	KIAA1267 (2.1)	IFNGR1 (1.9)	GOLPH3L (1.8)	IL12RB1 (1.8)
GO:0033365	protein localization to organelle	0.06	>=0.20	IL19 (3.0)	BTBD8 (2.4)	GATAD1 (2.4)	FYCO1 (2.3)	TNPO3 (1.9)	OSGIN2 (1.9)	GDF15 (1.8)	ORMDL3 (1.7)	KPNA4 (1.6)	C7orf64 (1.6)
REACTOME_MRNA_DECAY_BY_5_TO_3_EXORIBONUCLEASE	REACTOME_MRNA_DECAY_BY_5_TO_3_EXORIBONUCLEASE	0.06	>=0.20	C19orf50 (3.2)	ELL (2.7)	GIMAP2 (2.5)	RSRC1 (2.5)	NSMCE2 (2.1)	UBA52 (2.0)	C7orf64 (1.9)	YEATS4 (1.9)	KIAA1267 (1.9)	ENSG00000233401 (1.6)
REACTOME_HORMONE_LIGAND:BINDING_RECEPTORS	REACTOME_HORMONE_LIGAND:BINDING_RECEPTORS	0.06	>=0.20	CRHR1 (2.5)	ENSG00000219088 (1.9)	ENSG00000248003 (1.9)	ENSG00000214401 (1.8)	ZPBP (1.8)	ERVW-1 (1.6)	KPNA4 (1.6)	ENSG00000235842 (1.4)	CCR9 (1.4)	ENSG00000243150 (1.4)
GO:0050795	regulation of behavior	0.06	>=0.20	ENSG00000219088 (3.2)	TNFSF15 (3.1)	CCR5 (2.3)	LTF (2.1)	IL20 (1.9)	ENSG00000240350 (1.9)	BTBD8 (1.8)	IL7R (1.7)	MAFB (1.6)	ENSG00000244040 (1.5)
GO:0030335	positive regulation of cell migration	0.06	>=0.20	TNFSF15 (2.6)	IQCJ-SCHIP1-AS1 (2.4)	MAFB (2.3)	WNT3 (2.2)	TGFBR3 (2.1)	IL7R (1.9)	BTBD8 (1.8)	RARRES1 (1.8)	ENSG00000233077 (1.8)	LXN (1.7)
GO:0009103	lipopolysaccharide biosynthetic process	0.06	>=0.20	ARHGAP27 (3.1)	PGPEP1 (2.8)	ELL (2.6)	ENSG00000214401 (2.2)	STH (2.1)	CCR2 (1.9)	DENND1B (1.7)	GATAD1 (1.6)	GSDMD (1.5)	C8orf73 (1.5)
ENSG00000144668	ITGA9 PPI subnetwork	0.06	>=0.20	MAFB (3.0)	IFNGR1 (2.5)	CCR1 (2.4)	LXN (2.2)	ZPBP (2.2)	LYZ (2.0)	GDF15 (1.9)	LTF (1.9)	BRDT (1.8)	ZPBP2 (1.7)
GO:0005765	lysosomal membrane	0.06	>=0.20	MFSD1 (6.4)	IFNGR1 (3.4)	IRF5 (2.7)	CTSS (2.6)	GDF15 (2.6)	PGPEP1 (2.6)	IRF8 (2.2)	PLEKHM1 (2.1)	CCRL2 (1.9)	ERVW-1 (1.8)
GO:0009072	aromatic amino acid family metabolic process	0.06	>=0.20	UGT3A1 (3.0)	C17orf69 (2.9)	STH (2.8)	ENSG00000249748 (2.7)	RTP3 (2.6)	HORMAD1 (2.0)	RARRES1 (2.0)	PGPEP1 (1.9)	ENSG00000214401 (1.9)	IL12B (1.8)
GO:0009378	four-way junction helicase activity	0.06	>=0.20	C7orf64 (3.4)	YEATS4 (2.7)	TNPO3 (2.3)	GFM1 (1.7)	NSMCE2 (1.5)	ENSG00000233401 (1.4)	SPEF2 (1.4)	ENSG00000233077 (1.4)	BTBD8 (1.4)	PEX1 (1.3)
ENSG00000070831	CDC42 PPI subnetwork	0.06	>=0.20	GTDC1 (2.8)	IFNGR1 (2.2)	IL12B (1.7)	MAPT (1.7)	RSRC1 (1.6)	STH (1.6)	LYZ (1.5)	IL20 (1.5)	KPNA4 (1.5)	GSDMB (1.4)
MP:0009814	increased prostaglandin level	0.06	>=0.20	CCR1 (3.1)	CCR2 (2.7)	OSGIN2 (2.7)	CCRL2 (2.5)	NLRP3 (2.4)	TNFSF15 (2.1)	CTSS (2.1)	MCL1 (2.1)	LYZ (1.9)	IRF5 (1.9)
ENSG00000133059	DSTYK PPI subnetwork	0.06	>=0.20	C17orf69 (3.6)	ARL17A (3.1)	STH (2.2)	TNPO3 (2.1)	KIAA1267 (2.0)	NSF (2.0)	GSDMB (1.8)	ENSG00000204650 (1.8)	ENSG00000249748 (1.7)	MAPT (1.4)
ENSG00000103653	CSK PPI subnetwork	0.06	>=0.20	GIMAP6 (3.2)	CCR5 (3.0)	CCR1 (2.7)	SNX20 (2.6)	LYZ (2.4)	GIMAP4 (2.3)	IL7R (2.3)	IL19 (2.3)	MAPKAPK2 (2.2)	CCR9 (2.1)
ENSG00000156273	BACH1 PPI subnetwork	0.06	>=0.20	CCR1 (3.8)	IL10 (3.0)	MAFB (2.7)	MFSD1 (2.5)	YEATS4 (2.5)	PLEKHM1 (2.2)	IFT80 (2.1)	LZTFL1 (1.8)	PGPEP1 (1.7)	ENSG00000240207 (1.6)
ENSG00000154229	PRKCA PPI subnetwork	0.06	>=0.20	TICAM1 (2.5)	IRF5 (2.2)	CRHR1 (2.1)	CYLD (2.0)	ARHGAP27 (1.7)	ENSG00000251136 (1.6)	ARL17A (1.5)	MCL1 (1.5)	CTSS (1.4)	PPM1L (1.4)
GO:0006568	tryptophan metabolic process	0.06	>=0.20	ENSG00000233077 (3.5)	C17orf69 (3.2)	RTP3 (2.8)	UGT3A1 (2.4)	RARRES1 (2.4)	IL19 (2.0)	IL12B (1.7)	HORMAD1 (1.7)	STH (1.7)	PGPEP1 (1.6)
REACTOME_PI3K_EVENTS_IN_ERBB2_SIGNALING	REACTOME_PI3K_EVENTS_IN_ERBB2_SIGNALING	0.06	>=0.20	GDF15 (3.2)	FKBP8 (2.5)	MCL1 (2.2)	PPP5C (2.1)	DENND1B (2.0)	ENSG00000235842 (1.7)	ELL (1.7)	ORMDL3 (1.6)	ENSG00000219088 (1.5)	SPTSSB (1.5)
MP:0010027	increased liver cholesterol level	0.06	>=0.20	PGPEP1 (2.2)	LYZ (2.1)	ENSG00000251136 (2.0)	MFSD1 (2.0)	FYCO1 (1.9)	HCAR1 (1.8)	CCRL2 (1.6)	RREB1 (1.5)	IL20 (1.5)	CRB1 (1.4)
ENSG00000101966	XIAP PPI subnetwork	0.06	>=0.20	YEATS4 (3.0)	GSDMD (2.5)	DENND1B (2.3)	GIMAP2 (2.1)	NOD2 (1.9)	ENSG00000240350 (1.9)	NSMCE2 (1.8)	ENSG00000249748 (1.8)	GSDMB (1.7)	IFNGR1 (1.7)
ENSG00000105379	ETFB PPI subnetwork	0.06	>=0.20	GFM1 (2.4)	GSDMD (2.2)	SNX20 (2.0)	RIPK2 (1.8)	BTBD8 (1.7)	C7orf64 (1.7)	MLF1 (1.7)	MFSD1 (1.4)	ARL14 (1.3)	GDF15 (1.3)
ENSG00000076641	PAG1 PPI subnetwork	0.06	>=0.20	GIMAP6 (3.8)	GIMAP7 (3.4)	SNX20 (2.7)	GIMAP4 (2.5)	IKZF3 (2.4)	CCR9 (2.2)	IRF8 (2.2)	ARHGAP27 (2.1)	STAT4 (2.0)	PLEKHM1 (1.9)
MP:0008395	abnormal osteoblast differentiation	0.06	>=0.20	RIPK2 (2.8)	MAFB (2.4)	IL19 (2.0)	GDF15 (2.0)	NLRP3 (2.0)	CCRL2 (1.9)	RARRES1 (1.9)	OSGIN2 (1.8)	IL12B (1.8)	TGFBR3 (1.7)
MP:0000692	small spleen	0.06	>=0.20	IKZF1 (2.5)	IL12A (2.3)	CAPSL (2.2)	TNFSF15 (2.2)	IL12RB1 (1.8)	GDF15 (1.7)	IL7R (1.6)	NFKB1 (1.5)	SNX20 (1.5)	GIMAP7 (1.5)
REACTOME_GAB1_SIGNALOSOME	REACTOME_GAB1_SIGNALOSOME	0.06	>=0.20	GDF15 (3.1)	PPP5C (2.6)	FKBP8 (2.4)	YEATS4 (2.1)	ARHGAP27 (2.0)	GTDC1 (1.9)	IL12B (1.7)	MCL1 (1.6)	DENND1B (1.5)	ENSG00000219088 (1.4)
GO:0022624	proteasome accessory complex	0.06	>=0.20	KPNA4 (3.4)	CYLD (2.2)	ENSG00000204650 (2.1)	KRT8P12 (2.0)	GFM1 (1.8)	PLEKHM1 (1.7)	NSF (1.6)	ENSG00000240350 (1.5)	SPTSSB (1.5)	PPP5C (1.4)
MP:0004965	inner cell mass degeneration	0.06	>=0.20	SMC4 (2.8)	OSGIN2 (2.6)	YEATS4 (2.1)	NSMCE2 (2.1)	ENSG00000251136 (2.1)	GLMN (1.9)	TRIM59 (1.8)	ENSG00000219088 (1.8)	RIPK2 (1.8)	C7orf64 (1.7)
GO:0001889	liver development	0.06	>=0.20	RTP3 (3.3)	ENSG00000233077 (3.1)	GSDMB (2.9)	ENSG00000248003 (2.6)	ENSG00000244040 (2.2)	ENSG00000240207 (2.1)	RREB1 (2.0)	C8orf73 (1.9)	ORMDL3 (1.8)	FYCO1 (1.7)
ENSG00000167977	KCTD5 PPI subnetwork	0.06	>=0.20	ENSG00000233077 (3.0)	KPNA4 (2.4)	ENSG00000219088 (2.1)	GDF15 (1.9)	GSDMD (1.9)	MAPKAPK2 (1.6)	TICAM1 (1.6)	ARL17A (1.3)	IL12RB1 (1.3)	CCR9 (1.2)
ENSG00000012048	BRCA1 PPI subnetwork	0.06	>=0.20	SMC4 (3.9)	YEATS4 (3.0)	NSMCE2 (2.1)	TNPO3 (1.9)	KIAA1267 (1.8)	PPP5C (1.6)	OSGIN2 (1.6)	IKZF3 (1.5)	MAPKAPK2 (1.5)	IFT80 (1.4)
GO:0003707	steroid hormone receptor activity	0.06	>=0.20	CRB1 (2.5)	TGFBR3 (2.4)	RTP3 (2.3)	PGPEP1 (2.1)	C8orf73 (2.0)	DENND1B (1.9)	CCRL2 (1.8)	ENSG00000235842 (1.8)	GDF15 (1.8)	RREB1 (1.7)
GO:0031519	PcG protein complex	0.06	>=0.20	KIAA1267 (2.5)	ARL17A (2.3)	MAPKAPK2 (2.0)	YEATS4 (1.8)	PPM1L (1.6)	ENSG00000235842 (1.6)	KPNA4 (1.5)	ENSG00000240350 (1.4)	PDE4D (1.4)	DENND1B (1.4)
MP:0004808	abnormal hematopoietic stem cell morphology	0.06	>=0.20	TGFBR3 (2.9)	IKZF1 (2.4)	LTF (2.3)	MCL1 (2.3)	ENSG00000214401 (2.0)	IKZF3 (1.7)	DENND1B (1.7)	RIPK2 (1.7)	IRF5 (1.7)	ENSG00000237781 (1.6)
MP:0004966	abnormal inner cell mass proliferation	0.06	>=0.20	SMC4 (3.3)	OSGIN2 (3.0)	RPAP2 (2.3)	C7orf64 (2.2)	ENSG00000251136 (2.2)	YEATS4 (2.2)	GOLPH3L (2.1)	TRIM59 (1.9)	NSMCE2 (1.9)	BRDT (1.7)
ENSG00000105176	URI1 PPI subnetwork	0.06	>=0.20	PPP5C (3.1)	KPNA4 (2.5)	ENSG00000204650 (2.3)	SPEF2 (2.0)	TNPO3 (1.9)	PDE4D (1.8)	RSRC1 (1.7)	NSMCE2 (1.6)	STH (1.6)	IL12B (1.6)
ENSG00000110092	CCND1 PPI subnetwork	0.06	>=0.20	IL12A (2.3)	MCL1 (2.2)	KIAA1267 (2.0)	SMC4 (1.9)	RREB1 (1.8)	GATAD1 (1.6)	PEX1 (1.6)	FYCO1 (1.4)	C7orf64 (1.4)	MAPKAPK2 (1.4)
REACTOME_PERK_REGULATED_GENE_EXPRESSION	REACTOME_PERK_REGULATED_GENE_EXPRESSION	0.06	>=0.20	GDF15 (5.3)	NSMCE2 (2.8)	CCRL2 (1.8)	ENSG00000214401 (1.7)	MCL1 (1.6)	CCR1 (1.6)	SSR1 (1.4)	GOLPH3L (1.4)	C17orf69 (1.4)	GLMN (1.4)
GO:0045940	positive regulation of steroid metabolic process	0.06	>=0.20	GTDC1 (2.0)	CCRL2 (1.8)	ENSG00000249748 (1.8)	HORMAD1 (1.8)	HCAR1 (1.7)	SPEF2 (1.6)	IL20 (1.5)	ENSG00000244040 (1.4)	GDF15 (1.3)	ZPBP2 (1.3)
GO:0001653	peptide receptor activity	0.06	>=0.20	CCR3 (3.9)	CCR2 (3.9)	CCR5 (3.9)	CCR1 (3.3)	GIMAP4 (3.2)	XCR1 (3.2)	GIMAP6 (2.9)	IL10 (2.5)	IL20 (2.4)	TGFBR3 (2.4)
ENSG00000145715	RASA1 PPI subnetwork	0.07	>=0.20	GIMAP6 (3.3)	GIMAP7 (3.0)	GIMAP4 (2.9)	GSDMB (2.5)	IL7R (2.4)	STAT4 (2.2)	IFNGR1 (2.1)	DENND1B (2.1)	MAPKAPK2 (2.1)	MAFB (1.9)
ENSG00000133056	PIK3C2B PPI subnetwork	0.07	>=0.20	GSDMB (3.4)	ARHGAP27 (2.9)	ENSG00000235842 (2.6)	STAT4 (2.3)	MAPKAPK2 (2.2)	ENSG00000249748 (2.2)	C8orf73 (2.0)	ENSG00000240207 (1.8)	KRT8P12 (1.5)	ENSG00000233401 (1.5)
ENSG00000142655	PEX14 PPI subnetwork	0.07	>=0.20	PEX1 (3.3)	ENSG00000214401 (3.0)	GATAD1 (3.0)	C7orf64 (2.3)	RPAP2 (2.0)	FYCO1 (1.8)	GOLPH3L (1.7)	C19orf50 (1.6)	BTBD8 (1.6)	IRF8 (1.6)
ENSG00000140992	PDPK1 PPI subnetwork	0.07	>=0.20	FKBP8 (3.0)	KPNA4 (2.5)	IL12B (2.1)	DENND1B (2.1)	IKZF1 (1.9)	SNX20 (1.8)	RSRC1 (1.8)	RPAP2 (1.8)	CYLD (1.8)	MAPT (1.7)
ENSG00000013297	CLDN11 PPI subnetwork	0.07	>=0.20	FYCO1 (2.3)	TGFBR3 (2.3)	RIPK2 (1.9)	CCR3 (1.8)	IRF5 (1.7)	MAPKAPK2 (1.6)	IFNGR1 (1.5)	ENSG00000204650 (1.5)	LYZ (1.5)	MAPT (1.4)
ENSG00000141384	TAF4B PPI subnetwork	0.07	>=0.20	BRDT (3.7)	NSMCE2 (3.1)	GATAD1 (2.9)	C7orf64 (2.8)	ENSG00000235842 (2.3)	IFT80 (2.0)	LZTFL1 (1.6)	ENSG00000240207 (1.6)	GTDC1 (1.5)	OSGIN2 (1.4)
ENSG00000130332	LSM7 PPI subnetwork	0.07	>=0.20	TNPO3 (3.4)	C7orf64 (3.3)	IL12B (2.1)	NSMCE2 (1.9)	UBA52 (1.7)	RSRC1 (1.3)	STH (1.3)	YEATS4 (1.3)	ENSG00000204650 (1.3)	NOD2 (1.2)
ENSG00000127314	RAP1B PPI subnetwork	0.07	>=0.20	ARHGAP27 (3.1)	ELL (2.9)	GTDC1 (2.5)	ENSG00000214401 (2.3)	ENSG00000233401 (2.3)	EPHX4 (2.2)	CCR5 (2.2)	RPAP2 (2.2)	KIAA1267 (2.1)	NSF (2.0)
GO:0080135	regulation of cellular response to stress	0.07	>=0.20	OSGIN2 (3.3)	GATAD1 (2.2)	ENSG00000251136 (2.2)	ENSG00000235842 (2.1)	C19orf50 (2.1)	TICAM1 (1.8)	RPAP2 (1.8)	NLRP3 (1.7)	RIPK2 (1.7)	EPHX4 (1.7)
ENSG00000139515	PDX1 PPI subnetwork	0.07	>=0.20	ENSG00000237781 (3.4)	SPTSSB (2.1)	IL12RB1 (2.0)	IFT80 (1.9)	GTDC1 (1.9)	FKBP8 (1.9)	TNPO3 (1.8)	SNX20 (1.8)	STAT4 (1.8)	GSDMD (1.8)
ENSG00000185591	SP1 PPI subnetwork	0.07	>=0.20	MCL1 (4.3)	KIAA1267 (3.7)	RREB1 (3.3)	ENSA (2.7)	TICAM1 (2.5)	ELL (2.2)	MAFB (2.2)	NFKB1 (2.2)	IKZF1 (1.8)	RIPK2 (1.7)
GO:0019079	viral genome replication	0.07	>=0.20	ENSG00000249748 (5.1)	CCR1 (2.5)	ENSG00000243150 (2.4)	GLMN (2.2)	FYCO1 (2.2)	ENSG00000244040 (2.2)	CCR5 (2.1)	NLRP3 (2.1)	IL20 (1.7)	ENSG00000237781 (1.6)
GO:0030730	sequestering of triglyceride	0.07	>=0.20	HCAR1 (3.2)	SPTSSB (3.2)	ENSG00000244040 (3.1)	BTBD8 (2.9)	CCRL2 (2.6)	NLRP3 (2.5)	RTP3 (2.3)	ENSG00000219088 (1.8)	ORMDL3 (1.7)	ENSG00000185294 (1.7)
GO:0008528	G-protein coupled peptide receptor activity	0.07	>=0.20	CCR3 (3.9)	CCR5 (3.9)	CCR2 (3.8)	CCR1 (3.4)	XCR1 (3.3)	GIMAP4 (3.2)	GIMAP6 (2.8)	IL10 (2.6)	IL20 (2.4)	IL12A (2.4)
GO:0051346	negative regulation of hydrolase activity	0.07	>=0.20	ADAMTSL4 (3.1)	RARRES1 (2.6)	IL20 (2.5)	LYZ (2.0)	ENSG00000233077 (1.7)	ENSG00000185294 (1.7)	ENSG00000219088 (1.6)	LTF (1.4)	GDF15 (1.4)	ENSG00000235842 (1.3)
[truncated: 8,969 more rows]
