# Supplementary material for: Genome wide analysis for mouth ulcers identifies associations at immune regulatory loci
Source: Nat Commun. 2019 Mar 5;10:1052. doi: 10.1038/s41467-019-08923-6 (PMC6400940; doi:10.1038/s41467-019-08923-6)
Supplement: Supplementary file 9 — Supplementary Data 6 [file 41467_2019_8923_MOESM9_ESM.xlsx]

## Sheet: S Table 6 - rhoHESS neuroticism
chr	start	end	num_snp	k	local_rhog	var	se	z	p
1	10583	1892607	1410	50	8.1699e-05	2.2406e-08	0.00014969	0.5458	0.5852
1	1892607	3582736	3156	50	-3.5601e-06	5.0976e-08	0.00022578	-0.015768	0.98742
1	3582736	4380811	1671	50	5.5385e-05	2.6482e-08	0.00016273	0.34034	0.7336
1	4380811	5913893	3793	50	1.7409e-05	5.8703e-08	0.00024229	0.071853	0.94272
1	5913893	7247335	2097	50	5.4532e-05	3.3684e-08	0.00018353	0.29712	0.76637
1	7247335	9365199	3413	50	-7.1221e-05	5.4005e-08	0.00023239	-0.30647	0.75924
1	9365199	10806984	1566	50	1.171e-05	2.3488e-08	0.00015326	0.076405	0.9391
1	10806984	11777841	1359	50	1.8569e-05	2.2459e-08	0.00014986	0.1239	0.90139
1	11777841	12779466	1571	50	-6.5852e-05	2.4711e-08	0.0001572	-0.41891	0.67528
1	12779466	14891511	2667	50	-5.2422e-05	4.2806e-08	0.0002069	-0.25337	0.79998
1	14891511	16897730	4113	50	9.9821e-05	6.1227e-08	0.00024744	0.40341	0.68664
1	16897730	18662899	2967	50	-1.7151e-05	4.7485e-08	0.00021791	-0.078706	0.93727
1	18662899	20469149	3713	50	-5.3151e-06	5.5107e-08	0.00023475	-0.022641	0.98194
1	20469149	21736588	2085	50	0.00010732	3.4235e-08	0.00018503	0.58005	0.56188
1	21736588	23086883	2733	50	5.4534e-05	4.2155e-08	0.00020532	0.26561	0.79054
1	23086883	23920590	1041	50	-2.645e-06	1.5746e-08	0.00012548	-0.021078	0.98318
1	23920590	25516845	2443	50	-3.2392e-05	3.8739e-08	0.00019682	-0.16458	0.86928
1	25516845	27401867	2108	50	1.8716e-05	3.005e-08	0.00017335	0.10797	0.91402
1	27401867	30161881	2950	50	3.4402e-05	4.3361e-08	0.00020823	0.16521	0.86878
1	30161881	32438685	4157	50	-3.3798e-05	6.1091e-08	0.00024717	-0.13674	0.89123
1	32438685	34799758	2581	50	6.9581e-06	3.9273e-08	0.00019817	0.035111	0.97199
1	34799758	37549183	2910	50	0.00011318	4.4439e-08	0.00021081	0.5369	0.59134
1	37549183	38731847	1867	50	-1.5557e-05	2.8482e-08	0.00016877	-0.092181	0.92655
1	38731847	40200567	2074	50	3.497e-05	3.3322e-08	0.00018254	0.19157	0.84808
1	40200567	41975327	2921	50	7.1557e-05	4.2758e-08	0.00020678	0.34606	0.7293
1	41975327	43758457	2564	50	5.9621e-06	3.8457e-08	0.0001961	0.030403	0.97575
1	43758457	44969183	1462	50	2.3199e-05	2.3184e-08	0.00015226	0.15236	0.8789
1	44969183	46899501	2486	50	1.8313e-05	3.3714e-08	0.00018361	0.099736	0.92055
1	46899501	48002576	1558	50	4.9632e-05	2.3687e-08	0.0001539	0.32249	0.74708
1	48002576	48978188	1235	50	-3.896e-05	1.9462e-08	0.00013951	-0.27927	0.78004
1	48978188	49894177	748	47	4.4997e-05	1.2252e-08	0.00011069	0.40652	0.68436
1	49894177	51713726	1229	45	5.4723e-06	1.8186e-08	0.00013485	0.04058	0.96763
1	51713726	54226262	2575	50	1.0658e-05	3.8171e-08	0.00019537	0.054551	0.9565
1	54226262	56413117	3656	50	2.4811e-05	5.6585e-08	0.00023788	0.1043	0.91693
1	56413117	57021728	1112	50	-3.8165e-05	1.8014e-08	0.00013422	-0.28435	0.77614
1	57021728	58865399	3273	50	8.2921e-05	5.1915e-08	0.00022785	0.36393	0.71591
1	58865399	59890409	1764	50	-3.4023e-05	2.6082e-08	0.0001615	-0.21067	0.83315
1	59890409	61922365	2495	50	1.1854e-05	3.8505e-08	0.00019623	0.060408	0.95183
1	61922365	63455089	2480	50	2.2751e-05	3.8783e-08	0.00019693	0.11553	0.90803
1	63455089	65041704	2956	50	6.5026e-05	4.3388e-08	0.0002083	0.31218	0.7549
1	65041704	66939404	2863	50	-0.00010392	4.177e-08	0.00020438	-0.50848	0.61112
1	66939404	68477895	2879	50	1.1706e-05	4.2335e-08	0.00020576	0.056895	0.95463
1	68477895	69687616	1628	50	8.2849e-05	2.4941e-08	0.00015793	0.5246	0.59986
1	69687616	71372470	2626	50	1.494e-05	3.8251e-08	0.00019558	0.076387	0.93911
1	71372470	71684405	517	20	2.6034e-05	8.2104e-09	9.0611e-05	0.28732	0.77387
1	71684405	74326907	3374	50	0.00024785	4.9407e-08	0.00022228	1.1151	0.26482
1	74326907	76728135	3492	50	2.0627e-05	4.8955e-08	0.00022126	0.093227	0.92572
1	76728135	79661198	4624	50	0.00010348	6.1477e-08	0.00024795	0.41734	0.67643
1	79661198	81354191	2774	50	1.8344e-05	4.2451e-08	0.00020604	0.08903	0.92906
1	81354191	83991748	4642	50	2.9693e-05	6.0741e-08	0.00024646	0.12048	0.9041
1	83991748	84844495	1191	50	-1.045e-05	1.8733e-08	0.00013687	-0.07635	0.93914
1	84844495	86454751	2791	50	-8.6944e-05	4.3501e-08	0.00020857	-0.41686	0.67678
1	86454751	88128631	2914	50	6.3926e-05	4.3399e-08	0.00020832	0.30686	0.75895
1	88128631	90066303	2395	50	-9.474e-06	3.6308e-08	0.00019055	-0.04972	0.96035
1	90066303	91886317	2527	50	-8.6226e-06	3.8637e-08	0.00019656	-0.043867	0.96501
1	91886317	93536459	2424	50	1.9871e-05	3.5736e-08	0.00018904	0.10511	0.91629
1	93536459	94506191	1373	48	-9.967e-06	1.7844e-08	0.00013358	-0.074614	0.94052
1	94506191	96150893	2661	50	-5.8753e-05	4.1483e-08	0.00020367	-0.28847	0.77299
1	96150893	97885249	2652	50	-6.7667e-05	3.9225e-08	0.00019805	-0.34166	0.73261
1	97885249	99800604	2746	50	-9.3246e-05	4.0032e-08	0.00020008	-0.46605	0.64118
1	99800604	100826405	1162	50	1.59e-05	1.7533e-08	0.00013241	0.12008	0.90442
1	100826405	102041016	1993	50	4.555e-05	3.0367e-08	0.00017426	0.26139	0.79379
1	102041016	102898745	1612	50	-4.9901e-05	2.3214e-08	0.00015236	-0.32752	0.74327
1	102898745	103914211	1664	46	6.2101e-05	2.2283e-08	0.00014928	0.41602	0.6774
1	103914211	106087842	3786	50	2.9581e-05	5.3431e-08	0.00023115	0.12797	0.89817
1	106087842	108409665	3682	50	-1.1625e-05	5.2643e-08	0.00022944	-0.050667	0.95959
1	108409665	110303931	2756	50	1.9771e-06	3.9046e-08	0.0001976	0.010006	0.99202
1	110303931	111741737	2399	50	6.7512e-05	3.772e-08	0.00019422	0.34761	0.72813
1	111741737	113273306	2730	50	5.4299e-05	4.22e-08	0.00020543	0.26433	0.79153
1	113273306	114873845	2217	50	3.8681e-05	3.2853e-08	0.00018125	0.21341	0.83101
1	114873845	115880593	1380	50	-2.0704e-05	2.2226e-08	0.00014909	-0.13887	0.88955
1	115880593	118839067	4002	50	2.0114e-06	5.7987e-08	0.0002408	0.0083529	0.99334
1	118839067	144977494	2642	50	-5.3972e-05	3.9478e-08	0.00019869	-0.27164	0.7859
1	144977494	148361253	1933	50	7.3413e-05	2.9523e-08	0.00017182	0.42726	0.66919
1	148361253	151538881	1882	50	0.00013372	2.8033e-08	0.00016743	0.79864	0.4245
1	151538881	153180829	2239	50	5.1865e-05	3.2944e-08	0.0001815	0.28575	0.77507
1	153180829	154770403	2155	50	1.7524e-05	3.2302e-08	0.00017973	0.097505	0.92233
1	154770403	156336133	1198	50	5.5586e-05	1.9167e-08	0.00013844	0.4015	0.68805
1	156336133	158027412	2638	50	7.6773e-05	4.0446e-08	0.00020111	0.38174	0.70265
1	158027412	159913048	3391	50	3.0078e-05	5.0133e-08	0.0002239	0.13434	0.89314
1	159913048	162346721	3873	50	1.9752e-05	5.7993e-08	0.00024082	0.082022	0.93463
1	162346721	165191702	4969	50	-7.7959e-05	6.0172e-08	0.0002453	-0.31781	0.75063
1	165191702	166460517	2237	50	7.828e-06	3.422e-08	0.00018499	0.042317	0.96625
1	166460517	169086324	4685	50	3.9541e-05	6.0417e-08	0.0002458	0.16087	0.8722
1	169086324	170557776	3117	50	-5.8362e-05	4.1433e-08	0.00020355	-0.28672	0.77433
1	170557776	173097907	4210	50	-5.9397e-05	6.1776e-08	0.00024855	-0.23898	0.81112
1	173097907	175089768	2285	50	-8.7634e-05	3.2052e-08	0.00017903	-0.48949	0.6245
1	175089768	177433381	3536	50	-4.4591e-06	4.9182e-08	0.00022177	-0.020107	0.98396
1	177433381	178944309	2132	50	4.205e-05	3.2733e-08	0.00018092	0.23242	0.81621
1	178944309	178954470	14	2	-4.4266e-06	6.4228e-10	2.5343e-05	-0.17466	0.86134
1	178954470	181144121	4089	50	-7.0914e-05	5.5126e-08	0.00023479	-0.30203	0.76263
1	181144121	182755356	2648	50	5.631e-05	4.0413e-08	0.00020103	0.28011	0.7794
1	182755356	184595513	2721	50	2.1006e-05	3.9496e-08	0.00019873	0.1057	0.91582
1	184595513	186810023	2521	50	0.0001262	3.6648e-08	0.00019144	0.65921	0.50976
1	186810023	188759945	4469	50	4.1327e-05	5.9241e-08	0.00024339	0.16979	0.86517
1	188759945	189904130	1461	39	3.9286e-05	2.2632e-08	0.00015044	0.26114	0.79398
1	189904130	191868930	3321	50	-2.5928e-05	4.7242e-08	0.00021735	-0.11929	0.90505
1	191868930	194107442	3150	50	6.3146e-05	4.6149e-08	0.00021482	0.29395	0.7688
1	194107442	196176201	3899	50	5.9625e-05	5.5313e-08	0.00023519	0.25352	0.79987
1	196176201	197311514	1167	33	2.6546e-05	1.6458e-08	0.00012829	0.20692	0.83607
1	197311514	199239884	2345	50	0.00012736	3.6165e-08	0.00019017	0.6697	0.50305
1	199239884	200137649	1777	50	-2.9468e-05	2.691e-08	0.00016404	-0.17964	0.85744
1	200137649	201589975	2788	50	6.8901e-06	4.1899e-08	0.00020469	0.033661	0.97315
1	201589975	203334734	2452	50	7.8777e-06	3.8203e-08	0.00019546	0.040304	0.96785
1	203334734	204681068	2229	50	4.6114e-07	3.3919e-08	0.00018417	0.0025039	0.998
1	204681068	206073265	2119	50	-7.7661e-05	3.3872e-08	0.00018404	-0.42197	0.67304
1	206073265	208410364	2584	50	0.00012247	4.6994e-08	0.00021678	0.56495	0.57211
1	208410364	210787750	3779	50	-2.3877e-05	5.9131e-08	0.00024317	-0.098192	0.92178
1	210787750	212842330	3276	50	-9.265e-05	5.0148e-08	0.00022394	-0.41373	0.67907
1	212842330	214578266	2509	50	0.00014904	3.9903e-08	0.00019976	0.74609	0.45561
1	214578266	216243634	2636	50	-2.5191e-05	3.908e-08	0.00019769	-0.12743	0.8986
1	216243634	218705513	4377	50	-5.7239e-06	6.0489e-08	0.00024595	-0.023273	0.98143
1	218705513	219590571	1693	50	-2.5179e-05	2.5347e-08	0.00015921	-0.15815	0.87434
1	219590571	221858231	3513	50	2.911e-05	5.0718e-08	0.00022521	0.12926	0.89715
1	221858231	222230220	628	37	1.8054e-05	1.0289e-08	0.00010143	0.17799	0.85873
1	222230220	224938520	3881	50	8.9882e-05	5.8243e-08	0.00024134	0.37243	0.70957
1	224938520	226810860	2802	50	-5.6271e-06	3.9996e-08	0.00019999	-0.028137	0.97755
1	226810860	229156248	4001	50	6.5671e-05	5.4145e-08	0.00023269	0.28222	0.77777
1	229156248	230685255	2406	50	2.206e-05	3.8082e-08	0.00019515	0.11305	0.90999
1	230685255	232090252	2486	50	1.066e-05	3.8129e-08	0.00019527	0.054593	0.95646
1	232090252	233429284	2497	50	2.7634e-05	3.7968e-08	0.00019485	0.14182	0.88722
1	233429284	234599434	2484	50	0.00010083	3.8898e-08	0.00019722	0.51125	0.60918
1	234599434	235819436	2008	50	3.0109e-05	3.1021e-08	0.00017613	0.17095	0.86426
1	235819436	237555628	3363	50	1.5612e-05	5.3362e-08	0.000231	0.067585	0.94612
1	237555628	238567807	2300	50	1.4122e-06	3.5694e-08	0.00018893	0.0074749	0.99404
1	238567807	239925314	2467	50	-2.8588e-05	3.884e-08	0.00019708	-0.14506	0.88467
1	239925314	240564091	1578	50	6.5317e-05	2.5391e-08	0.00015935	0.40991	0.68188
1	240564091	241582220	1990	50	-6.6433e-05	3.3052e-08	0.0001818	-0.36541	0.7148
1	241582220	242071602	949	50	-1.003e-05	1.4895e-08	0.00012205	-0.082183	0.9345
1	242071602	244109499	3310	50	0.00013266	5.2987e-08	0.00023019	0.57629	0.56442
1	244109499	245506746	2598	50	-7.2036e-05	4.1172e-08	0.00020291	-0.35502	0.72258
1	245506746	247344518	4113	50	-1.261e-05	6.0694e-08	0.00024636	-0.051185	0.95918
1	247344518	249239466	3274	50	8.2505e-05	4.8735e-08	0.00022076	0.37374	0.7086
2	10133	1781022	4212	50	3.0942e-05	6.0059e-08	0.00024507	0.12626	0.89953
2	1781022	3973779	4518	50	6.8108e-06	6.1932e-08	0.00024886	0.027368	0.97817
2	3973779	5708337	3133	50	2.3885e-05	4.8714e-08	0.00022071	0.10822	0.91382
2	5708337	6836254	2419	50	-8.6347e-07	3.764e-08	0.00019401	-0.0044507	0.99645
2	6836254	8422147	2615	50	8.6683e-05	4.2253e-08	0.00020555	0.4217	0.67324
2	8422147	10298469	3417	50	6.2553e-05	5.3995e-08	0.00023237	0.2692	0.78778
2	10298469	12419150	4724	50	3.9871e-05	6.1168e-08	0.00024732	0.16121	0.87193
2	12419150	14335308	3461	50	-4.1755e-05	4.9555e-08	0.00022261	-0.18757	0.85121
2	14335308	16329735	3486	50	-7.9579e-05	5.4509e-08	0.00023347	-0.34085	0.73322
2	16329735	18647423	3889	50	-2.5804e-05	5.8659e-08	0.0002422	-0.10654	0.91515
2	18647423	19692404	1575	50	-5.5144e-05	2.5468e-08	0.00015959	-0.34554	0.72969
2	19692404	21050490	2748	50	2.3405e-06	4.287e-08	0.00020705	0.011304	0.99098
2	21050490	23341383	2744	50	4.912e-05	4.3439e-08	0.00020842	0.23568	0.81368
2	23341383	24686918	2102	50	-0.00010493	3.2111e-08	0.0001792	-0.58555	0.55818
2	24686918	26894985	2669	50	-8.0506e-05	3.9957e-08	0.00019989	-0.40274	0.68714
2	26894985	28598777	1645	50	-2.0712e-05	2.5803e-08	0.00016063	-0.12894	0.8974
2	28598777	29217559	1100	50	9.0058e-05	1.8217e-08	0.00013497	0.66724	0.50462
2	29217559	30463711	2313	50	1.3615e-07	3.7461e-08	0.00019355	0.00070346	0.99944
2	30463711	31550450	2334	50	4.5232e-06	3.6362e-08	0.00019069	0.023721	0.98108
2	31550450	33363777	2346	50	6.2492e-05	3.8815e-08	0.00019701	0.3172	0.7511
2	33363777	35345028	4253	50	5.4223e-06	6.1624e-08	0.00024824	0.021843	0.98257
2	35345028	36122006	2019	50	9.5267e-06	3.2554e-08	0.00018043	0.052801	0.95789
2	36122006	38132712	3874	50	0.0001316	6.1564e-08	0.00024812	0.53039	0.59584
2	38132712	39031337	1516	50	1.0035e-05	2.6106e-08	0.00016157	0.062106	0.95048
2	39031337	40281483	1376	50	-4.553e-06	2.2255e-08	0.00014918	-0.03052	0.97565
2	40281483	43309590	6047	50	3.6951e-05	6.2237e-08	0.00024947	0.14811	0.88225
2	43309590	44313803	1998	50	0.0001369	3.2526e-08	0.00018035	0.75911	0.44779
2	44313803	46482634	4137	50	-4.0688e-05	6.0056e-08	0.00024506	-0.16603	0.86813
2	46482634	47318772	1665	50	4.1658e-05	2.6526e-08	0.00016287	0.25578	0.79812
2	47318772	48213001	1562	50	3.078e-05	2.575e-08	0.00016047	0.19181	0.84789
2	48213001	50022257	3443	50	0.00014335	5.6722e-08	0.00023816	0.60188	0.54725
2	50022257	50818928	1667	50	3.7427e-05	2.7856e-08	0.0001669	0.22425	0.82257
2	50818928	52491133	2913	50	5.3976e-05	4.7873e-08	0.0002188	0.24669	0.80515
2	52491133	53508452	2366	50	5.5687e-05	3.9084e-08	0.0001977	0.28168	0.77819
2	53508452	54685226	2117	50	-2.2686e-05	3.5011e-08	0.00018711	-0.12124	0.9035
2	54685226	56203345	2678	50	2.8487e-05	4.2877e-08	0.00020707	0.13757	0.89058
2	56203345	57429100	2016	50	-6.4068e-05	3.3272e-08	0.00018241	-0.35124	0.72541
2	57429100	58297315	1787	50	-4.1639e-05	2.8623e-08	0.00016918	-0.24612	0.80559
2	58297315	60292000	2688	50	5.8755e-05	4.6065e-08	0.00021463	0.27375	0.78427
2	60292000	62429044	2579	50	4.8315e-05	4.2647e-08	0.00020651	0.23396	0.81502
2	62429044	64625913	2553	50	9.452e-05	4.2306e-08	0.00020568	0.45954	0.64585
2	64625913	65933444	2068	50	5.9284e-05	3.2785e-08	0.00018107	0.32741	0.74336
2	65933444	67226166	1872	50	6.6199e-05	3.1128e-08	0.00017643	0.37521	0.7075
2	67226166	68010176	1679	50	6.747e-05	2.6994e-08	0.0001643	0.41065	0.68133
2	68010176	69139564	2088	50	-6.5402e-05	3.1409e-08	0.00017723	-0.36903	0.7121
2	69139564	70755198	2295	50	-4.6451e-05	3.3727e-08	0.00018365	-0.25293	0.80032
2	70755198	73174848	3664	50	-3.6438e-05	5.6199e-08	0.00023706	-0.15371	0.87784
2	73174848	75630086	3270	50	-3.0546e-05	5.1626e-08	0.00022721	-0.13444	0.89306
2	75630086	76913661	2503	50	-4.6475e-06	3.9588e-08	0.00019897	-0.023358	0.98136
2	76913661	78079264	2261	50	1.5043e-05	3.6884e-08	0.00019205	0.078328	0.93757
2	78079264	80050403	3825	50	3.6448e-05	5.9786e-08	0.00024451	0.14906	0.8815
2	80050403	81620841	2389	50	-4.6235e-05	3.8677e-08	0.00019667	-0.23509	0.81414
2	81620841	85140680	5943	50	4.9121e-05	6.0496e-08	0.00024596	0.19971	0.84171
2	85140680	88038507	3024	50	-8.8523e-05	4.3924e-08	0.00020958	-0.42238	0.67274
2	88038507	89154526	1192	50	5.9632e-05	1.8092e-08	0.00013451	0.44334	0.65752
2	89154526	95326452	446	22	5.6286e-05	8.4632e-09	9.1996e-05	0.61184	0.54065
2	95326452	98995201	2218	50	6.5943e-05	3.3301e-08	0.00018248	0.36136	0.71783
2	98995201	101822329	4034	50	-0.00010877	6.0377e-08	0.00024572	-0.44265	0.65802
2	101822329	102688765	1336	50	-8.6311e-06	2.1397e-08	0.00014628	-0.059006	0.95295
2	102688765	103588215	1779	50	0.00010417	2.8079e-08	0.00016757	0.62168	0.53415
2	103588215	105125034	1577	50	5.45e-05	2.4198e-08	0.00015556	0.35036	0.72607
2	105125034	106210058	1822	50	-1.2596e-05	2.9185e-08	0.00017084	-0.073731	0.94122
2	106210058	107408267	2321	50	-2.3296e-05	3.361e-08	0.00018333	-0.12707	0.89888
2	107408267	108429177	1795	50	5.6596e-05	2.5483e-08	0.00015963	0.35453	0.72294
2	108429177	110572432	2799	50	-8.2937e-05	4.3193e-08	0.00020783	-0.39906	0.68985
2	110572432	113921856	3318	50	7.6725e-05	5.165e-08	0.00022727	0.3376	0.73566
2	113921856	116772470	3894	50	-1.4364e-05	5.8801e-08	0.00024249	-0.059235	0.95277
2	116772470	118367466	2464	50	-3.3803e-06	3.615e-08	0.00019013	-0.017779	0.98582
2	118367466	121303783	4541	50	-1.2955e-05	6.0686e-08	0.00024635	-0.052589	0.95806
2	121303783	123302906	2967	50	-3.9003e-05	4.3129e-08	0.00020768	-0.18781	0.85103
2	123302906	124732250	2872	50	-6.3075e-06	3.986e-08	0.00019965	-0.031593	0.9748
2	124732250	125840921	1960	50	4.6497e-05	2.936e-08	0.00017135	0.27136	0.78611
2	125840921	127373764	2994	50	6.7514e-05	3.994e-08	0.00019985	0.33782	0.7355
2	127373764	128034347	1504	50	-2.8567e-05	2.3136e-08	0.00015211	-0.18781	0.85103
2	128034347	129474441	2362	50	-2.2547e-06	3.5911e-08	0.0001895	-0.011898	0.99051
2	129474441	130067170	1143	50	-1.024e-05	1.7388e-08	0.00013186	-0.077655	0.9381
2	130067170	130658085	1011	48	-3.3733e-05	1.6192e-08	0.00012725	-0.26509	0.79094
2	130658085	133042784	2272	50	-9.984e-06	3.4341e-08	0.00018531	-0.053876	0.95703
2	133042784	135158578	3456	50	1.6633e-05	5.4889e-08	0.00023428	0.070997	0.9434
2	135158578	137042794	1801	50	-1.8079e-05	2.5392e-08	0.00015935	-0.11346	0.90967
2	137042794	138698117	3080	50	3.1043e-06	4.3851e-08	0.00020941	0.014824	0.98817
2	138698117	140100271	2221	50	5.3707e-05	3.2183e-08	0.0001794	0.29938	0.76465
2	140100271	141805351	3297	50	-6.3895e-06	4.8714e-08	0.00022071	-0.028949	0.9769
2	141805351	142518602	1629	50	-1.5516e-05	2.6089e-08	0.00016152	-0.09606	0.92347
2	142518602	144519484	3048	50	7.2513e-05	4.5676e-08	0.00021372	0.33929	0.73439
2	144519484	146445570	1732	50	-1.421e-05	2.7456e-08	0.0001657	-0.085756	0.93166
2	146445570	147277162	746	39	9.4562e-06	1.159e-08	0.00010766	0.087835	0.93001
2	147277162	150210292	3329	50	9.1589e-05	4.756e-08	0.00021808	0.41997	0.67451
2	150210292	151731462	2082	50	-1.0401e-05	3.1614e-08	0.0001778	-0.058498	0.95335
2	151731462	152486782	1356	50	-3.879e-05	2.1912e-08	0.00014803	-0.26205	0.79328
2	152486782	154005056	2313	50	-4.9764e-05	3.2754e-08	0.00018098	-0.27497	0.78334
2	154005056	155391135	2586	50	3.0013e-05	3.9785e-08	0.00019946	0.15047	0.88039
2	155391135	157560635	2828	50	-1.6126e-05	4.3656e-08	0.00020894	-0.07718	0.93848
2	157560635	158533218	684	50	-4.3529e-05	1.1596e-08	0.00010768	-0.40423	0.68604
2	158533218	159577082	1719	50	3.6203e-05	2.6064e-08	0.00016144	0.22425	0.82257
2	159577082	161769733	3685	50	-2.6839e-05	5.5147e-08	0.00023483	-0.11429	0.90901
2	161769733	163503551	1609	50	1.491e-05	2.2784e-08	0.00015095	0.09878	0.92131
2	163503551	164466638	1158	50	6.7503e-05	1.7727e-08	0.00013314	0.50699	0.61216
2	164466638	165178840	785	43	2.1659e-05	1.3158e-08	0.00011471	0.18882	0.85023
2	165178840	167160270	2923	50	5.1673e-05	4.3435e-08	0.00020841	0.24794	0.80418
2	167160270	167355970	361	18	-1.6102e-05	6.497e-09	8.0604e-05	-0.19977	0.84166
2	167355970	169968236	3984	50	1.5061e-05	5.902e-08	0.00024294	0.061996	0.95057
2	169968236	171226245	2514	50	4.699e-05	3.6775e-08	0.00019177	0.24503	0.80643
2	171226245	173138905	3021	50	-4.5535e-05	4.7409e-08	0.00021774	-0.20913	0.83435
2	173138905	175588929	3977	50	2.2389e-05	6.0247e-08	0.00024545	0.091214	0.92732
2	175588929	177363636	2542	50	2.0412e-05	3.7888e-08	0.00019465	0.10486	0.91648
2	177363636	178553183	1900	50	7.3143e-05	2.7202e-08	0.00016493	0.44348	0.65742
2	178553183	181312739	4662	50	5.147e-05	6.0407e-08	0.00024578	0.20942	0.83412
2	181312739	182266031	1741	50	-2.4556e-06	2.6532e-08	0.00016289	-0.015075	0.98797
2	182266031	184357608	2952	50	-1.5762e-05	4.4636e-08	0.00021127	-0.074606	0.94053
2	184357608	185280173	1790	50	4.9686e-05	2.65e-08	0.00016279	0.30522	0.7602
2	185280173	189882065	5952	50	1.4974e-05	6.2103e-08	0.0002492	0.060088	0.95209
2	189882065	191973357	2473	50	1.612e-05	3.7058e-08	0.0001925	0.083738	0.93327
2	191973357	195861164	3791	50	0.00023362	6.055e-08	0.00024607	0.94939	0.34242
2	195861164	196447456	740	41	6.1678e-05	1.3131e-08	0.00011459	0.53824	0.59041
2	196447456	198078110	2026	50	7.3448e-05	3.0019e-08	0.00017326	0.42392	0.67163
2	198078110	199311125	1374	50	6.7713e-05	2.124e-08	0.00014574	0.46462	0.6422
2	199311125	201576284	2434	50	0.00010187	3.8324e-08	0.00019577	0.52038	0.6028
2	201576284	202818637	1438	50	-1.1528e-05	2.1978e-08	0.00014825	-0.077758	0.93802
2	202818637	205799241	3504	50	2.5766e-07	5.4131e-08	0.00023266	0.0011075	0.99912
2	205799241	206735704	1343	50	1.3463e-05	2.2007e-08	0.00014835	0.090753	0.92769
2	206735704	208645399	3003	50	4.089e-05	4.6788e-08	0.0002163	0.18904	0.85006
2	208645399	209941529	1811	50	2.2851e-05	2.7922e-08	0.0001671	0.13675	0.89123
2	209941529	212379518	3949	50	-3.3137e-06	5.8345e-08	0.00024155	-0.013718	0.98905
2	212379518	214014282	3244	50	-4.7014e-05	5.1063e-08	0.00022597	-0.20805	0.83519
2	214014282	215573795	2402	50	7.7793e-05	3.659e-08	0.00019128	0.40669	0.68424
2	215573795	217715661	3318	50	-7.5988e-06	5.2822e-08	0.00022983	-0.033063	0.97362
2	217715661	218395480	1167	50	1.9302e-05	1.8486e-08	0.00013596	0.14197	0.88711
2	218395480	220454551	2333	50	-4.3183e-06	3.6566e-08	0.00019122	-0.022583	0.98198
2	220454551	222521176	3917	50	3.9386e-05	6.0633e-08	0.00024624	0.15995	0.87292
2	222521176	224859419	3792	50	7.7808e-05	5.4814e-08	0.00023412	0.33233	0.73964
2	224859419	225840004	1691	50	2.1795e-05	2.4963e-08	0.000158	0.13795	0.89028
2	225840004	228119842	3708	50	-4.5437e-05	5.2404e-08	0.00022892	-0.19849	0.84267
2	228119842	229370787	2755	50	-2.2068e-05	4.1487e-08	0.00020368	-0.10834	0.91372
2	229370787	231843389	4694	50	7.5667e-05	6.0952e-08	0.00024688	0.30649	0.75923
2	231843389	233550003	2543	50	-4.8711e-05	4.0071e-08	0.00020018	-0.24334	0.80774
2	233550003	235150987	3012	50	-1.3916e-05	4.7182e-08	0.00021721	-0.064065	0.94892
2	235150987	236043550	2172	50	-3.6857e-05	3.4554e-08	0.00018589	-0.19828	0.84283
2	236043550	237449032	2478	50	-2.4541e-05	3.8557e-08	0.00019636	-0.12498	0.90054
2	237449032	238760981	2687	50	0.00013234	4.1375e-08	0.00020341	0.65061	0.5153
2	238760981	239952643	2497	50	4.0736e-05	3.8569e-08	0.00019639	0.20742	0.83568
2	239952643	241560084	4085	50	2.2e-05	6.165e-08	0.00024829	0.088604	0.9294
2	241560084	242149921	1283	50	9.1895e-05	2.0077e-08	0.00014169	0.64855	0.51663
2	242149921	243188920	1801	50	2.2217e-06	2.8892e-08	0.00016998	0.013071	0.98957
3	60157	1441779	2791	50	-3.3521e-05	4.5368e-08	0.000213	-0.15738	0.87495
3	1441779	2992120	4305	50	4.4076e-05	6.0184e-08	0.00024532	0.17966	0.85742
3	2992120	4431647	3289	50	2.1335e-05	5.2744e-08	0.00022966	0.092896	0.92599
3	4431647	6083183	3532	50	1.5144e-05	5.9364e-08	0.00024365	0.062157	0.95044
3	6083183	7083387	2103	50	-3.2226e-05	3.3851e-08	0.00018399	-0.17515	0.86096
3	7083387	8648561	3751	50	-2.9414e-06	6.0785e-08	0.00024655	-0.01193	0.99048
3	8648561	9543183	1799	50	-1.595e-05	3.0132e-08	0.00017359	-0.091888	0.92679
3	9543183	11019665	2541	50	1.8384e-05	4.0876e-08	0.00020218	0.090927	0.92755
3	11019665	13070799	3377	50	-5.9075e-05	5.2741e-08	0.00022965	-0.25724	0.797
3	13070799	14816900	3542	50	-6.7973e-06	5.6565e-08	0.00023783	-0.02858	0.9772
3	14816900	16282442	2377	50	-2.2059e-05	3.5574e-08	0.00018861	-0.11695	0.9069
3	16282442	17891118	2323	50	8.367e-05	3.6507e-08	0.00019107	0.43791	0.66145
3	17891118	19125144	1804	50	1.843e-05	2.8748e-08	0.00016955	0.1087	0.91344
3	19125144	20091348	1027	50	7.6501e-06	1.6719e-08	0.0001293	0.059165	0.95282
3	20091348	21643707	3463	50	3.6438e-05	5.4966e-08	0.00023445	0.15542	0.87649
3	21643707	22204244	1986	50	-6.3969e-05	3.2804e-08	0.00018112	-0.35319	0.72395
3	22204244	23804865	3080	50	-3.0496e-06	4.841e-08	0.00022002	-0.01386	0.98894
3	23804865	25461558	3229	50	1.9441e-06	5.2371e-08	0.00022885	0.0084951	0.99322
3	25461558	26877769	2139	50	-2.2531e-05	3.336e-08	0.00018265	-0.12336	0.90182
3	26877769	27840910	1682	50	4.7839e-05	2.7513e-08	0.00016587	0.28841	0.77303
3	27840910	29142260	2041	50	9.773e-06	3.2607e-08	0.00018057	0.054122	0.95684
3	29142260	30717955	3242	50	-1.68e-05	5.182e-08	0.00022764	-0.073801	0.94117
3	30717955	32351715	2807	50	2.6807e-05	4.4416e-08	0.00021075	0.1272	0.89878
3	32351715	33255592	1555	50	-3.9828e-05	2.5055e-08	0.00015829	-0.25162	0.80134
3	33255592	35283458	3176	50	2.535e-05	4.8431e-08	0.00022007	0.11519	0.9083
3	35283458	36486842	1922	50	3.2885e-05	3.1459e-08	0.00017737	0.18541	0.85291
3	36486842	38356116	2271	50	6.5565e-05	3.6102e-08	0.00019001	0.34507	0.73004
3	38356116	40221298	3158	50	-2.3628e-05	4.5912e-08	0.00021427	-0.11027	0.91219
3	40221298	41064528	706	40	3.057e-05	1.0682e-08	0.00010335	0.29578	0.7674
3	41064528	42540002	2661	50	3.1745e-05	3.8073e-08	0.00019512	0.16269	0.87076
3	42540002	45165153	3010	50	-1.2515e-05	4.5436e-08	0.00021316	-0.058715	0.95318
3	45165153	46657500	2858	50	-0.00014339	5.2302e-08	0.0002287	-0.627	0.53066
3	46657500	47727212	840	37	8.4369e-05	1.4137e-08	0.0001189	0.70958	0.47796
3	47727212	49316972	950	33	2.3194e-05	1.5592e-08	0.00012487	0.18575	0.85264
3	49316972	51832015	1993	48	-0.00017833	2.7325e-08	0.0001653	-1.0788	0.28066
3	51832015	54081390	2599	50	-7.7985e-06	3.9888e-08	0.00019972	-0.039047	0.96885
3	54081390	55348860	2367	50	6.2833e-05	3.9724e-08	0.00019931	0.31525	0.75257
3	55348860	56433907	1707	50	6.5129e-05	2.7251e-08	0.00016508	0.39453	0.69319
3	56433907	58157519	2696	50	6.6297e-05	4.0517e-08	0.00020129	0.32936	0.74188
3	58157519	60272906	4059	50	4.9429e-05	6.0678e-08	0.00024633	0.20066	0.84096
3	60272906	62355666	4081	50	7.6527e-05	6.1064e-08	0.00024711	0.30968	0.7568
3	62355666	63669286	2667	50	3.9467e-05	4.3076e-08	0.00020755	0.19016	0.84918
3	63669286	65273538	2940	50	-1.1687e-05	4.7181e-08	0.00021721	-0.053804	0.95709
3	65273538	66270447	1686	50	2.2101e-05	2.9126e-08	0.00017066	0.1295	0.89696
3	66270447	68286914	3317	50	-1.4591e-05	5.2866e-08	0.00022993	-0.063458	0.9494
3	68286914	69276762	1603	50	-1.0542e-05	2.6682e-08	0.00016335	-0.06454	0.94854
3	69276762	70449028	2086	50	0.00012059	3.508e-08	0.0001873	0.64383	0.51969
3	70449028	72529329	3089	50	8.4434e-05	5.1965e-08	0.00022796	0.37039	0.71109
3	72529329	74321817	3072	50	1.22e-05	5.0754e-08	0.00022529	0.054152	0.95681
3	74321817	75704949	1616	50	4.6274e-05	2.5136e-08	0.00015854	0.29187	0.77039
3	75704949	77508835	2774	50	5.6702e-05	4.4709e-08	0.00021144	0.26817	0.78857
3	77508835	79024541	2023	50	4.2211e-05	3.1214e-08	0.00017668	0.23892	0.81117
3	79024541	81427310	3421	50	4.3934e-05	4.8744e-08	0.00022078	0.199	0.84227
3	81427310	82643886	1652	50	-8.6657e-05	2.5081e-08	0.00015837	-0.54719	0.58425
3	82643886	84367479	2509	50	8.4884e-05	3.6901e-08	0.0001921	0.44188	0.65857
3	84367479	85582231	2087	50	0.00017623	3.089e-08	0.00017576	1.0027	0.316
3	85582231	87409732	2970	50	7.1837e-05	4.4723e-08	0.00021148	0.33969	0.73409
3	87409732	88298373	1507	46	3.4278e-05	2.0293e-08	0.00014245	0.24062	0.80985
3	88298373	94255316	3395	50	5.2974e-06	4.9361e-08	0.00022217	0.023843	0.98098
3	94255316	95311971	1875	44	8.6114e-05	2.8196e-08	0.00016792	0.51284	0.60806
3	95311971	98215950	4014	50	4.7118e-05	5.6922e-08	0.00023858	0.19749	0.84344
3	98215950	99373762	2148	50	-4.7224e-05	3.084e-08	0.00017561	-0.26891	0.788
3	99373762	100592217	1336	50	4.6423e-05	2.1126e-08	0.00014535	0.31939	0.74943
3	100592217	103084960	4033	50	5.4042e-05	5.3651e-08	0.00023163	0.23331	0.81552
3	103084960	104581613	3278	50	6.6107e-06	4.871e-08	0.0002207	0.029953	0.9761
3	104581613	106982811	4255	50	5.5458e-05	6.1287e-08	0.00024756	0.22402	0.82274
3	106982811	109522395	3970	50	3.0674e-05	5.5771e-08	0.00023616	0.12988	0.89666
3	109522395	110513770	1715	50	2.552e-05	2.5403e-08	0.00015938	0.16012	0.87279
3	110513770	112815699	3571	50	3.0531e-05	4.9397e-08	0.00022225	0.13737	0.89074
3	112815699	113947863	1561	50	-2.0845e-07	2.4576e-08	0.00015677	-0.0013297	0.99894
3	113947863	115447080	1553	50	6.6189e-06	2.5848e-08	0.00016077	0.041169	0.96716
3	115447080	116800153	2417	50	6.6004e-05	3.8551e-08	0.00019634	0.33617	0.73675
3	116800153	118530251	2859	50	3.5048e-05	4.5804e-08	0.00021402	0.16376	0.86992
3	118530251	120523055	3301	50	-1.9208e-05	4.6402e-08	0.00021541	-0.089169	0.92895
3	120523055	121974097	2278	50	-3.8641e-07	3.0627e-08	0.00017501	-0.002208	0.99824
3	121974097	123517768	2319	50	-4.7517e-05	3.3976e-08	0.00018433	-0.25779	0.79657
3	123517768	124936642	2460	50	1.3289e-05	3.8229e-08	0.00019552	0.067969	0.94581
3	124936642	126214943	2829	50	4.0586e-05	4.2018e-08	0.00020498	0.198	0.84305
3	126214943	128194861	2960	50	3.5715e-05	4.3514e-08	0.0002086	0.17121	0.86406
3	128194861	130244735	2765	50	2.1864e-05	3.9046e-08	0.0001976	0.11065	0.9119
3	130244735	131836516	2640	50	-1.6853e-05	3.8042e-08	0.00019504	-0.086405	0.93114
3	131836516	133252173	2714	50	4.2257e-05	3.8743e-08	0.00019683	0.21468	0.83001
3	133252173	135456906	3404	50	1.158e-05	5.2486e-08	0.0002291	0.050546	0.95969
3	135456906	137371083	2344	50	6.6441e-05	3.5795e-08	0.0001892	0.35117	0.72546
3	137371083	139954597	3486	50	0.00010566	5.2601e-08	0.00022935	0.4607	0.64501
3	139954597	141339097	1851	50	2.4425e-05	2.922e-08	0.00017094	0.14289	0.88638
3	141339097	143164628	2988	50	2.0221e-06	4.5254e-08	0.00021273	0.0095053	0.99242
3	143164628	144410816	1802	50	3.6572e-05	2.7587e-08	0.00016609	0.22019	0.82572
3	144410816	145664619	2552	50	3.6255e-05	3.4498e-08	0.00018574	0.19519	0.84524
3	145664619	146726629	2023	50	4.5221e-05	2.9554e-08	0.00017191	0.26305	0.79251
3	146726629	149043237	3694	50	-7.2248e-06	5.5147e-08	0.00023483	-0.030765	0.97546
3	149043237	150252004	2026	50	5.5697e-05	3.1771e-08	0.00017825	0.31248	0.75468
3	150252004	151348730	1553	50	-2.9678e-05	2.4814e-08	0.00015753	-0.1884	0.85056
3	151348730	153256571	3187	50	0.00010331	4.8034e-08	0.00021917	0.47139	0.63736
3	153256571	154714218	2532	50	-3.2759e-05	3.4684e-08	0.00018624	-0.1759	0.86037
3	154714218	156008700	1685	50	2.8473e-05	2.632e-08	0.00016223	0.1755	0.86068
3	156008700	157312028	1789	50	-7.7323e-05	2.8243e-08	0.00016806	-0.4601	0.64544
3	157312028	159477890	3455	50	5.2465e-05	5.7036e-08	0.00023882	0.21968	0.82612
3	159477890	161524504	2652	50	-1.593e-05	6.0832e-08	0.00024664	-0.064588	0.9485
3	161524504	163253205	4200	50	0.00013334	5.446e-08	0.00023337	0.57137	0.56775
3	163253205	165055469	3349	50	5.8129e-05	4.5484e-08	0.00021327	0.27256	0.78519
3	165055469	167117429	3476	50	-1.0258e-05	4.8183e-08	0.00021951	-0.046732	0.96273
3	167117429	168580960	1974	50	3.4194e-05	2.9396e-08	0.00017145	0.19944	0.84192
3	168580960	170964909	3433	50	7.4165e-05	5.0943e-08	0.0002257	0.32859	0.74246
3	170964909	172295731	2388	50	8.0366e-05	3.7511e-08	0.00019368	0.41495	0.67818
3	172295731	173477285	1660	50	7.5063e-05	2.6808e-08	0.00016373	0.45845	0.64663
3	173477285	175116539	3073	50	-9.2772e-05	4.9287e-08	0.00022201	-0.41788	0.67603
3	175116539	176320287	2128	50	2.5981e-05	3.1727e-08	0.00017812	0.14586	0.88403
3	176320287	178107165	2839	50	-7.0151e-05	4.484e-08	0.00021175	-0.33129	0.74043
3	178107165	179374586	2111	50	-2.5625e-05	3.1034e-08	0.00017617	-0.14546	0.88435
3	179374586	181511166	2397	50	-2.7609e-05	3.652e-08	0.0001911	-0.14447	0.88513
3	181511166	183769683	3238	50	1.8355e-05	4.7758e-08	0.00021854	0.083992	0.93306
3	183769683	185068255	2185	50	4.4624e-05	3.4134e-08	0.00018475	0.24153	0.80914
3	185068255	186890344	2952	50	9.0054e-05	4.733e-08	0.00021755	0.41394	0.67892
3	186890344	188856214	3098	50	1.4697e-05	5.0358e-08	0.00022441	0.065491	0.94778
3	188856214	190226607	3151	50	3.0799e-05	4.9173e-08	0.00022175	0.13889	0.88954
3	190226607	192343814	4287	50	8.4284e-05	6.0845e-08	0.00024667	0.34169	0.73258
3	192343814	194059671	3127	50	6.3366e-05	4.9593e-08	0.00022269	0.28454	0.77599
3	194059671	194786674	2115	50	7.2512e-05	3.3502e-08	0.00018304	0.39616	0.69199
3	194786674	195971408	1957	50	2.8623e-05	3.112e-08	0.00017641	0.16226	0.8711
3	195971408	197075987	1913	50	8.3093e-05	3.0094e-08	0.00017348	0.47899	0.63195
3	197075987	197946622	1247	50	7.5448e-05	1.9102e-08	0.00013821	0.54589	0.58514
4	10240	694715	804	40	-0.00012013	1.3216e-08	0.00011496	-1.045	0.29602
4	694715	1478711	1480	50	-4.1846e-05	2.3323e-08	0.00015272	-0.27401	0.78408
4	1478711	2842979	2130	50	1.6834e-05	3.4408e-08	0.00018549	0.090755	0.92769
4	2842979	3846040	1642	50	5.5935e-06	2.7382e-08	0.00016547	0.033803	0.97303
4	3846040	4684116	1968	50	-6.9428e-05	3.2696e-08	0.00018082	-0.38396	0.70101
4	4684116	5502388	1783	50	3.848e-05	2.9274e-08	0.0001711	0.2249	0.82205
4	5502388	6773043	3079	50	-0.00010217	5.1079e-08	0.00022601	-0.45205	0.65123
4	6773043	7539692	2103	50	-8.1885e-05	3.4546e-08	0.00018587	-0.44056	0.65953
4	7539692	8152235	1674	50	4.34e-05	2.7188e-08	0.00016489	0.26321	0.79239
4	8152235	9326479	1711	50	2.1837e-05	2.7198e-08	0.00016492	0.13241	0.89466
4	9326479	10699152	3102	50	7.2684e-06	4.759e-08	0.00021815	0.033318	0.97342
4	10699152	12323034	3440	50	2.9598e-05	5.3406e-08	0.0002311	0.12808	0.89809
4	12323034	14272001	3708	50	3.4496e-05	5.4512e-08	0.00023348	0.14775	0.88254
4	14272001	15147446	1647	50	1.5628e-05	2.6543e-08	0.00016292	0.095924	0.92358
4	15147446	15927009	1255	50	-2.7922e-05	2.079e-08	0.00014419	-0.19365	0.84645
4	15927009	17383322	2781	50	1.141e-05	4.3489e-08	0.00020854	0.054713	0.95637
4	17383322	18841874	2317	50	6.771e-05	3.4648e-08	0.00018614	0.36376	0.71604
4	18841874	20544557	3331	50	-1.3044e-05	4.5958e-08	0.00021438	-0.060846	0.95148
4	20544557	22319347	3347	50	3.5488e-05	5.0589e-08	0.00022492	0.15778	0.87463
4	22319347	24135529	2985	50	5.5963e-05	4.5795e-08	0.000214	0.26151	0.7937
4	24135529	25609322	2509	50	3.2239e-05	3.9224e-08	0.00019805	0.16278	0.87069
4	25609322	27343722	2443	50	-4.2878e-05	3.9871e-08	0.00019968	-0.21473	0.82997
4	27343722	27965868	1227	50	5.8133e-05	1.9332e-08	0.00013904	0.41811	0.67587
4	27965868	29762208	3766	50	4.3781e-05	5.519e-08	0.00023493	0.18636	0.85216
4	29762208	30454535	1072	50	-2.1755e-05	1.5396e-08	0.00012408	-0.17533	0.86082
4	30454535	31782981	2535	50	4.1781e-05	3.9143e-08	0.00019785	0.21118	0.83275
4	31782981	33172766	2965	50	3.9019e-05	4.2625e-08	0.00020646	0.18899	0.8501
4	33172766	35151415	2815	50	4.7643e-05	3.5011e-08	0.00018711	0.25463	0.79901
4	35151415	36020436	2185	50	-5.2217e-05	3.1578e-08	0.0001777	-0.29384	0.76888
4	36020436	37255047	2773	50	-1.9373e-05	3.7932e-08	0.00019476	-0.099469	0.92077
4	37255047	38907022	3567	50	6.2092e-05	5.6868e-08	0.00023847	0.26038	0.79457
4	38907022	40202609	2338	50	-4.9917e-06	3.5464e-08	0.00018832	-0.026507	0.97885
4	40202609	42213058	3679	50	6.3151e-05	5.7318e-08	0.00023941	0.26378	0.79195
4	42213058	43965045	3310	50	-3.7263e-05	4.6896e-08	0.00021656	-0.17207	0.86338
4	43965045	45189157	2547	50	-4.5692e-05	3.5993e-08	0.00018972	-0.24084	0.80968
4	45189157	47411896	2677	50	-4.8601e-05	4.0371e-08	0.00020093	-0.24189	0.80887
4	47411896	48123600	1220	49	-7.1914e-05	1.8482e-08	0.00013595	-0.52898	0.59682
4	48123600	53877433	2397	50	4.2981e-05	3.5433e-08	0.00018824	0.22834	0.81938
4	53877433	55429556	2419	50	-3.374e-06	3.7716e-08	0.00019421	-0.017373	0.98614
4	55429556	56547644	2108	50	0.0001287	3.1732e-08	0.00017814	0.72247	0.47001
4	56547644	58935008	4701	50	7.0392e-05	6.1037e-08	0.00024706	0.28492	0.7757
4	58935008	60741087	3757	50	2.7615e-06	5.3597e-08	0.00023151	0.011928	0.99048
4	60741087	62371763	3144	50	6.3523e-05	4.3002e-08	0.00020737	0.30633	0.75935
4	62371763	64341001	3361	50	1.399e-05	4.9201e-08	0.00022181	0.063069	0.94971
4	64341001	66600492	4101	50	4.5027e-05	5.7059e-08	0.00023887	0.1885	0.85048
4	66600492	68059497	2729	50	7.9751e-05	3.8251e-08	0.00019558	0.40777	0.68344
4	68059497	68854765	1491	50	1.8397e-05	2.2354e-08	0.00014951	0.12305	0.90207
4	68854765	71049152	3348	50	0.00011086	4.8874e-08	0.00022107	0.50145	0.61606
4	71049152	72140558	1775	50	8.0638e-05	2.5169e-08	0.00015865	0.50829	0.61125
4	72140558	74592390	3194	50	-2.957e-05	4.4853e-08	0.00021178	-0.13962	0.88896
4	74592390	77130707	4153	50	-3.9031e-06	5.6287e-08	0.00023725	-0.016451	0.98687
4	77130707	79093979	3530	50	-9.1653e-05	5.0596e-08	0.00022493	-0.40746	0.68367
4	79093979	80990297	2968	50	9.4236e-05	4.098e-08	0.00020243	0.46551	0.64156
4	80990297	82125315	1303	50	3.2191e-05	1.9091e-08	0.00013817	0.23298	0.81578
4	82125315	83372593	2015	50	1.5757e-05	3.1157e-08	0.00017651	0.089269	0.92887
4	83372593	84799656	2471	50	-3.0222e-05	3.4795e-08	0.00018654	-0.16202	0.87129
4	84799656	86930609	3242	50	-2.9395e-06	4.5469e-08	0.00021323	-0.013785	0.989
4	86930609	87534648	695	32	1.4185e-05	1.1052e-08	0.00010513	0.13493	0.89267
4	87534648	89238028	2897	50	-6.2785e-05	4.3667e-08	0.00020897	-0.30046	0.76383
4	89238028	90231564	1544	50	1.4562e-05	2.4767e-08	0.00015738	0.092531	0.92628
4	90231564	91560677	1826	50	-7.1564e-06	2.9014e-08	0.00017033	-0.042014	0.96649
4	91560677	94233299	3666	50	4.4899e-05	5.5305e-08	0.00023517	0.19092	0.84859
4	94233299	96182188	2994	50	0.00010312	4.7454e-08	0.00021784	0.4734	0.63593
4	96182188	97540703	2649	50	6.4172e-05	4.0314e-08	0.00020078	0.31961	0.74927
4	97540703	99424067	2957	50	-9.1645e-06	4.1617e-08	0.000204	-0.044923	0.96417
4	99424067	100678360	2239	50	6.703e-05	3.3426e-08	0.00018283	0.36663	0.71389
4	100678360	103221356	4452	50	-5.4664e-05	6.0941e-08	0.00024686	-0.22143	0.82475
4	103221356	105305294	2692	50	1.4098e-05	4.2565e-08	0.00020631	0.068331	0.94552
4	105305294	107501305	2921	50	-3.3492e-06	4.2389e-08	0.00020589	-0.016267	0.98702
4	107501305	108815348	1803	50	4.0893e-05	2.5844e-08	0.00016076	0.25437	0.79921
4	108815348	111256567	3828	50	3.0402e-05	5.6381e-08	0.00023745	0.12804	0.89812
4	111256567	113870102	3537	50	-3.0395e-05	5.369e-08	0.00023171	-0.13118	0.89564
4	113870102	115666246	2995	50	3.5556e-05	4.5877e-08	0.00021419	0.166	0.86816
4	115666246	117276929	2712	50	0.00011268	3.7498e-08	0.00019364	0.58188	0.56065
4	117276929	118479918	2362	50	1.105e-05	3.564e-08	0.00018879	0.058534	0.95332
4	118479918	119933512	2535	50	-1.0773e-05	3.5785e-08	0.00018917	-0.056951	0.95458
4	119933512	120392684	911	32	-1.9651e-05	1.4391e-08	0.00011996	-0.16381	0.86988
4	120392684	122657987	4471	50	-1.7048e-05	6.0786e-08	0.00024655	-0.069148	0.94487
4	122657987	124286481	2157	50	4.5394e-05	3.0506e-08	0.00017466	0.2599	0.79494
4	124286481	125210862	1539	50	7.3471e-06	2.2667e-08	0.00015056	0.048799	0.96108
4	125210862	126480886	2271	50	6.2549e-05	3.4309e-08	0.00018523	0.33769	0.7356
4	126480886	127275477	1603	50	1.3084e-08	2.5609e-08	0.00016003	8.176e-05	0.99993
4	127275477	127830293	1097	50	-5.2007e-07	1.7527e-08	0.00013239	-0.0039283	0.99687
4	127830293	128996665	946	37	1.8765e-06	1.5464e-08	0.00012435	0.01509	0.98796
4	128996665	130591885	2260	50	-3.8296e-05	3.4637e-08	0.00018611	-0.20577	0.83697
4	130591885	131283821	1059	45	-5.3092e-05	1.5996e-08	0.00012648	-0.41978	0.67465
4	131283821	132954033	2762	50	-3.8857e-05	4.053e-08	0.00020132	-0.19301	0.84695
4	132954033	134628434	3149	50	7.0992e-05	4.6358e-08	0.00021531	0.32972	0.74161
4	134628434	136566407	3251	50	-3.368e-05	4.7496e-08	0.00021794	-0.15454	0.87718
4	136566407	138541971	4121	50	3.3777e-05	5.9932e-08	0.00024481	0.13797	0.89026
4	138541971	139556511	1947	50	0.00012077	2.9993e-08	0.00017318	0.69733	0.4856
4	139556511	141084631	2352	50	-3.0539e-05	3.6482e-08	0.000191	-0.15989	0.87297
4	141084631	143443265	3622	50	1.7513e-05	5.1674e-08	0.00022732	0.07704	0.93859
4	143443265	146178187	3351	50	0.00013653	4.9742e-08	0.00022303	0.61218	0.54042
4	146178187	148521873	3178	50	2.2153e-05	4.5602e-08	0.00021355	0.10374	0.91738
4	148521873	150683580	2724	50	3.126e-05	4.137e-08	0.0002034	0.15369	0.87785
4	150683580	152782184	2193	50	-8.8361e-07	3.2424e-08	0.00018007	-0.0049071	0.99608
4	152782184	154477641	2366	50	4.7015e-05	3.6777e-08	0.00019177	0.24516	0.80633
4	154477641	155056126	1158	50	6.3937e-05	1.8656e-08	0.00013659	0.4681	0.63971
4	155056126	157485097	4483	50	7.5796e-06	5.9922e-08	0.00024479	0.030964	0.9753
4	157485097	158743718	1992	50	1.3692e-05	2.9505e-08	0.00017177	0.079714	0.93646
4	158743718	161058864	3307	50	9.6259e-06	4.5298e-08	0.00021283	0.045228	0.96393
4	161058864	161826435	1759	50	-8.6007e-05	2.7818e-08	0.00016679	-0.51567	0.60609
4	161826435	163243679	3654	50	-2.1071e-05	5.275e-08	0.00022967	-0.091741	0.9269
4	163243679	164478234	2010	50	-5.7179e-06	3.1332e-08	0.00017701	-0.032303	0.97423
4	164478234	165823448	2678	50	4.5752e-05	4.1073e-08	0.00020267	0.22575	0.82139
4	165823448	167018858	2235	50	2.676e-05	3.4473e-08	0.00018567	0.14413	0.8854
4	167018858	167852917	1558	50	1.6331e-05	2.167e-08	0.00014721	0.11094	0.91166
4	167852917	169676825	3186	50	5.772e-05	4.8071e-08	0.00021925	0.26326	0.79235
4	169676825	170776510	1526	50	1.874e-05	2.2321e-08	0.0001494	0.12543	0.90018
4	170776510	172558635	3021	50	-1.1844e-05	4.3444e-08	0.00020843	-0.056824	0.95469
4	172558635	174264132	2110	50	1.5423e-05	3.2282e-08	0.00017967	0.085838	0.9316
4	174264132	176570716	3732	50	-8.0402e-06	5.7948e-08	0.00024072	-0.0334	0.97336
4	176570716	178991910	4722	50	3.3175e-05	6.0771e-08	0.00024652	0.13458	0.89295
4	178991910	180122043	2181	50	2.1659e-05	3.5026e-08	0.00018715	0.11573	0.90787
4	180122043	182066807	4721	50	1.6768e-05	6.0218e-08	0.00024539	0.068333	0.94552
4	182066807	183371275	3136	50	-2.5753e-05	5.0336e-08	0.00022436	-0.11478	0.90862
4	183371275	184929455	3371	50	5.6589e-05	5.422e-08	0.00023285	0.24302	0.80799
4	184929455	186909090	4560	50	0.00010436	6.126e-08	0.00024751	0.42165	0.67328
4	186909090	188472981	3068	50	-4.4901e-05	4.8926e-08	0.00022119	-0.203	0.83914
4	188472981	189693511	3047	50	1.5609e-05	4.8371e-08	0.00021993	0.070971	0.94342
4	189693511	191043594	2702	50	-2.9177e-05	4.1235e-08	0.00020306	-0.14368	0.88575
5	11940	982252	1755	50	6.2583e-05	2.7615e-08	0.00016618	0.3766	0.70647
5	982252	2132442	2826	50	-4.6289e-05	4.5189e-08	0.00021258	-0.21775	0.82762
5	2132442	3361941	3668	50	-9.8168e-06	5.7943e-08	0.00024071	-0.040782	0.96747
5	3361941	4632110	2663	50	6.4861e-05	3.9804e-08	0.00019951	0.3251	0.7451
5	4632110	5973233	2971	50	-1.3705e-05	4.6758e-08	0.00021624	-0.063378	0.94947
5	5973233	7143218	2577	50	-1.5731e-05	4.0033e-08	0.00020008	-0.078621	0.93733
5	7143218	8446336	2788	50	-5.012e-05	4.3405e-08	0.00020834	-0.24057	0.80989
5	8446336	9718832	2714	50	-3.233e-05	4.1636e-08	0.00020405	-0.15844	0.87411
5	9718832	11173271	3029	50	7.4308e-05	4.8011e-08	0.00021911	0.33913	0.73451
5	11173271	13464832	3329	50	-1.2041e-05	5.0853e-08	0.00022551	-0.053396	0.95742
5	13464832	14757804	2251	50	3.706e-05	3.6002e-08	0.00018974	0.19532	0.84514
5	14757804	16963613	3029	50	-4.0094e-05	4.831e-08	0.0002198	-0.18241	0.85526
5	16963613	18051592	1614	50	-3.0253e-05	2.5121e-08	0.0001585	-0.19087	0.84863
5	18051592	19917716	3715	50	2.709e-05	5.3455e-08	0.0002312	0.11717	0.90673
5	19917716	22152073	2808	50	7.8565e-05	4.0488e-08	0.00020122	0.39045	0.69621
5	22152073	23494324	2185	50	-8.475e-05	3.2805e-08	0.00018112	-0.46792	0.63984
5	23494324	26184851	5272	50	1.4444e-05	6.1291e-08	0.00024757	0.058341	0.95348
5	26184851	26857604	1240	50	2.2589e-05	1.8903e-08	0.00013749	0.1643	0.8695
5	26857604	27984513	1887	50	0.00010336	2.9687e-08	0.0001723	0.5999	0.54857
5	27984513	29714820	3434	50	7.5086e-05	4.958e-08	0.00022267	0.33721	0.73596
5	29714820	31390249	3249	50	5.2137e-05	4.8977e-08	0.00022131	0.23558	0.81376
5	31390249	33500180	3829	50	-2.3295e-05	5.8495e-08	0.00024186	-0.096317	0.92327
5	33500180	35048970	2703	50	4.0471e-05	4.1027e-08	0.00020255	0.19981	0.84163
5	35048970	36433954	2156	50	-1.2633e-05	3.1787e-08	0.00017829	-0.070858	0.94351
5	36433954	38802410	3471	50	0.00011802	5.3035e-08	0.00023029	0.51246	0.60833
5	38802410	40287729	2518	50	0.00012351	3.9303e-08	0.00019825	0.62299	0.53329
5	40287729	41888710	3012	50	-7.3815e-05	4.0666e-08	0.00020166	-0.36604	0.71434
5	41888710	43983499	2520	50	-6.6744e-05	3.6699e-08	0.00019157	-0.34841	0.72753
5	43983499	50163398	3887	50	0.00013595	5.4352e-08	0.00023314	0.58314	0.5598
5	50163398	52134622	3150	50	9.3319e-05	4.8972e-08	0.0002213	0.42169	0.67325
5	52134622	53703044	3174	50	6.2216e-05	4.6992e-08	0.00021678	0.287	0.77411
5	53703044	55417349	3121	50	-8.003e-05	4.4891e-08	0.00021188	-0.37772	0.70564
5	55417349	56621102	2146	50	6.8902e-06	3.282e-08	0.00018116	0.038033	0.96966
5	56621102	57340073	1215	50	6.4003e-05	1.9189e-08	0.00013852	0.46203	0.64406
5	57340073	58524622	2625	50	-3.6607e-05	3.9115e-08	0.00019777	-0.1851	0.85315
5	58524622	60935907	3073	50	1.8922e-05	4.7383e-08	0.00021768	0.086929	0.93073
5	60935907	61672995	1009	50	6.4256e-05	1.6491e-08	0.00012842	0.50037	0.61682
5	61672995	63218987	2565	50	1.9922e-05	3.8902e-08	0.00019723	0.10101	0.91955
5	63218987	63968304	885	42	1.0614e-05	1.5023e-08	0.00012257	0.086594	0.93099
5	63968304	65911286	2899	50	2.6156e-05	4.2406e-08	0.00020593	0.12702	0.89893
5	65911286	67850860	3188	50	4.5628e-05	4.8897e-08	0.00022113	0.20634	0.83652
5	67850860	71240456	2307	50	2.4597e-06	3.4327e-08	0.00018528	0.013276	0.98941
5	71240456	73759326	4137	50	-4.0022e-05	6.0848e-08	0.00024667	-0.16224	0.87111
5	73759326	75798866	3363	50	-4.5075e-05	5.1142e-08	0.00022615	-0.19932	0.84201
5	75798866	77623332	3162	50	1.5608e-05	4.9773e-08	0.0002231	0.069959	0.94423
5	77623332	79393144	2793	50	2.0608e-05	4.4831e-08	0.00021173	0.097331	0.92246
5	79393144	80481471	2293	50	8.0027e-05	3.445e-08	0.00018561	0.43116	0.66635
5	80481471	82025648	2088	50	5.3881e-05	3.2817e-08	0.00018115	0.29743	0.76614
5	82025648	83972689	2429	50	-3.6188e-05	3.87e-08	0.00019672	-0.18395	0.85405
5	83972689	85767290	4162	50	-6.9064e-05	5.8756e-08	0.0002424	-0.28492	0.7757
5	85767290	87389991	1512	50	-4.7655e-05	2.326e-08	0.00015251	-0.31247	0.75468
5	87389991	88891530	1275	50	7.0394e-05	2.1185e-08	0.00014555	0.48365	0.62864
5	88891530	90422654	1657	50	-5.5307e-06	2.5727e-08	0.0001604	-0.034481	0.97249
5	90422654	91840542	1621	50	2.8126e-05	2.5338e-08	0.00015918	0.17669	0.85975
5	91840542	93809984	1566	50	-4.5553e-05	2.4077e-08	0.00015517	-0.29357	0.76909
5	93809984	95963519	2792	50	-1.1673e-05	4.3797e-08	0.00020928	-0.05578	0.95552
5	95963519	97315601	2691	50	-2.7609e-06	3.4883e-08	0.00018677	-0.014782	0.98821
5	97315601	99260992	3332	50	0.00012424	4.9735e-08	0.00022301	0.5571	0.57746
5	99260992	101578769	3238	50	2.1111e-05	4.8364e-08	0.00021992	0.095995	0.92352
5	101578769	103320005	2455	50	7.0991e-05	3.9296e-08	0.00019823	0.35812	0.72025
5	103320005	104851483	2671	50	9.0154e-05	4.1277e-08	0.00020317	0.44374	0.65723
5	104851483	105893055	1340	50	2.4467e-05	2.177e-08	0.00014755	0.16583	0.86829
5	105893055	107264196	2501	50	-3.0037e-05	4.0848e-08	0.00020211	-0.14862	0.88186
5	107264196	108633934	2513	50	-4.4947e-05	3.9828e-08	0.00019957	-0.22522	0.82181
5	108633934	110821144	3263	50	0.00013101	5.0976e-08	0.00022578	0.58027	0.56173
5	110821144	111981562	1981	50	3.3053e-05	3.0888e-08	0.00017575	0.18807	0.85083
5	111981562	113396285	2710	50	-7.1968e-06	4.3422e-08	0.00020838	-0.034537	0.97245
5	113396285	114830370	2770	50	3.8309e-06	4.3541e-08	0.00020866	0.018359	0.98535
5	114830370	115831047	2164	50	-6.1845e-05	3.3947e-08	0.00018425	-0.33566	0.73712
5	115831047	117346213	2891	50	7.8316e-05	4.4987e-08	0.0002121	0.36923	0.71195
5	117346213	118608820	2035	50	8.1275e-05	3.2683e-08	0.00018078	0.44957	0.65302
5	118608820	119669042	1867	50	-1.4603e-05	2.9904e-08	0.00017293	-0.084448	0.9327
5	119669042	120452166	1405	50	6.2414e-05	2.3136e-08	0.0001521	0.41034	0.68156
5	120452166	122556905	3611	50	3.6067e-05	5.5191e-08	0.00023493	0.15352	0.87798
5	122556905	123798100	2105	50	2.9333e-05	3.4579e-08	0.00018595	0.15775	0.87466
5	123798100	125785649	4108	50	-2.8895e-05	6.0609e-08	0.00024619	-0.11737	0.90657
5	125785649	127344604	2081	50	1.8441e-05	3.3118e-08	0.00018198	0.10133	0.91929
5	127344604	129519025	3811	50	-8.6398e-05	5.252e-08	0.00022917	-0.377	0.70617
5	129519025	132139649	2514	50	2.0511e-05	3.6827e-08	0.0001919	0.10688	0.91488
5	132139649	134777401	3738	50	-7.0166e-05	5.7418e-08	0.00023962	-0.29282	0.76966
5	134777401	136376050	2593	50	4.6996e-05	4.005e-08	0.00020012	0.23483	0.81434
5	136376050	139265072	2844	50	2.8895e-05	4.2112e-08	0.00020521	0.14081	0.88802
5	139265072	140645971	1494	50	3.5922e-05	2.2781e-08	0.00015093	0.238	0.81188
5	140645971	142981248	3426	50	6.4652e-05	5.5342e-08	0.00023525	0.27482	0.78345
5	142981248	144943354	3028	50	4.83e-05	4.4773e-08	0.0002116	0.22827	0.81944
5	144943354	147181998	3297	50	6.2969e-05	4.8026e-08	0.00021915	0.28733	0.77386
5	147181998	148662624	2318	50	8.8977e-05	3.5667e-08	0.00018886	0.47113	0.63754
5	148662624	150561298	3064	50	6.613e-05	4.7363e-08	0.00021763	0.30386	0.76123
5	150561298	152867774	4288	50	5.1667e-05	6.0199e-08	0.00024535	0.21058	0.83321
5	152867774	153773088	1880	50	2.3179e-05	2.7086e-08	0.00016458	0.14084	0.888
5	153773088	155373505	2611	50	7.0476e-05	3.9234e-08	0.00019808	0.3558	0.72199
5	155373505	156628700	1791	50	4.0404e-05	2.7496e-08	0.00016582	0.24366	0.80749
5	156628700	158825698	3997	50	6.8806e-05	5.8829e-08	0.00024255	0.28368	0.77665
5	158825698	159973944	2083	50	9.9533e-05	3.2476e-08	0.00018021	0.55231	0.58074
5	159973944	161482133	2530	50	4.9108e-05	3.6856e-08	0.00019198	0.2558	0.79811
5	161482133	162743908	1964	50	7.147e-05	3.1305e-08	0.00017693	0.40394	0.68626
5	162743908	163771582	1985	50	-4.2932e-05	3.0818e-08	0.00017555	-0.24455	0.8068
5	163771582	165642395	2886	50	2.2652e-05	4.66e-08	0.00021587	0.10493	0.91643
5	165642395	166847740	1893	50	0.00011578	3.1178e-08	0.00017657	0.65572	0.512
5	166847740	168525318	2601	50	-5.1275e-05	4.2798e-08	0.00020688	-0.24785	0.80425
5	168525318	169505664	1786	50	-6.4684e-06	2.8367e-08	0.00016843	-0.038405	0.96936
5	169505664	171074292	2779	50	4.0333e-05	4.3001e-08	0.00020737	0.1945	0.84579
5	171074292	172678327	2840	50	-5.082e-06	4.4399e-08	0.00021071	-0.024118	0.98076
5	172678327	173642871	2081	50	1.4373e-06	3.2428e-08	0.00018008	0.0079817	0.99363
5	173642871	175450595	3404	50	-2.5188e-06	5.3695e-08	0.00023172	-0.01087	0.99133
5	175450595	177251507	1645	50	1.8322e-05	2.7081e-08	0.00016456	0.11134	0.91135
5	177251507	178413464	2646	50	5.2167e-05	4.0796e-08	0.00020198	0.25828	0.79619
5	178413464	179401244	1814	50	4.9268e-05	2.9342e-08	0.0001713	0.28762	0.77364
5	179401244	180559933	2357	50	2.1443e-05	3.7398e-08	0.00019339	0.11088	0.91171
5	180559933	180885156	267	22	-2.6481e-05	4.4988e-09	6.7073e-05	-0.39481	0.69298
6	73924	1452362	2695	50	-5.3419e-05	4.372e-08	0.00020909	-0.25548	0.79835
6	1452362	2458936	1706	50	1.617e-05	2.6693e-08	0.00016338	0.09897	0.92116
6	2458936	3573593	2461	50	-3.6592e-05	3.8297e-08	0.0001957	-0.18698	0.85168
6	3573593	4617817	2407	50	2.6476e-05	3.8397e-08	0.00019595	0.13512	0.89252
6	4617817	5791472	2331	50	-6.1422e-05	3.6875e-08	0.00019203	-0.31986	0.74908
6	5791472	6785207	2231	50	3.1878e-05	3.5718e-08	0.00018899	0.16867	0.86605
6	6785207	7808936	2278	50	6.1087e-05	3.8467e-08	0.00019613	0.31146	0.75545
6	7808936	9020026	2556	50	-4.2917e-05	3.868e-08	0.00019667	-0.21822	0.82726
6	9020026	10540317	2851	50	6.4091e-05	4.5205e-08	0.00021262	0.30144	0.76308
6	10540317	11790816	2181	50	5.277e-05	3.412e-08	0.00018471	0.28568	0.77512
6	11790816	13209388	2343	50	6.5402e-05	3.5389e-08	0.00018812	0.34766	0.7281
6	13209388	14802924	2637	50	2.323e-05	4.1213e-08	0.00020301	0.11443	0.9089
6	14802924	17386405	4253	50	-4.9374e-06	6.0849e-08	0.00024668	-0.020016	0.98403
6	17386405	19207487	3465	50	-5.8209e-05	5.1404e-08	0.00022672	-0.25674	0.79738
6	19207487	21684065	4454	50	-3.2458e-05	6.1976e-08	0.00024895	-0.13038	0.89626
6	21684065	22748307	2254	50	4.79e-05	3.5308e-08	0.0001879	0.25492	0.79878
6	22748307	23936619	2497	50	5.3034e-06	4.0914e-08	0.00020227	0.026219	0.97908
6	23936619	24852275	1790	50	0.000138	2.9472e-08	0.00017167	0.80387	0.42147
6	24852275	25684587	1982	50	0.00013823	3.0968e-08	0.00017598	0.78551	0.43215
6	25684587	26791233	1985	50	0.00013652	3.089e-08	0.00017576	0.77673	0.43732
6	26791233	28017819	1467	42	0.00014595	2.4667e-08	0.00015706	0.92926	0.35275
6	28017819	28917608	800	23	0.00014882	1.3909e-08	0.00011794	1.2619	0.20699
6	28917608	29737971	135	13	0.00017939	4.9729e-09	7.0519e-05	2.5438	0.010965
6	29737971	30798168	58	10	3.4651e-05	2.4061e-09	4.9052e-05	0.70642	0.47992
6	30798168	31571218	696	43	0.00018618	2.0044e-08	0.00014158	1.315	0.1885
6	31571218	32682664	550	34	6.243e-05	1.768e-08	0.00013297	0.46952	0.6387
6	32682664	33236497	383	40	3.5565e-05	1.2164e-08	0.00011029	0.32246	0.74711
6	33236497	35455756	3341	50	8.7838e-05	5.0116e-08	0.00022387	0.39237	0.69479
6	35455756	37572596	3370	50	-3.9045e-05	5.2011e-08	0.00022806	-0.1712	0.86406
6	37572596	39295677	3395	50	1.1155e-05	4.892e-08	0.00022118	0.050432	0.95978
6	39295677	40345115	1579	50	2.5421e-06	2.4955e-08	0.00015797	0.016092	0.98716
6	40345115	42038721	2947	50	-3.9049e-05	4.6985e-08	0.00021676	-0.18015	0.85703
6	42038721	43756169	2157	50	2.7567e-05	3.3646e-08	0.00018343	0.15029	0.88054
6	43756169	45406563	2601	50	2.3993e-05	3.9753e-08	0.00019938	0.12034	0.90421
6	45406563	47311898	2866	50	-6.5925e-05	4.4981e-08	0.00021209	-0.31084	0.75592
6	47311898	48391125	1913	50	8.9175e-06	2.8155e-08	0.0001678	0.053145	0.95762
6	48391125	50386145	3475	50	-1.6529e-05	4.4363e-08	0.00021062	-0.078476	0.93745
6	50386145	52210476	3016	50	7.9857e-05	4.3203e-08	0.00020785	0.3842	0.70083
6	52210476	53279102	1856	50	4.2376e-05	2.8995e-08	0.00017028	0.24886	0.80347
6	53279102	55468270	4339	50	1.7553e-05	6.0843e-08	0.00024666	0.071164	0.94327
6	55468270	56105313	1365	42	-7.2567e-06	1.8929e-08	0.00013758	-0.052744	0.95794
6	56105313	57599465	1500	50	2.1877e-05	2.265e-08	0.0001505	0.14536	0.88442
6	57599465	61880512	1656	28	3.6921e-05	2.3999e-08	0.00015492	0.23833	0.81162
6	61880512	63552888	2937	50	-1.9843e-05	4.0535e-08	0.00020133	-0.09856	0.92149
6	63552888	65765742	3395	50	2.8462e-05	4.6883e-08	0.00021653	0.13145	0.89542
6	65765742	67329215	3690	50	-4.1148e-05	5.3129e-08	0.0002305	-0.17852	0.85832
6	67329215	68849483	3757	50	-1.8995e-06	5.1739e-08	0.00022746	-0.0083508	0.99334
6	68849483	69523448	1616	50	-9.9769e-06	2.3405e-08	0.00015299	-0.065214	0.948
6	69523448	71609510	3728	50	-9.0467e-05	5.2487e-08	0.0002291	-0.39488	0.69293
6	71609510	73450097	3233	50	2.7367e-05	4.6664e-08	0.00021602	0.12669	0.89919
6	73450097	75462003	3554	50	6.8238e-05	5.0371e-08	0.00022444	0.30404	0.7611
6	75462003	77414881	2482	50	3.2511e-06	3.5628e-08	0.00018875	0.017224	0.98626
6	77414881	78957728	3025	50	3.9148e-05	4.2777e-08	0.00020683	0.18928	0.84987
6	78957728	80691170	2949	50	7.0016e-05	4.3341e-08	0.00020819	0.33632	0.73663
6	80691170	81929222	2671	50	-8.0637e-05	3.5786e-08	0.00018917	-0.42626	0.66991
6	81929222	83127149	1748	50	-3.6655e-05	2.748e-08	0.00016577	-0.22112	0.825
6	83127149	85209989	2448	50	8.0944e-06	3.6322e-08	0.00019058	0.042471	0.96612
6	85209989	87069500	3360	50	2.7228e-05	4.5358e-08	0.00021298	0.12785	0.89827
6	87069500	88822140	2873	50	-8.5532e-05	4.0646e-08	0.00020161	-0.42425	0.67139
6	88822140	89973052	1942	50	5.3728e-05	2.965e-08	0.00017219	0.31202	0.75502
6	89973052	91843196	2934	50	3.3209e-05	4.5216e-08	0.00021264	0.15617	0.8759
6	91843196	93428644	2493	50	-4.2561e-05	3.8297e-08	0.0001957	-0.21748	0.82783
6	93428644	94118142	1526	50	3.1236e-05	2.3571e-08	0.00015353	0.20346	0.83878
6	94118142	94441175	435	16	4.5745e-05	6.5882e-09	8.1168e-05	0.56358	0.57304
6	94441175	97093511	4059	50	2.5539e-05	5.6999e-08	0.00023875	0.10697	0.91481
6	97093511	97842284	1190	50	-4.3682e-05	1.8018e-08	0.00013423	-0.32543	0.74486
6	97842284	100630146	3979	50	0.00014229	5.7531e-08	0.00023986	0.59321	0.55304
6	100630146	102636772	2697	50	3.0163e-05	4.205e-08	0.00020506	0.14709	0.88306
6	102636772	103983395	2388	50	4.4238e-05	3.301e-08	0.00018169	0.24349	0.80763
6	103983395	106056733	3582	50	6.974e-05	5.2048e-08	0.00022814	0.30569	0.75984
6	106056733	107450306	2748	50	5.9269e-07	4.1471e-08	0.00020364	0.0029104	0.99768
6	107450306	108464380	1403	50	-3.8623e-05	2.1958e-08	0.00014818	-0.26065	0.79437
6	108464380	110304247	2245	50	7.7302e-05	3.3587e-08	0.00018327	0.4218	0.67317
6	110304247	112345014	2869	50	-3.0286e-05	4.1807e-08	0.00020447	-0.14812	0.88225
6	112345014	114220833	2791	50	2.7627e-05	4.0203e-08	0.00020051	0.13779	0.89041
6	114220833	116131396	3067	50	7.3386e-05	4.3592e-08	0.00020879	0.35149	0.72522
6	116131396	117672972	2261	50	-3.834e-05	3.2952e-08	0.00018153	-0.21121	0.83272
6	117672972	118963115	1911	50	7.3513e-05	2.8222e-08	0.00016799	0.4376	0.66168
6	118963115	119963278	1645	50	3.3121e-05	2.4959e-08	0.00015799	0.20965	0.83394
6	119963278	120512128	1006	38	5.2062e-05	1.6195e-08	0.00012726	0.4091	0.68247
6	120512128	121905676	2366	50	3.0536e-06	3.4732e-08	0.00018636	0.016385	0.98693
6	121905676	123856181	3331	50	8.5289e-05	4.8914e-08	0.00022117	0.38564	0.69977
6	123856181	125424383	2130	50	2.8239e-05	3.4788e-08	0.00018651	0.15141	0.87966
6	125424383	127540461	1995	50	-1.7887e-05	3.1136e-08	0.00017645	-0.10137	0.91926
6	127540461	129861031	2887	50	-1.5887e-05	4.3432e-08	0.0002084	-0.076234	0.93923
6	129861031	130935454	2159	50	0.00012188	3.4512e-08	0.00018577	0.65608	0.51177
6	130935454	132765669	2742	50	-4.0894e-05	4.2993e-08	0.00020735	-0.19722	0.84365
6	132765669	134244243	2388	50	-9.9362e-05	3.7471e-08	0.00019357	-0.5133	0.60774
6	134244243	136224177	2625	50	8.0869e-05	4.2377e-08	0.00020586	0.39284	0.69444
6	136224177	137614218	1216	50	5.1043e-05	2.2377e-08	0.00014959	0.34122	0.73294
6	137614218	138822629	2147	50	4.2941e-05	3.5066e-08	0.00018726	0.22931	0.81863
6	138822629	139845436	1772	50	-7.8875e-06	2.8754e-08	0.00016957	-0.046515	0.9629
6	139845436	142288479	3073	50	-3.695e-05	4.6242e-08	0.00021504	-0.17183	0.86357
6	142288479	145319810	4058	50	1.2435e-05	6.2059e-08	0.00024912	0.049918	0.96019
6	145319810	146665424	1719	50	4.4531e-05	2.5018e-08	0.00015817	0.28154	0.7783
6	146665424	148920352	3703	50	7.5336e-06	5.8302e-08	0.00024146	0.031201	0.97511
6	148920352	150253404	2461	50	1.8606e-05	3.7254e-08	0.00019301	0.096396	0.92321
6	150253404	151912703	3843	50	-1.716e-05	5.9041e-08	0.00024298	-0.070623	0.9437
6	151912703	153094496	2210	50	9.408e-05	3.4103e-08	0.00018467	0.50945	0.61043
6	153094496	154974120	4101	50	2.8704e-05	5.9153e-08	0.00024321	0.11802	0.90605
6	154974120	156763326	3091	50	4.2189e-05	4.8926e-08	0.00022119	0.19074	0.84873
6	156763326	158218719	2049	50	3.7421e-05	3.4302e-08	0.00018521	0.20205	0.83988
6	158218719	160580497	5011	50	5.2333e-05	6.0276e-08	0.00024551	0.21316	0.8312
6	160580497	162169564	3216	50	3.9066e-05	4.8815e-08	0.00022094	0.17681	0.85965
6	162169564	162931203	1730	50	-1.7247e-05	2.7982e-08	0.00016728	-0.1031	0.91788
6	162931203	164383521	3160	50	3.6733e-05	4.7273e-08	0.00021742	0.16895	0.86584
6	164383521	165586864	2770	50	1.6929e-05	4.2149e-08	0.0002053	0.082456	0.93428
6	165586864	167024733	3459	50	-1.2898e-05	5.3941e-08	0.00023225	-0.055536	0.95571
6	167024733	168042835	2108	50	4.9602e-05	3.3234e-08	0.0001823	0.27209	0.78556
6	168042835	169382050	3715	50	5.5524e-05	5.6734e-08	0.00023819	0.23311	0.81568
6	169382050	170330173	1855	50	2.0874e-05	2.779e-08	0.0001667	0.12522	0.90035
6	170330173	171051270	1336	50	6.4684e-05	2.1295e-08	0.00014593	0.44325	0.65758
7	16161	972752	2097	50	7.8757e-05	3.5864e-08	0.00018938	0.41587	0.6775
7	972752	1353067	943	50	-9.3408e-05	1.652e-08	0.00012853	-0.72673	0.46739
7	1353067	2062398	1364	50	6.1302e-06	2.308e-08	0.00015192	0.040351	0.96781
7	2062398	2772227	1360	50	-0.00013642	2.3417e-08	0.00015303	-0.8915	0.37266
7	2772227	4573428	4510	50	1.875e-05	6.1391e-08	0.00024777	0.075675	0.93968
7	4573428	5416232	1859	50	5.814e-05	3.1402e-08	0.00017721	0.32809	0.74284
7	5416232	5854526	690	50	6.2384e-05	1.1581e-08	0.00010762	0.5797	0.56212
7	5854526	6573857	1114	50	-6.5245e-06	1.8483e-08	0.00013595	-0.047991	0.96172
7	6573857	7808752	2776	50	-9.1799e-05	4.485e-08	0.00021178	-0.43347	0.66468
7	7808752	9123423	3046	50	-4.5106e-05	5.0345e-08	0.00022438	-0.20103	0.84068
7	9123423	9987499	2349	50	-1.8132e-05	3.798e-08	0.00019489	-0.093039	0.92587
7	9987499	11299198	2867	50	5.4594e-05	4.7325e-08	0.00021754	0.25096	0.80185
7	11299198	12635461	3762	50	-1.9924e-05	6.0601e-08	0.00024617	-0.080936	0.93549
7	12635461	13884202	3122	50	-2.6632e-05	5.1191e-08	0.00022625	-0.11771	0.9063
7	13884202	15143657	2226	50	3.3429e-05	3.6588e-08	0.00019128	0.17477	0.86126
7	15143657	16902069	3557	50	-2.3205e-05	5.8521e-08	0.00024191	-0.095925	0.92358
7	16902069	19481547	3911	50	-3.0933e-05	6.0267e-08	0.00024549	-0.126	0.89973
7	19481547	20124908	1353	50	4.9182e-05	2.1652e-08	0.00014715	0.33424	0.7382
7	20124908	22507629	5130	50	4.0872e-05	6.1016e-08	0.00024701	0.16546	0.86858
7	22507629	23471442	1454	50	6.5871e-05	2.4219e-08	0.00015563	0.42327	0.6721
7	23471442	25077259	3242	50	-6.4744e-05	4.9847e-08	0.00022326	-0.28999	0.77183
7	25077259	25909555	1816	50	1.2624e-06	2.7946e-08	0.00016717	0.0075518	0.99397
7	25909555	28360309	3851	50	0.00010118	5.9579e-08	0.00024409	0.41452	0.67849
7	28360309	31137289	4863	50	5.0451e-05	6.0083e-08	0.00024512	0.20582	0.83693
7	31137289	33555768	4766	50	5.413e-05	6.0872e-08	0.00024672	0.2194	0.82634
7	33555768	36213538	4421	50	1.3928e-05	6.0365e-08	0.00024569	0.056687	0.95479
7	36213538	37555184	2455	50	2.9737e-05	3.9879e-08	0.0001997	0.14891	0.88162
7	37555184	38966703	3067	50	3.8989e-06	4.4673e-08	0.00021136	0.018447	0.98528
7	38966703	39862670	1405	50	3.2526e-05	2.1973e-08	0.00014823	0.21943	0.82632
7	39862670	42001811	2716	50	-5.4363e-05	4.1604e-08	0.00020397	-0.26652	0.78984
7	42001811	43159074	2140	50	2.9838e-05	2.9317e-08	0.00017122	0.17427	0.86166
7	43159074	44763828	2592	50	5.0195e-05	3.9562e-08	0.0001989	0.25236	0.80076
7	44763828	45952922	2003	50	4.1447e-05	3.1427e-08	0.00017728	0.2338	0.81514
7	45952922	46986720	2204	50	4.0197e-05	3.1437e-08	0.0001773	0.22671	0.82065
7	46986720	49212278	4726	50	-9.4149e-06	6.082e-08	0.00024662	-0.038176	0.96955
7	49212278	51675322	4511	50	0.00012636	6.4634e-08	0.00025423	0.49701	0.61918
7	51675322	53176312	3980	50	7.0672e-05	5.7787e-08	0.00024039	0.29399	0.76876
7	53176312	54222976	2282	50	-1.8773e-05	3.4335e-08	0.0001853	-0.10131	0.9193
7	54222976	55691584	3021	50	-5.0971e-05	4.4461e-08	0.00021086	-0.24173	0.80899
7	55691584	57382638	2794	50	4.9545e-05	3.9821e-08	0.00019955	0.24828	0.80391
7	57382638	63307359	2396	50	-2.1684e-05	3.7156e-08	0.00019276	-0.11249	0.91043
7	63307359	63641125	579	19	2.3517e-06	8.6551e-09	9.3033e-05	0.025278	0.97983
7	63641125	65689809	3022	50	8.1672e-05	4.0539e-08	0.00020134	0.40564	0.68501
7	65689809	68234074	5499	50	1.2108e-05	6.0386e-08	0.00024574	0.049271	0.9607
7	68234074	69085364	1708	50	1.3081e-05	2.5116e-08	0.00015848	0.082542	0.93422
7	69085364	71874885	4562	50	-1.4533e-05	6.1925e-08	0.00024885	-0.058401	0.95343
7	71874885	73334602	1273	50	-4.6889e-06	1.9486e-08	0.00013959	-0.03359	0.9732
7	73334602	76458564	2731	50	3.5274e-05	4.2774e-08	0.00020682	0.17056	0.86457
7	76458564	78093859	2961	50	-4.6392e-07	4.728e-08	0.00021744	-0.0021336	0.9983
7	78093859	79888069	3122	50	5.79e-05	4.6917e-08	0.0002166	0.26731	0.78923
7	79888069	82022686	3310	50	-4.9437e-05	5.1723e-08	0.00022743	-0.21738	0.82791
7	82022686	83801203	3369	50	8.4293e-05	5.2668e-08	0.00022949	0.3673	0.7134
7	83801203	85572182	2614	50	6.7673e-06	3.7557e-08	0.0001938	0.03492	0.97214
7	85572182	87825004	2886	50	1.0067e-05	4.0227e-08	0.00020057	0.050193	0.95997
7	87825004	90661784	5210	50	1.6203e-05	6.1026e-08	0.00024703	0.06559	0.9477
7	90661784	92493752	1858	50	2.565e-05	3.0232e-08	0.00017387	0.14752	0.88272
7	92493752	93966601	1629	50	-1.0618e-05	2.577e-08	0.00016053	-0.066142	0.94726
7	93966601	96073508	2858	50	1.2296e-05	4.3386e-08	0.00020829	0.059033	0.95293
7	96073508	97099570	1525	50	-4.37e-05	2.4706e-08	0.00015718	-0.27802	0.78099
7	97099570	98715474	2656	50	1.3961e-05	3.7962e-08	0.00019484	0.071653	0.94288
7	98715474	100196651	1232	50	3.0139e-05	1.8515e-08	0.00013607	0.2215	0.8247
7	100196651	101199253	1781	50	4.5122e-05	2.8214e-08	0.00016797	0.26863	0.78821
7	101199253	103197510	2468	50	6.7385e-05	3.774e-08	0.00019427	0.34687	0.72869
7	103197510	104159525	2227	50	0.00010248	3.5194e-08	0.0001876	0.54628	0.58487
7	104159525	105682905	2159	50	2.8917e-05	3.3352e-08	0.00018263	0.15834	0.87419
7	105682905	107780178	3236	50	-5.1334e-05	5.1993e-08	0.00022802	-0.22513	0.82188
7	107780178	109647594	3020	50	-4.0606e-06	4.4302e-08	0.00021048	-0.019292	0.98461
7	109647594	112618684	3686	50	7.1799e-05	5.825e-08	0.00024135	0.29749	0.76609
7	112618684	113712387	1350	50	3.1258e-05	2.0537e-08	0.00014331	0.21812	0.82734
7	113712387	116780178	3459	50	-5.2481e-05	4.9798e-08	0.00022316	-0.23517	0.81407
7	116780178	118351581	2043	50	-5.7963e-05	3.0381e-08	0.0001743	-0.33254	0.73948
7	118351581	121045273	2813	50	-3.0812e-05	3.7639e-08	0.00019401	-0.15882	0.87381
7	121045273	121933630	1432	50	-5.9259e-05	2.0505e-08	0.0001432	-0.41383	0.679
7	121933630	124156805	3483	50	-5.9738e-05	4.9308e-08	0.00022205	-0.26903	0.78791
7	124156805	124167552	27	3	1.6106e-05	1.1221e-09	3.3498e-05	0.48079	0.63067
7	124167552	126519170	4476	50	1.0359e-05	5.8915e-08	0.00024272	0.042679	0.96596
7	126519170	126869221	518	25	1.9483e-05	9.0126e-09	9.4935e-05	0.20522	0.8374
7	126869221	128778386	2912	50	5.4073e-05	4.316e-08	0.00020775	0.26028	0.79465
7	128778386	130422414	2413	50	-2.1374e-05	3.6405e-08	0.0001908	-0.11202	0.9108
7	130422414	132805848	3820	50	4.6491e-05	5.9262e-08	0.00024344	0.19098	0.84854
7	132805848	134307596	2175	50	8.3213e-05	3.2825e-08	0.00018118	0.45929	0.64602
7	134307596	135591083	2227	50	0.00010895	3.3744e-08	0.0001837	0.59311	0.55311
7	135591083	136876562	2161	50	-2.9922e-06	3.36e-08	0.0001833	-0.016324	0.98698
7	136876562	138744679	2856	50	1.7488e-05	4.7149e-08	0.00021714	0.080537	0.93581
7	138744679	139933177	1377	50	-2.538e-05	2.1488e-08	0.00014659	-0.17314	0.86254
7	139933177	140235210	717	50	4.0311e-05	1.1543e-08	0.00010744	0.37521	0.70751
7	140235210	141226557	1144	50	4.0892e-05	1.6963e-08	0.00013024	0.31396	0.75355
7	141226557	142656310	2040	50	3.386e-05	3.0316e-08	0.00017412	0.19447	0.84581
7	142656310	144968289	2883	50	6.5867e-05	4.3432e-08	0.0002084	0.31605	0.75196
7	144968289	146427960	2504	50	5.5992e-05	3.872e-08	0.00019677	0.28455	0.77599
7	146427960	147815318	3035	50	8.2322e-06	4.6847e-08	0.00021644	0.038035	0.96966
7	147815318	149840658	3343	50	8.2283e-05	5.2507e-08	0.00022914	0.35909	0.71953
7	149840658	150711505	1845	50	2.1338e-05	2.9014e-08	0.00017034	0.12527	0.90031
7	150711505	152249806	2166	50	2.0745e-05	3.4757e-08	0.00018643	0.11127	0.9114
7	152249806	153674019	3044	50	-2.7413e-05	4.7423e-08	0.00021777	-0.12588	0.89983
7	153674019	154964730	2492	50	-1.4714e-05	4.0008e-08	0.00020002	-0.073565	0.94136
7	154964730	156065250	2676	50	7.1033e-05	4.3277e-08	0.00020803	0.34146	0.73276
7	156065250	157634597	3066	50	-7.0871e-05	4.7615e-08	0.00021821	-0.32478	0.74534
7	157634597	159128575	3199	50	9.3168e-06	4.9398e-08	0.00022226	0.041919	0.96656
8	10422	1044217	2104	50	-2.8497e-05	3.5526e-08	0.00018848	-0.15119	0.87982
8	1044217	1163245	423	27	2.2915e-05	7.6735e-09	8.7599e-05	0.26159	0.79364
8	1163245	2042942	2457	50	4.8589e-06	4.103e-08	0.00020256	0.023988	0.98086
8	2042942	2573279	1493	50	6.8344e-05	2.5001e-08	0.00015812	0.43224	0.66557
8	2573279	3392926	2982	50	-3.3504e-05	4.8655e-08	0.00022058	-0.15189	0.87927
8	3392926	3783017	1876	50	5.3053e-05	3.1124e-08	0.00017642	0.30072	0.76363
8	3783017	4480476	2910	50	-1.3893e-05	4.802e-08	0.00021913	-0.063401	0.94945
8	4480476	5146927	2267	50	8.9167e-05	3.8455e-08	0.0001961	0.4547	0.64932
8	5146927	6142797	3945	50	-2.9596e-05	6.0697e-08	0.00024637	-0.12013	0.90438
8	6142797	7153079	2487	50	3.8379e-06	3.982e-08	0.00019955	0.019233	0.98466
8	7153079	9154694	2755	50	0.00010564	4.5781e-08	0.00021397	0.49371	0.62151
8	9154694	9640787	1177	50	8.3961e-05	2.1007e-08	0.00014494	0.57929	0.5624
8	9640787	10463197	2046	50	0.00012404	3.5285e-08	0.00018784	0.66034	0.50904
8	10463197	11278998	1758	50	0.00024161	3.1315e-08	0.00017696	1.3653	0.17215
8	11278998	13491775	4460	50	0.00021119	6.2781e-08	0.00025056	0.84285	0.39931
8	13491775	13944992	2151	50	6.6764e-06	3.4133e-08	0.00018475	0.036137	0.97117
8	13944992	15991660	5630	50	-6.8525e-05	6.1216e-08	0.00024742	-0.27696	0.78181
8	15991660	17387876	2768	50	2.5808e-05	4.5763e-08	0.00021392	0.12064	0.90397
8	17387876	17836399	1276	50	-8.2428e-06	2.0766e-08	0.0001441	-0.057201	0.95439
8	17836399	19492840	4223	50	2.5229e-05	5.9414e-08	0.00024375	0.1035	0.91756
8	19492840	20060856	1368	50	4.9224e-06	2.273e-08	0.00015076	0.03265	0.97395
8	20060856	21661737	3288	50	-4.2408e-05	5.2424e-08	0.00022896	-0.18522	0.85306
8	21661737	22897057	1967	50	1.2895e-05	3.2476e-08	0.00018021	0.071553	0.94296
8	22897057	24674718	3187	50	3.5712e-05	4.9644e-08	0.00022281	0.16028	0.87266
8	24674718	25483454	1376	50	4.0269e-05	2.0935e-08	0.00014469	0.27831	0.78077
8	25483454	26682525	2686	50	-4.0802e-05	4.1352e-08	0.00020335	-0.20065	0.84098
8	26682525	28162392	3243	50	6.6808e-05	4.7772e-08	0.00021857	0.30566	0.75986
8	28162392	29327896	1476	50	-1.7968e-05	2.2862e-08	0.0001512	-0.11884	0.90541
8	29327896	31133729	2603	50	7.7368e-06	3.9331e-08	0.00019832	0.039011	0.96888
8	31133729	31548360	757	38	3.9777e-05	1.1692e-08	0.00010813	0.36786	0.71298
8	31548360	32977218	2252	50	4.5207e-05	3.4238e-08	0.00018504	0.24431	0.80699
8	32977218	35317232	3350	50	4.5734e-05	4.5429e-08	0.00021314	0.21457	0.8301
8	35317232	37379389	1669	50	1.2072e-05	2.5029e-08	0.00015821	0.076306	0.93918
8	37379389	38938806	1600	50	9.8439e-05	2.5846e-08	0.00016077	0.61231	0.54033
8	38938806	40703337	3159	50	-2.3502e-06	4.7077e-08	0.00021697	-0.010832	0.99136
8	40703337	41721454	1965	50	-3.5258e-05	3.0257e-08	0.00017395	-0.2027	0.83937
8	41721454	42773823	929	50	-3.4378e-05	1.4615e-08	0.00012089	-0.28437	0.77613
8	42773823	46841315	520	25	-3.685e-05	7.928e-09	8.904e-05	-0.41386	0.67898
8	46841315	50082470	2601	50	4.2852e-05	3.9676e-08	0.00019919	0.21513	0.82966
8	50082470	53302930	5209	50	-1.8636e-05	6.0575e-08	0.00024612	-0.075718	0.93964
8	53302930	54418044	2161	50	-3.0026e-05	3.1988e-08	0.00017885	-0.16788	0.86668
8	54418044	55945581	2133	50	-2.9719e-05	3.2006e-08	0.0001789	-0.16612	0.86807
8	55945581	56956383	1606	50	1.5269e-05	2.3862e-08	0.00015447	0.098844	0.92126
8	56956383	59068651	3933	50	2.8241e-05	5.4944e-08	0.0002344	0.12048	0.9041
8	59068651	59728100	1283	50	-2.3575e-05	1.9301e-08	0.00013893	-0.16969	0.86525
8	59728100	62329099	3786	50	2.6428e-05	5.4644e-08	0.00023376	0.11306	0.90999
8	62329099	63349306	1710	50	1.9654e-06	2.5192e-08	0.00015872	0.012382	0.99012
8	63349306	65232872	2704	50	5.6416e-07	3.9047e-08	0.0001976	0.002855	0.99772
8	65232872	66489090	1647	50	3.8175e-05	2.489e-08	0.00015777	0.24198	0.8088
8	66489090	69863057	4241	50	-4.6971e-05	5.9914e-08	0.00024477	-0.1919	0.84782
8	69863057	70867979	1756	50	3.117e-05	2.7669e-08	0.00016634	0.18739	0.85136
8	70867979	72289454	2236	50	-5.0189e-05	3.0907e-08	0.0001758	-0.28548	0.77528
8	72289454	73817199	3076	50	1.5123e-05	4.5141e-08	0.00021246	0.071181	0.94325
8	73817199	75445064	2583	50	-2.4492e-05	3.997e-08	0.00019992	-0.12251	0.9025
8	75445064	76456542	1542	50	-4.6015e-07	2.3378e-08	0.0001529	-0.0030095	0.9976
8	76456542	79132861	4500	50	-1.573e-06	5.9656e-08	0.00024425	-0.0064403	0.99486
8	79132861	81956395	3785	50	6.1405e-05	5.579e-08	0.0002362	0.25997	0.79489
8	81956395	82693739	1043	50	2.2897e-05	1.5565e-08	0.00012476	0.18352	0.85439
8	82693739	84225589	3028	50	2.5669e-05	4.1115e-08	0.00020277	0.12659	0.89926
8	84225589	85955619	2693	50	4.3205e-05	3.8086e-08	0.00019516	0.22139	0.82479
8	85955619	87411709	1302	49	6.7094e-05	1.9524e-08	0.00013973	0.48017	0.6311
8	87411709	89085481	2699	50	1.2822e-05	4.1768e-08	0.00020437	0.062738	0.94997
8	89085481	90638162	2361	50	6.4835e-05	3.3084e-08	0.00018189	0.35645	0.7215
8	90638162	93554386	3196	50	-6.103e-05	5.0881e-08	0.00022557	-0.27056	0.78673
8	93554386	95005527	1655	50	0.0001187	2.5506e-08	0.00015971	0.74322	0.45735
8	95005527	96534806	2837	50	-2.9269e-05	4.4063e-08	0.00020991	-0.13944	0.88911
8	96534806	99401581	4492	50	6.8415e-06	5.9635e-08	0.0002442	0.028016	0.97765
8	99401581	101620958	1821	50	5.3863e-05	2.6449e-08	0.00016263	0.3312	0.74049
8	101620958	104123306	4126	50	9.2689e-06	6.0425e-08	0.00024581	0.037707	0.96992
8	104123306	104988752	1923	50	4.5665e-05	2.5465e-08	0.00015958	0.28616	0.77476
8	104988752	107410754	3941	50	-5.0772e-05	5.8255e-08	0.00024136	-0.21036	0.83339
8	107410754	108648177	2120	50	1.8827e-05	3.1468e-08	0.00017739	0.10613	0.91548
8	108648177	109248173	956	42	1.8547e-07	1.5592e-08	0.00012487	0.0014853	0.99881
8	109248173	110484314	2008	50	7.4298e-05	2.8393e-08	0.0001685	0.44093	0.65926
8	110484314	111850847	1464	50	5.1856e-05	2.1686e-08	0.00014726	0.35214	0.72473
8	111850847	113064320	1541	45	-1.6519e-05	2.1011e-08	0.00014495	-0.11396	0.90927
8	113064320	116096495	5081	50	6.3884e-06	6.0097e-08	0.00024515	0.02606	0.97921
8	116096495	119685457	4398	50	-7.6716e-06	6.0612e-08	0.0002462	-0.031161	0.97514
8	119685457	121201700	2582	50	-6.6923e-05	3.893e-08	0.00019731	-0.33918	0.73448
8	121201700	124861459	5895	50	-1.3942e-05	6.0305e-08	0.00024557	-0.056774	0.95473
8	124861459	125683719	1460	50	4.5409e-05	2.3227e-08	0.0001524	0.29795	0.76574
8	125683719	126410917	1270	50	-0.00015445	2.1952e-08	0.00014816	-1.0425	0.29719
8	126410917	128659111	4137	50	-3.1267e-05	6.103e-08	0.00024704	-0.12657	0.89928
8	128659111	130381139	2936	50	-5.0586e-06	4.5323e-08	0.00021289	-0.023761	0.98104
8	130381139	131639625	2283	50	-2.9831e-05	3.562e-08	0.00018873	-0.15806	0.87441
8	131639625	133351144	3426	50	-5.0685e-05	5.163e-08	0.00022722	-0.22306	0.82349
8	133351144	134570001	2491	50	7.7549e-05	3.9665e-08	0.00019916	0.38938	0.69699
8	134570001	136035605	3401	50	-3.6293e-05	5.2588e-08	0.00022932	-0.15826	0.87425
8	136035605	137524151	2612	50	-5.0696e-05	3.9755e-08	0.00019939	-0.25426	0.79929
8	137524151	139254830	3954	50	-3.5808e-06	5.7501e-08	0.00023979	-0.014933	0.98809
8	139254830	140725643	2817	50	-5.3444e-05	4.4523e-08	0.000211	-0.25328	0.80005
8	140725643	143044914	3927	50	-3.2872e-05	6.1052e-08	0.00024709	-0.13304	0.89416
8	143044914	144236881	2749	50	-1.6495e-05	4.2703e-08	0.00020665	-0.079823	0.93638
8	144236881	146303867	2510	50	-6.1253e-05	4.1823e-08	0.00020451	-0.29952	0.76455
9	10023	1079707	2571	50	0.00013419	4.2623e-08	0.00020645	0.64996	0.51572
9	1079707	1916877	2154	50	1.8831e-05	3.5046e-08	0.00018721	0.10059	0.91988
9	1916877	3190064	2929	50	4.7933e-05	4.828e-08	0.00021973	0.21815	0.82731
9	3190064	4495328	2476	50	-5.4564e-06	4.2077e-08	0.00020513	-0.0266	0.97878
9	4495328	4884926	886	50	-9.5289e-05	1.4774e-08	0.00012155	-0.78395	0.43307
9	4884926	6557589	2515	50	-2.0404e-05	4.1195e-08	0.00020296	-0.10053	0.91992
9	6557589	7154923	1592	50	-5.7156e-05	2.6465e-08	0.00016268	-0.35134	0.72534
9	7154923	8456299	3385	50	-2.6155e-06	5.4535e-08	0.00023353	-0.0112	0.99106
9	8456299	9166403	1575	50	-1.9831e-05	2.5756e-08	0.00016049	-0.12357	0.90166
9	9166403	10879253	4066	50	-4.1602e-05	6.0623e-08	0.00024622	-0.16896	0.86583
9	10879253	12276489	3405	50	1.066e-05	5.5551e-08	0.00023569	0.045229	0.96392
9	12276489	14836363	5133	50	6.3612e-05	6.1665e-08	0.00024832	0.25617	0.79782
9	14836363	16659655	3193	50	8.4568e-05	5.1994e-08	0.00022802	0.37088	0.71073
9	16659655	18661051	4278	50	-7.6237e-05	6.0885e-08	0.00024675	-0.30897	0.75735
9	18661051	20463534	3365	50	3.7729e-05	5.5238e-08	0.00023503	0.16053	0.87246
9	20463534	22206559	2708	50	-4.089e-05	4.4563e-08	0.0002111	-0.1937	0.84641
9	22206559	24158518	2715	50	4.1974e-05	4.6818e-08	0.00021638	0.19399	0.84619
9	24158518	25330810	1604	50	1.9244e-06	2.6052e-08	0.00016141	0.011922	0.99049
9	25330810	26111757	1405	50	3.453e-05	2.3643e-08	0.00015376	0.22457	0.82232
9	26111757	28224283	3756	50	9.5776e-05	6.14e-08	0.00024779	0.38652	0.69911
9	28224283	28811584	1122	50	3.1445e-05	1.8251e-08	0.0001351	0.23276	0.81595
9	28811584	30387392	3498	50	-1.3086e-05	5.165e-08	0.00022727	-0.057582	0.95408
9	30387392	31310383	1731	50	-8.5824e-06	2.6226e-08	0.00016195	-0.052996	0.95774
9	31310383	32019368	1598	50	-2.7516e-05	2.1878e-08	0.00014791	-0.18603	0.85242
9	32019368	33578334	3084	50	-6.9349e-05	4.6004e-08	0.00021449	-0.32333	0.74645
9	33578334	34642243	1834	50	3.0876e-07	2.3567e-08	0.00015352	0.0020112	0.9984
9	34642243	36743283	2613	50	6.6607e-05	4.0675e-08	0.00020168	0.33026	0.7412
9	36743283	38641599	3179	50	-3.0694e-05	4.8459e-08	0.00022013	-0.13943	0.88911
9	38641599	65472190	695	50	8.2121e-05	1.1252e-08	0.00010608	0.77418	0.43883
9	65472190	72512711	2410	50	-1.7434e-05	3.719e-08	0.00019285	-0.090404	0.92797
9	72512711	72753755	467	23	-6.4661e-05	7.3869e-09	8.5947e-05	-0.75234	0.45185
9	72753755	74253040	2556	50	1.0372e-05	3.7797e-08	0.00019441	0.053352	0.95745
9	74253040	76203946	2854	50	2.092e-05	4.0422e-08	0.00020105	0.10405	0.91713
9	76203946	76973081	1080	47	2.7691e-05	1.6026e-08	0.00012659	0.21873	0.82686
9	76973081	78900183	3554	50	6.4864e-05	5.5472e-08	0.00023552	0.2754	0.78301
9	78900183	79471208	1204	50	-2.0842e-05	2.006e-08	0.00014163	-0.14715	0.88301
9	79471208	81079055	2551	50	5.5816e-05	4.0572e-08	0.00020143	0.27711	0.7817
9	81079055	82590928	2376	50	5.5362e-05	3.9728e-08	0.00019932	0.27776	0.7812
9	82590928	84211233	3716	50	7.5507e-05	5.5483e-08	0.00023555	0.32056	0.74855
9	84211233	85440801	1341	50	6.7196e-05	2.2649e-08	0.0001505	0.44649	0.65524
9	85440801	86938196	2589	50	-2.7176e-06	3.9966e-08	0.00019991	-0.013594	0.98915
9	86938196	88109333	1850	50	-0.00011858	2.887e-08	0.00016991	-0.69787	0.48526
9	88109333	88590417	404	27	-1.1143e-05	7.1018e-09	8.4272e-05	-0.13222	0.89481
9	88590417	90136246	2505	50	6.1395e-05	3.9374e-08	0.00019843	0.30941	0.75701
9	90136246	92528698	4485	50	5.5147e-07	6.0104e-08	0.00024516	0.0022494	0.99821
9	92528698	94167203	2796	50	1.8142e-05	4.2349e-08	0.00020579	0.08816	0.92975
9	94167203	96671698	4344	50	2.4713e-05	6.1114e-08	0.00024721	0.099965	0.92037
9	96671698	98922040	3421	50	9.018e-05	4.9942e-08	0.00022348	0.40353	0.68656
9	98922040	101592859	3675	50	-2.3905e-05	5.5083e-08	0.0002347	-0.10185	0.91887
9	101592859	104624437	4468	50	-3.5329e-05	6.0887e-08	0.00024675	-0.14317	0.88615
9	104624437	105967976	3413	50	2.6488e-05	5.0423e-08	0.00022455	0.11796	0.9061
9	105967976	107581749	3247	50	-4.828e-05	4.6658e-08	0.000216	-0.22352	0.82313
9	107581749	109298754	2759	50	8.2333e-05	4.1916e-08	0.00020474	0.40214	0.68758
9	109298754	110695062	2426	50	4.7387e-05	3.9356e-08	0.00019838	0.23887	0.81121
9	110695062	112778024	4327	50	2.4505e-05	6.1438e-08	0.00024787	0.098862	0.92125
9	112778024	114831082	4225	50	1.3776e-05	6.0316e-08	0.00024559	0.056093	0.95527
9	114831082	115693145	1564	50	1.5382e-05	2.0637e-08	0.00014366	0.10707	0.91473
9	115693145	117019801	2486	50	7.0242e-05	3.7445e-08	0.00019351	0.36299	0.71661
9	117019801	117921960	1643	50	-1.562e-05	2.8917e-08	0.00017005	-0.091858	0.92681
9	117921960	121321537	5953	50	1.2808e-05	6.2205e-08	0.00024941	0.051351	0.95905
9	121321537	122260297	1407	50	4.0385e-05	2.2813e-08	0.00015104	0.26738	0.78917
9	122260297	124871322	3109	50	5.3455e-05	4.9e-08	0.00022136	0.24149	0.80918
9	124871322	126971887	2644	50	-3.9079e-05	4.219e-08	0.0002054	-0.19026	0.84911
9	126971887	129059665	2150	50	-8.2476e-06	3.5507e-08	0.00018843	-0.043769	0.96509
9	129059665	130055510	1375	50	-4.5959e-05	2.2074e-08	0.00014857	-0.30934	0.75707
9	130055510	132165470	2160	50	4.4532e-05	3.3955e-08	0.00018427	0.24167	0.80904
9	132165470	133223217	1796	50	-4.7495e-05	2.6909e-08	0.00016404	-0.28954	0.77217
9	133223217	134127888	1500	50	-2.219e-05	2.4225e-08	0.00015564	-0.14257	0.88663
9	134127888	135298842	1771	50	-1.1368e-05	2.8067e-08	0.00016753	-0.067858	0.9459
9	135298842	137041122	3688	50	0.00013009	5.88e-08	0.00024249	0.53648	0.59163
9	137041122	137589364	1062	50	-1.3178e-07	1.7298e-08	0.00013152	-0.001002	0.9992
9	137589364	138938978	3057	50	-5.78e-06	5.0909e-08	0.00022563	-0.025617	0.97956
9	138938978	139500342	938	50	2.2643e-05	1.5938e-08	0.00012625	0.17936	0.85765
9	139500342	141144796	2028	50	5.6265e-05	3.3695e-08	0.00018356	0.30652	0.75921
10	60523	751339	582	33	-1.853e-05	1.0451e-08	0.00010223	-0.18126	0.85616
10	751339	1523544	1600	50	1.1068e-05	2.662e-08	0.00016316	0.067836	0.94592
10	1523544	2254500	1971	50	1.2816e-05	3.1066e-08	0.00017625	0.072715	0.94203
10	2254500	3352699	2887	50	1.1475e-05	4.5237e-08	0.00021269	0.053954	0.95697
10	3352699	4572274	2539	50	5.7488e-05	3.9375e-08	0.00019843	0.28971	0.77204
10	4572274	5983762	3537	50	4.9324e-05	5.3558e-08	0.00023143	0.21313	0.83122
10	5983762	7171484	2718	50	-3.3644e-05	4.458e-08	0.00021114	-0.15934	0.8734
10	7171484	8774665	3728	50	1.4669e-05	5.8713e-08	0.00024231	0.060539	0.95173
10	8774665	10249396	2831	50	2.3897e-05	4.439e-08	0.00021069	0.11342	0.9097
10	10249396	12586797	4597	50	2.2639e-05	6.1394e-08	0.00024778	0.091369	0.9272
10	12586797	13321600	1731	50	-1.9595e-05	2.7827e-08	0.00016682	-0.11747	0.90649
10	13321600	15026068	3758	50	-5.06e-05	6.0434e-08	0.00024583	-0.20583	0.83692
10	15026068	16551767	2740	50	9.346e-07	4.4591e-08	0.00021117	0.0044259	0.99647
10	16551767	18537267	3335	50	-1.1297e-05	5.2979e-08	0.00023017	-0.049083	0.96085
10	18537267	19716878	3006	50	-3.0461e-05	4.6367e-08	0.00021533	-0.14146	0.88751
10	19716878	22772283	4526	50	-4.4686e-05	6.141e-08	0.00024781	-0.18032	0.8569
10	22772283	23175132	547	29	4.9255e-05	9.5731e-09	9.7842e-05	0.50341	0.61467
10	23175132	25578596	3308	50	4.8405e-05	5.2559e-08	0.00022926	0.21114	0.83278
10	25578596	26888684	3289	50	-9.9547e-06	4.6848e-08	0.00021644	-0.045992	0.96332
10	26888684	29323236	4971	50	3.0554e-05	6.0859e-08	0.0002467	0.12385	0.90143
10	29323236	29783692	1202	50	4.5041e-06	1.914e-08	0.00013835	0.032556	0.97403
10	29783692	30458838	1544	50	-2.3918e-05	2.4178e-08	0.00015549	-0.15382	0.87775
10	30458838	31907519	2353	50	-3.0247e-05	3.4834e-08	0.00018664	-0.16206	0.87126
10	31907519	33707968	3442	50	5.7473e-05	4.7573e-08	0.00021811	0.2635	0.79216
10	33707968	35109355	2181	50	4.7875e-05	3.4956e-08	0.00018697	0.25606	0.7979
10	35109355	36572508	2138	50	3.1865e-05	3.0876e-08	0.00017571	0.18135	0.8561
10	36572508	37790029	2029	50	1.0665e-05	2.8895e-08	0.00016998	0.06274	0.94997
10	37790029	42372579	2208	30	-1.8699e-05	2.621e-08	0.00016189	-0.1155	0.90805
10	42372579	43894771	2658	50	-4.6096e-05	3.7054e-08	0.0001925	-0.23946	0.81075
10	43894771	44730075	1681	50	1.7457e-05	2.399e-08	0.00015489	0.11271	0.91026
10	44730075	48760450	3798	50	5.4336e-05	5.4915e-08	0.00023434	0.23187	0.81664
10	48760450	50840915	2626	50	-5.8605e-06	3.9466e-08	0.00019866	-0.0295	0.97647
10	50840915	53616629	3074	50	-6.1063e-06	4.747e-08	0.00021788	-0.028027	0.97764
10	53616629	55103572	3275	50	1.8573e-05	5.0261e-08	0.00022419	0.082847	0.93397
10	55103572	57031140	4544	50	4.2532e-05	6.1035e-08	0.00024705	0.17216	0.86332
10	57031140	57662146	1145	37	2.8904e-05	1.7697e-08	0.00013303	0.21728	0.82799
10	57662146	58959528	2786	50	8.5912e-05	3.9086e-08	0.0001977	0.43455	0.66389
10	58959528	60289987	2907	50	-1.6506e-05	3.9303e-08	0.00019825	-0.083257	0.93365
10	60289987	61891409	2388	50	4.2274e-05	3.7129e-08	0.00019269	0.21939	0.82635
10	61891409	62659679	1419	50	6.2293e-05	2.2403e-08	0.00014968	0.41618	0.67728
10	62659679	63341695	707	35	2.0568e-05	1.1177e-08	0.00010572	0.19455	0.84574
10	63341695	65794114	3947	50	-1.3575e-05	5.4413e-08	0.00023327	-0.058197	0.95359
10	65794114	67549615	3021	50	4.8945e-05	4.3349e-08	0.0002082	0.23508	0.81415
10	67549615	69900148	4680	50	2.5963e-05	6.0103e-08	0.00024516	0.1059	0.91566
10	69900148	70195991	666	26	2.8461e-05	9.9838e-09	9.9919e-05	0.28485	0.77576
10	70195991	72220850	4106	50	5.2016e-05	6e-08	0.00024495	0.21236	0.83183
10	72220850	73508512	3062	50	-2.6e-05	4.7937e-08	0.00021894	-0.11875	0.90547
10	73508512	75422550	2032	50	-7.5065e-05	2.6709e-08	0.00016343	-0.45931	0.64601
10	75422550	78706814	3295	50	9.9891e-05	5.0078e-08	0.00022378	0.44638	0.65532
10	78706814	80876749	3547	50	2.284e-05	5.443e-08	0.0002333	0.097899	0.92201
10	80876749	82414679	3080	50	-6.571e-05	4.6165e-08	0.00021486	-0.30583	0.75974
10	82414679	84383745	3586	50	-1.6428e-05	5.2316e-08	0.00022873	-0.071822	0.94274
10	84383745	85458703	2472	50	6.9115e-05	3.5531e-08	0.0001885	0.36667	0.71387
10	85458703	87937577	4685	50	-2.7796e-05	6.0468e-08	0.0002459	-0.11304	0.91
10	87937577	89127064	1619	50	9.6543e-05	2.5219e-08	0.00015881	0.60793	0.54323
10	89127064	91013381	2687	50	1.6236e-05	4.134e-08	0.00020332	0.079855	0.93635
10	91013381	92006581	1813	50	3.9654e-05	2.8057e-08	0.0001675	0.23674	0.81286
10	92006581	93335047	1973	50	5.9946e-05	3.1834e-08	0.00017842	0.33598	0.73688
10	93335047	95396368	3353	50	7.4694e-05	4.8278e-08	0.00021972	0.33995	0.7339
10	95396368	96221243	1083	50	4.2264e-05	1.792e-08	0.00013387	0.31572	0.75222
10	96221243	97822357	2706	50	2.1936e-05	3.7364e-08	0.0001933	0.11348	0.90965
10	97822357	100241302	3561	50	-8.5657e-06	5.4595e-08	0.00023366	-0.03666	0.97076
10	100241302	100668400	667	24	1.605e-05	9.7394e-09	9.8688e-05	0.16263	0.87081
10	100668400	102949239	3209	50	-7.0113e-05	4.6415e-08	0.00021544	-0.32544	0.74485
10	102949239	104380410	1437	50	-2.4485e-05	2.2322e-08	0.0001494	-0.16388	0.86982
10	104380410	106695048	3054	50	7.2644e-05	4.65e-08	0.00021564	0.33688	0.73621
10	106695048	108726686	3374	50	0.00015943	4.9314e-08	0.00022207	0.71791	0.47281
10	108726686	110317705	3250	50	2.4187e-05	4.8128e-08	0.00021938	0.11025	0.91221
10	110317705	112561493	3480	50	-2.7502e-06	4.8415e-08	0.00022003	-0.012499	0.99003
10	112561493	115328432	3879	50	7.687e-05	6.1086e-08	0.00024716	0.31102	0.75579
10	115328432	116421406	1937	50	2.0374e-06	2.9519e-08	0.00017181	0.011858	0.99054
10	116421406	119523934	4260	50	-2.0997e-05	6.1689e-08	0.00024837	-0.084539	0.93263
10	119523934	120591353	1732	50	1.0417e-05	2.7515e-08	0.00016588	0.062799	0.94993
10	120591353	122407323	3244	50	-1.2729e-05	4.9256e-08	0.00022194	-0.057356	0.95426
10	122407323	123231465	1519	50	8.3253e-05	2.452e-08	0.00015659	0.53166	0.59496
10	123231465	123900545	1404	50	-2.2502e-05	2.1778e-08	0.00014757	-0.15248	0.87881
10	123900545	125869346	3933	50	-2.1498e-05	5.9965e-08	0.00024488	-0.087791	0.93004
10	125869346	128001098	4127	50	9.9024e-05	6.1052e-08	0.00024709	0.40077	0.68859
10	128001098	129154362	2032	50	6.2135e-05	3.2444e-08	0.00018012	0.34496	0.73012
10	129154362	130844284	4355	50	-2.6052e-05	6.0746e-08	0.00024647	-0.1057	0.91582
10	130844284	131741327	1772	50	-1.6299e-05	2.9258e-08	0.00017105	-0.095286	0.92409
10	131741327	132580245	2133	50	-2.8914e-05	3.1601e-08	0.00017777	-0.16265	0.87079
10	132580245	134336329	4795	50	-2.9001e-05	6.0412e-08	0.00024579	-0.11799	0.90607
10	134336329	134494673	174	12	4.8771e-05	3.2931e-09	5.7386e-05	0.84989	0.39539
10	134494673	135523865	1703	50	5.4364e-05	2.7221e-08	0.00016499	0.3295	0.74178
11	70855	1213590	2132	50	-2.8656e-05	3.4068e-08	0.00018458	-0.15525	0.87662
11	1213590	3665481	5536	50	-1.3764e-05	6.0938e-08	0.00024686	-0.055756	0.95554
11	3665481	4746709	2118	50	6.6529e-05	3.2119e-08	0.00017922	0.37122	0.71047
11	4746709	6322869	4491	50	1.9622e-05	6.1028e-08	0.00024704	0.079431	0.93669
11	6322869	7436701	2139	50	2.7568e-05	3.3583e-08	0.00018326	0.15043	0.88042
11	7436701	8333274	2092	50	7.5922e-05	3.4868e-08	0.00018673	0.40658	0.68431
11	8333274	9087317	1265	50	0.00010417	2.0952e-08	0.00014475	0.71963	0.47175
11	9087317	10952027	3351	50	-1.4488e-05	5.2782e-08	0.00022974	-0.063064	0.94972
11	10952027	12564229	3963	50	3.2161e-05	6.1552e-08	0.0002481	0.12963	0.89686
11	12564229	13373124	1587	50	-4.1691e-05	2.4969e-08	0.00015802	-0.26384	0.7919
11	13373124	15742552	3347	50	8.8041e-05	4.9134e-08	0.00022166	0.39718	0.69123
11	15742552	17578402	2541	50	-1.1134e-05	3.8072e-08	0.00019512	-0.057062	0.9545
11	17578402	19569535	3659	50	1.0338e-05	5.5266e-08	0.00023509	0.043973	0.96493
11	19569535	21017138	2809	50	2.6889e-05	4.6042e-08	0.00021457	0.12531	0.90028
11	21017138	22374142	2562	50	6.4346e-05	3.9539e-08	0.00019884	0.3236	0.74624
11	22374142	24088517	3602	50	-5.1091e-05	5.4338e-08	0.0002331	-0.21918	0.82651
11	24088517	26045753	4776	50	-8.8532e-06	6.0263e-08	0.00024549	-0.036064	0.97123
11	26045753	27020461	1997	50	3.2987e-05	2.8726e-08	0.00016949	0.19463	0.84568
11	27020461	28481593	1649	50	-7.8555e-06	2.4772e-08	0.00015739	-0.04991	0.96019
11	28481593	30141357	2051	50	2.0158e-05	3.0691e-08	0.00017519	0.11507	0.90839
11	30141357	32276901	2627	50	5.5841e-05	4.0129e-08	0.00020032	0.27875	0.78043
11	32276901	33958739	2653	50	-2.7273e-05	3.9502e-08	0.00019875	-0.13722	0.89085
11	33958739	35502605	3297	50	6.1199e-05	4.6953e-08	0.00021669	0.28243	0.77761
11	35502605	37116815	2786	50	7.6388e-05	4.293e-08	0.0002072	0.36867	0.71237
11	37116815	39382003	3190	50	9.2651e-05	4.3065e-08	0.00020752	0.44646	0.65526
11	39382003	42310003	4729	50	-2.8531e-05	6.035e-08	0.00024566	-0.11614	0.90754
11	42310003	44693799	4598	50	-2.7908e-05	6.0612e-08	0.00024619	-0.11336	0.90975
11	44693799	47006137	2907	50	0.00011562	4.4342e-08	0.00021058	0.54908	0.58295
11	47006137	49866050	4194	50	2.0796e-05	5.2049e-08	0.00022814	0.091152	0.92737
11	49866050	54695473	3828	27	-8.3438e-05	4.357e-08	0.00020873	-0.39973	0.68935
11	54695473	55082657	749	13	-9.5128e-06	9.6044e-09	9.8002e-05	-0.097067	0.92267
11	55082657	58457495	7732	50	6.9294e-05	6.11e-08	0.00024718	0.28033	0.77922
11	58457495	58780549	423	18	-4.0677e-06	6.3932e-09	7.9958e-05	-0.050873	0.95943
11	58780549	62223771	4541	50	6.6252e-05	6.1558e-08	0.00024811	0.26703	0.78945
11	62223771	63804569	1578	50	6.473e-05	2.5061e-08	0.00015831	0.40889	0.68262
11	63804569	65898631	2171	50	1.3602e-06	3.4493e-08	0.00018572	0.0073239	0.99416
11	65898631	68005825	2037	50	-7.0499e-06	3.2002e-08	0.00017889	-0.039409	0.96856
11	68005825	69516130	2390	50	5.3712e-05	3.6988e-08	0.00019232	0.27928	0.78003
11	69516130	70926292	2494	50	-2.7367e-05	4.0023e-08	0.00020006	-0.1368	0.89119
11	70926292	72286017	1651	50	-3.8622e-05	2.4729e-08	0.00015725	-0.2456	0.80599
11	72286017	74412351	2739	50	5.5075e-05	3.9494e-08	0.00019873	0.27714	0.78168
11	74412351	76797209	3132	50	3.553e-05	4.7243e-08	0.00021735	0.16346	0.87015
11	76797209	78355058	2245	50	5.1283e-05	3.2379e-08	0.00017994	0.28499	0.77565
11	78355058	80722373	3872	50	-2.6791e-05	6.1326e-08	0.00024764	-0.10819	0.91385
11	80722373	81266712	1241	50	8.7356e-06	2.0331e-08	0.00014259	0.061264	0.95115
11	81266712	84381272	5421	50	-1.0256e-05	6.1063e-08	0.00024711	-0.041502	0.9669
11	84381272	86619301	3288	50	2.9402e-05	5.0555e-08	0.00022484	0.13077	0.89596
11	86619301	87430235	1966	50	-1.653e-05	2.9365e-08	0.00017136	-0.096462	0.92315
11	87430235	89208936	2905	50	6.4011e-05	4.5409e-08	0.00021309	0.30039	0.76388
11	89208936	90966490	2641	50	-9.2845e-05	3.7812e-08	0.00019445	-0.47747	0.63303
11	90966490	92077144	1874	50	-2.0919e-05	2.8583e-08	0.00016906	-0.12374	0.90152
11	92077144	93276157	1802	50	4.4828e-07	2.7125e-08	0.0001647	0.0027219	0.99783
11	93276157	94242260	1433	50	-7.0883e-05	2.192e-08	0.00014805	-0.47876	0.63211
11	94242260	95726041	2011	50	-3.3729e-05	3.3409e-08	0.00018278	-0.18453	0.8536
11	95726041	97057058	2092	50	4.204e-05	3.338e-08	0.0001827	0.23011	0.81801
11	97057058	98705065	3378	50	1.8718e-05	5.1138e-08	0.00022614	0.082774	0.93403
11	98705065	100417169	3981	50	5.6048e-05	6.1087e-08	0.00024716	0.22677	0.8206
11	100417169	101331121	2057	50	3.6077e-05	2.9692e-08	0.00017231	0.20937	0.83416
11	101331121	103959636	5552	50	4.9423e-05	6.0171e-08	0.0002453	0.20148	0.84032
11	103959636	104873284	1488	46	-1.7078e-05	2.0374e-08	0.00014274	-0.11964	0.90477
11	104873284	106520894	2384	50	-0.00010498	3.4556e-08	0.00018589	-0.56474	0.57225
11	106520894	107844200	2521	50	2.9678e-05	3.8881e-08	0.00019718	0.15051	0.88036
11	107844200	108437037	629	21	6.1466e-05	1.0513e-08	0.00010253	0.59949	0.54885
11	108437037	109866116	1640	50	5.8021e-05	2.5191e-08	0.00015872	0.36556	0.71469
11	109866116	111114397	2198	50	4.3972e-05	3.2825e-08	0.00018118	0.2427	0.80823
11	111114397	112459488	1498	50	3.1547e-05	2.5002e-08	0.00015812	0.19951	0.84186
11	112459488	114257728	3036	50	4.2943e-05	4.8094e-08	0.0002193	0.19582	0.84475
11	114257728	114830666	983	47	4.8329e-05	1.6026e-08	0.0001266	0.38176	0.70264
11	114830666	116383348	2398	50	-3.2524e-05	4.0565e-08	0.00020141	-0.16149	0.87171
11	116383348	117747110	2656	50	3.4452e-05	3.9917e-08	0.00019979	0.17244	0.86309
11	117747110	119215476	2167	50	5.1798e-05	3.2968e-08	0.00018157	0.28528	0.77543
11	119215476	120766806	2770	50	2.394e-05	4.402e-08	0.00020981	0.11411	0.90915
11	120766806	121175943	740	38	-1.0462e-06	1.2199e-08	0.00011045	-0.0094723	0.99244
11	121175943	122591910	1996	50	4.3517e-05	3.3756e-08	0.00018373	0.23685	0.81277
11	122591910	123500117	1695	50	-9.9247e-06	2.7046e-08	0.00016446	-0.060349	0.95188
11	123500117	124495528	2253	50	1.392e-05	3.3009e-08	0.00018168	0.076616	0.93893
11	124495528	126311320	3326	50	0.00010227	5.1346e-08	0.0002266	0.45134	0.65174
11	126311320	127316679	2086	50	-2.6371e-05	3.2873e-08	0.00018131	-0.14545	0.88436
11	127316679	128188537	1350	50	0.00014722	2.2118e-08	0.00014872	0.98989	0.32223
11	128188537	130342575	3510	50	4.982e-05	5.4367e-08	0.00023317	0.21367	0.83081
11	130342575	131074612	1459	50	9.8025e-05	2.4373e-08	0.00015612	0.62789	0.53008
11	131074612	133000046	3693	50	4.5136e-05	5.9826e-08	0.00024459	0.18454	0.85359
11	133000046	134205993	1965	50	-8.4115e-06	3.1953e-08	0.00017875	-0.047057	0.96247
11	134205993	134946452	2169	50	5.6122e-05	3.3747e-08	0.0001837	0.30551	0.75998
12	61107	1080331	1644	50	-3.01e-05	2.5973e-08	0.00016116	-0.18677	0.85184
12	1080331	2544786	2332	50	9.1799e-07	3.7063e-08	0.00019252	0.0047683	0.9962
12	2544786	3677037	2171	50	2.849e-05	3.4794e-08	0.00018653	0.15274	0.87861
12	3677037	4417679	1420	50	6.8293e-06	2.2787e-08	0.00015095	0.045241	0.96392
12	4417679	5321472	1631	50	3.5822e-06	2.6726e-08	0.00016348	0.021912	0.98252
12	5321472	6419753	2185	50	2.9903e-05	3.4773e-08	0.00018648	0.16036	0.8726
12	6419753	8377536	2885	50	6.5665e-05	4.5363e-08	0.00021299	0.30831	0.75785
12	8377536	9031395	955	50	9.0677e-06	1.5362e-08	0.00012394	0.073161	0.94168
12	9031395	10481534	2694	50	5.6226e-05	3.9684e-08	0.00019921	0.28225	0.77775
12	10481534	11754846	2382	50	1.6855e-05	3.5299e-08	0.00018788	0.089711	0.92852
12	11754846	12733528	1846	50	-6.3924e-05	3.0003e-08	0.00017321	-0.36905	0.71209
12	12733528	15241484	4365	50	5.2047e-05	6.0664e-08	0.0002463	0.21131	0.83264
12	15241484	16310460	1017	50	-6.7007e-06	1.6918e-08	0.00013007	-0.051516	0.95891
12	16310460	18087873	2620	50	0.00012413	4.2962e-08	0.00020727	0.59888	0.54925
12	18087873	20863943	5477	50	5.3419e-05	6.0234e-08	0.00024543	0.21766	0.82769
12	20863943	23820634	4796	50	5.2023e-05	6.1286e-08	0.00024756	0.21014	0.83356
12	23820634	25371083	2832	50	-4.0905e-05	4.5982e-08	0.00021443	-0.19076	0.84871
12	25371083	27799773	4735	50	-4.7645e-05	6.1609e-08	0.00024821	-0.19195	0.84778
12	27799773	29651255	3455	50	3.9846e-05	5.101e-08	0.00022585	0.17642	0.85996
12	29651255	30512406	2423	50	-2.076e-05	3.7878e-08	0.00019462	-0.10667	0.91505
12	30512406	32165592	3546	50	2.1667e-05	5.2843e-08	0.00022987	0.094254	0.92491
12	32165592	33076989	2362	50	0.00013018	3.5686e-08	0.00018891	0.68911	0.49075
12	33076989	37856717	2946	50	4.7955e-05	4.2622e-08	0.00020645	0.23228	0.81632
12	37856717	39227169	1754	32	6.6886e-05	2.6771e-08	0.00016362	0.40879	0.68269
12	39227169	40816185	2257	50	2.7617e-05	3.4542e-08	0.00018585	0.1486	0.88187
12	40816185	41658586	1604	50	3.6071e-05	2.4915e-08	0.00015784	0.22852	0.81924
12	41658586	43984474	4499	50	-4.6951e-06	6.0173e-08	0.0002453	-0.01914	0.98473
12	43984474	46024229	2352	50	5.3042e-05	3.355e-08	0.00018317	0.28959	0.77213
12	46024229	47714793	2290	50	4.9515e-06	3.2847e-08	0.00018124	0.02732	0.9782
12	47714793	49001866	2890	50	-7.0069e-05	3.9923e-08	0.00019981	-0.35068	0.72583
12	49001866	51776494	3175	50	5.1232e-07	4.532e-08	0.00021288	0.0024066	0.99808
12	51776494	53039004	2411	50	-7.987e-06	3.7949e-08	0.0001948	-0.041	0.9673
12	53039004	54778823	2371	50	-7.5231e-08	3.5138e-08	0.00018745	-0.00040133	0.99968
12	54778823	55665837	1524	50	3.2486e-05	2.332e-08	0.00015271	0.21273	0.83154
12	55665837	57548860	1879	50	4.5047e-05	2.7865e-08	0.00016693	0.26986	0.78727
12	57548860	59308666	2137	50	0.00013704	3.2349e-08	0.00017986	0.76194	0.44609
12	59308666	61123729	2494	50	1.2064e-05	3.6855e-08	0.00019198	0.06284	0.94989
12	61123729	64032461	5323	50	9.3433e-05	6.0306e-08	0.00024557	0.38047	0.7036
12	64032461	65559695	1848	50	-6.523e-05	2.9099e-08	0.00017059	-0.38239	0.70217
12	65559695	67181144	2133	50	-2.2967e-05	3.2199e-08	0.00017944	-0.12799	0.89816
12	67181144	67909729	1308	50	3.6317e-05	1.8976e-08	0.00013775	0.26364	0.79206
12	67909729	69826542	3194	50	-5.1004e-05	5.1423e-08	0.00022677	-0.22492	0.82204
12	69826542	70957987	2475	50	-6.9549e-05	3.5685e-08	0.0001889	-0.36817	0.71274
12	70957987	72645075	2567	50	-5.4528e-05	3.9293e-08	0.00019822	-0.27508	0.78325
12	72645075	73818454	1785	50	6.4188e-05	2.7035e-08	0.00016442	0.39039	0.69625
12	73818454	76511314	4106	50	5.1653e-05	6.0904e-08	0.00024679	0.2093	0.83421
12	76511314	78570570	3534	50	4.2509e-05	5.3795e-08	0.00023194	0.18328	0.85458
12	78570570	80448150	1953	50	4.3127e-05	2.817e-08	0.00016784	0.25695	0.79722
12	80448150	81467767	1446	50	4.0147e-05	2.1934e-08	0.0001481	0.27108	0.78633
12	81467767	83502666	3197	50	1.581e-05	4.4933e-08	0.00021197	0.074586	0.94054
12	83502666	84303844	1520	50	-3.8723e-05	2.2165e-08	0.00014888	-0.2601	0.79479
12	84303844	85990426	2396	50	8.7057e-05	3.5026e-08	0.00018715	0.46517	0.64181
12	85990426	89682122	4807	50	7.8301e-05	6.1008e-08	0.000247	0.31701	0.75124
12	89682122	92066155	3001	50	1.9982e-05	4.2043e-08	0.00020504	0.097451	0.92237
12	92066155	94514567	4097	50	-4.5667e-05	6.114e-08	0.00024726	-0.18469	0.85347
12	94514567	96020785	3404	50	-3.8679e-05	5.0776e-08	0.00022534	-0.17165	0.86371
12	96020785	97108839	2082	50	-7.9506e-07	3.2101e-08	0.00017917	-0.0044376	0.99646
12	97108839	99305987	3682	50	4.2695e-05	5.6954e-08	0.00023865	0.1789	0.85802
12	99305987	101447641	3076	50	0.00010057	4.7366e-08	0.00021764	0.46208	0.64402
12	101447641	101862690	649	38	9.2277e-05	1.0373e-08	0.00010185	0.90602	0.36492
12	101862690	102964986	1491	50	2.3298e-05	2.3465e-08	0.00015318	0.15209	0.87911
12	102964986	104848696	3554	50	6.5078e-05	5.2203e-08	0.00022848	0.28483	0.77577
12	104848696	106436213	3003	50	-4.3848e-05	4.5987e-08	0.00021445	-0.20447	0.83798
12	106436213	106958748	779	50	1.825e-05	1.312e-08	0.00011454	0.15933	0.87341
12	106958748	109025901	3389	50	-2.4454e-05	4.9944e-08	0.00022348	-0.10942	0.91287
12	109025901	110336719	1984	50	0.00015306	3.103e-08	0.00017615	0.86892	0.38489
12	110336719	113263518	2088	50	6.5507e-05	3.0299e-08	0.00017407	0.37634	0.70667
12	113263518	113986709	1079	50	-1.5215e-05	1.6031e-08	0.00012662	-0.12017	0.90435
12	113986709	115036602	2457	50	4.4281e-05	3.8583e-08	0.00019642	0.22544	0.82164
12	115036602	115503216	911	50	3.9241e-05	1.438e-08	0.00011992	0.32723	0.74349
12	115503216	117087471	2986	50	-2.0414e-05	4.7551e-08	0.00021806	-0.093617	0.92541
12	117087471	118135375	1727	50	8.1564e-05	2.8158e-08	0.0001678	0.48606	0.62692
12	118135375	119754110	3137	50	6.0311e-05	4.9648e-08	0.00022282	0.27067	0.78664
12	119754110	122007651	3679	50	6.4756e-06	5.2086e-08	0.00022822	0.028374	0.97736
12	122007651	124977980	3795	50	6.029e-05	5.85e-08	0.00024187	0.24927	0.80315
12	124977980	126445505	3086	50	-4.3342e-05	4.938e-08	0.00022222	-0.19504	0.84536
12	126445505	127875098	3123	50	2.1303e-05	4.8929e-08	0.0002212	0.096305	0.92328
12	127875098	129237297	3100	50	-3.0289e-05	4.9572e-08	0.00022265	-0.13604	0.89179
12	129237297	130377921	2865	50	9.0343e-05	4.6501e-08	0.00021564	0.41895	0.67525
12	130377921	131786751	3673	50	4.5997e-05	5.8236e-08	0.00024132	0.1906	0.84884
12	131786751	132807034	1774	50	1.3581e-05	2.8011e-08	0.00016737	0.081146	0.93533
12	132807034	133841511	1917	50	6.5845e-05	3.0651e-08	0.00017507	0.3761	0.70685
13	19020013	20686720	2849	50	-5.0734e-05	3.9979e-08	0.00019995	-0.25374	0.7997
13	20686720	22242174	3131	50	3.9828e-05	4.8209e-08	0.00021957	0.18139	0.85606
13	22242174	23594702	3170	50	-5.9154e-05	4.8866e-08	0.00022106	-0.26759	0.78901
13	23594702	24531937	2633	50	-3.9691e-05	4.1069e-08	0.00020265	-0.19586	0.84472
13	24531937	25784362	3242	50	9.8548e-06	5.0422e-08	0.00022455	0.043887	0.96499
13	25784362	27284362	2525	50	2.6827e-05	3.9493e-08	0.00019873	0.13499	0.89262
13	27284362	29257551	4112	50	5.9724e-05	6.0593e-08	0.00024616	0.24263	0.80829
13	29257551	30483267	2436	50	3.1946e-06	3.4756e-08	0.00018643	0.017136	0.98633
13	30483267	32301815	3507	50	-4.8788e-05	5.4693e-08	0.00023387	-0.20862	0.83475
13	32301815	33776903	2204	50	5.1537e-06	3.4764e-08	0.00018645	0.027641	0.97795
13	33776903	35026464	1816	50	-8.6396e-07	2.7962e-08	0.00016722	-0.0051667	0.99588
13	35026464	36046367	1192	50	6.2079e-05	1.8077e-08	0.00013445	0.46172	0.64428
13	36046367	37498185	2699	50	5.7492e-05	4.1154e-08	0.00020286	0.2834	0.77687
13	37498185	38878163	2771	50	9.1017e-06	4.0495e-08	0.00020123	0.045229	0.96392
13	38878163	41069263	3664	50	8.2686e-06	5.6012e-08	0.00023667	0.034937	0.97213
13	41069263	43101027	2928	50	-4.3983e-05	4.2723e-08	0.0002067	-0.21279	0.83149
13	43101027	44901409	2837	50	8.4779e-05	4.4432e-08	0.00021079	0.40219	0.68754
13	44901409	46495214	2126	50	1.1601e-06	3.1269e-08	0.00017683	0.0065604	0.99477
13	46495214	47431079	1482	50	-8.9215e-05	2.2612e-08	0.00015037	-0.59329	0.55298
13	47431079	49383962	3006	50	1.5285e-05	4.344e-08	0.00020842	0.073335	0.94154
13	49383962	51591091	3154	50	-4.7742e-05	4.838e-08	0.00021995	-0.21705	0.82817
13	51591091	53339622	1553	50	-5.8805e-06	2.5233e-08	0.00015885	-0.03702	0.97047
13	53339622	54682864	2184	50	5.1692e-06	3.4296e-08	0.00018519	0.027913	0.97773
13	54682864	55817131	1876	50	7.8298e-05	2.6894e-08	0.00016399	0.47745	0.63304
13	55817131	57554217	2134	50	4.8154e-05	2.992e-08	0.00017298	0.27839	0.78072
13	57554217	58410626	1195	40	-2.2915e-05	1.8242e-08	0.00013506	-0.16966	0.86528
13	58410626	59302271	1488	42	6.2676e-06	2.1542e-08	0.00014677	0.042703	0.96594
13	59302271	60854778	2555	50	2.366e-05	3.8824e-08	0.00019704	0.12008	0.90442
13	60854778	61591949	1549	50	3.5528e-05	2.3851e-08	0.00015444	0.23005	0.81805
13	61591949	63971559	4645	50	3.566e-05	6.0465e-08	0.0002459	0.14502	0.8847
13	63971559	65200602	2578	50	3.4006e-05	3.5422e-08	0.00018821	0.18068	0.85662
13	65200602	67844453	3713	50	2.3788e-05	5.6203e-08	0.00023707	0.10034	0.92007
13	67844453	70724516	5795	50	0.00016458	6.156e-08	0.00024811	0.66332	0.50712
13	70724516	71526791	1645	50	1.0591e-05	2.5761e-08	0.0001605	0.065984	0.94739
13	71526791	73934089	3996	50	8.021e-06	6.0702e-08	0.00024638	0.032555	0.97403
13	73934089	75670143	3062	50	2.6588e-05	4.8161e-08	0.00021946	0.12116	0.90357
13	75670143	77410555	3145	50	1.7128e-05	4.8506e-08	0.00022024	0.077771	0.93801
13	77410555	78808813	2096	50	-1.1323e-06	2.9571e-08	0.00017196	-0.0065846	0.99475
13	78808813	80585676	2450	50	-5.9936e-05	3.7399e-08	0.00019339	-0.30992	0.75662
13	80585676	82581814	3629	50	-1.104e-05	5.3099e-08	0.00023043	-0.047909	0.96179
13	82581814	84133144	2778	50	1.4663e-05	3.8308e-08	0.00019572	0.074916	0.94028
13	84133144	85610916	2669	50	2.0869e-06	3.9035e-08	0.00019757	0.010563	0.99157
13	85610916	88559882	5537	50	-8.5786e-05	6.1428e-08	0.00024785	-0.34613	0.72925
13	88559882	90521311	3130	50	-4.3979e-05	4.3276e-08	0.00020803	-0.21141	0.83257
13	90521311	93129691	4735	50	-1.2799e-05	6.045e-08	0.00024587	-0.052056	0.95848
13	93129691	93586455	638	35	-2.3691e-05	1.1089e-08	0.0001053	-0.22497	0.822
13	93586455	96087558	4945	50	-1.6683e-05	6.1028e-08	0.00024704	-0.067534	0.94616
13	96087558	97519210	1757	50	9.4797e-06	2.6624e-08	0.00016317	0.058097	0.95367
13	97519210	98938919	1835	50	6.5841e-05	3.0645e-08	0.00017506	0.37611	0.70684
13	98938919	100574095	3048	50	2.8175e-05	4.8913e-08	0.00022116	0.1274	0.89863
13	100574095	102300523	3148	50	3.8564e-05	4.8974e-08	0.0002213	0.17426	0.86166
13	102300523	104066710	3119	50	9.912e-06	4.9879e-08	0.00022334	0.044382	0.9646
13	104066710	104844114	1472	50	1.1732e-06	2.2364e-08	0.00014954	0.0078453	0.99374
13	104844114	106247554	2556	50	1.609e-05	4.1346e-08	0.00020334	0.079132	0.93693
13	106247554	106750000	1204	50	4.2842e-05	1.8496e-08	0.000136	0.31501	0.75275
13	106750000	108189877	2384	50	-3.9649e-05	3.9395e-08	0.00019848	-0.19976	0.84167
13	108189877	109121210	1841	50	1.4192e-05	2.9436e-08	0.00017157	0.082721	0.93407
13	109121210	109815112	1519	50	4.0952e-05	2.4274e-08	0.0001558	0.26285	0.79267
13	109815112	111232073	3257	50	2.0203e-06	5.2239e-08	0.00022856	0.0088393	0.99295
13	111232073	112247592	2255	50	-1.6135e-05	3.6407e-08	0.00019081	-0.084562	0.93261
13	112247592	113572488	2251	50	2.7897e-05	3.5365e-08	0.00018806	0.14835	0.88207
13	113572488	115109853	2583	50	2.1276e-05	4.0125e-08	0.00020031	0.10621	0.91541
14	19002084	21589402	2922	50	3.2572e-05	4.6491e-08	0.00021562	0.15106	0.87993
14	21589402	23018665	3413	50	6.1396e-05	5.2478e-08	0.00022908	0.26801	0.78869
14	23018665	24905123	3064	50	7.2474e-05	4.6507e-08	0.00021566	0.33607	0.73682
14	24905123	26135686	2658	50	2.4712e-05	3.8904e-08	0.00019724	0.12529	0.9003
14	26135686	28466533	3434	50	-2.5788e-05	5.162e-08	0.0002272	-0.1135	0.90963
14	28466533	29972145	2081	50	2.3947e-05	3.2976e-08	0.00018159	0.13187	0.89509
14	29972145	32383265	3142	50	5.2105e-05	4.8405e-08	0.00022001	0.23683	0.81279
14	32383265	34846251	4584	50	1.0103e-05	6.0563e-08	0.0002461	0.041055	0.96725
14	34846251	35859593	1997	50	8.3848e-05	2.9875e-08	0.00017284	0.48511	0.6276
14	35859593	38667725	3532	50	3.1991e-05	5.4017e-08	0.00023242	0.13765	0.89052
14	38667725	40341990	2830	50	-8.4719e-05	4.3108e-08	0.00020763	-0.40804	0.68325
14	40341990	41615502	3000	50	5.1963e-05	4.111e-08	0.00020276	0.25628	0.79773
14	41615502	43137389	2486	50	5.3168e-05	3.9103e-08	0.00019775	0.26887	0.78803
14	43137389	44543227	2517	50	-2.8572e-05	3.9124e-08	0.0001978	-0.14445	0.88515
14	44543227	46081896	1787	50	2.299e-05	2.8377e-08	0.00016846	0.13647	0.89145
14	46081896	46749130	1228	34	5.4896e-05	1.8445e-08	0.00013581	0.4042	0.68607
14	46749130	48573586	3492	50	8.5586e-05	5.3758e-08	0.00023186	0.36913	0.71203
14	48573586	49005471	798	26	-1.0672e-05	1.1568e-08	0.00010755	-0.099227	0.92096
14	49005471	50507760	2285	50	1.4363e-05	3.5914e-08	0.00018951	0.075791	0.93959
14	50507760	51493572	1615	50	3.1745e-05	2.528e-08	0.000159	0.19966	0.84175
14	51493572	53474383	3881	50	-1.1693e-05	5.8876e-08	0.00024264	-0.048191	0.96156
14	53474383	53997831	995	40	-3.0235e-05	1.5051e-08	0.00012268	-0.24644	0.80534
14	53997831	55233681	1616	50	2.9264e-05	2.6183e-08	0.00016181	0.18085	0.85648
14	55233681	56216880	1717	50	8.9813e-05	2.5406e-08	0.00015939	0.56347	0.57311
14	56216880	57481262	2499	50	5.1195e-05	4.1671e-08	0.00020413	0.25079	0.80197
14	57481262	59448336	3071	50	-1.8105e-05	4.6935e-08	0.00021664	-0.083569	0.9334
14	59448336	61680424	3039	50	-9.6282e-06	4.14e-08	0.00020347	-0.04732	0.96226
14	61680424	63790015	3424	50	-2.8268e-05	5.5351e-08	0.00023527	-0.12015	0.90436
14	63790015	65220298	1842	50	6.1233e-05	2.7686e-08	0.00016639	0.36801	0.71287
14	65220298	66399555	1858	50	-5.0134e-05	2.7475e-08	0.00016575	-0.30246	0.7623
14	66399555	67992317	1760	50	1.5497e-06	2.3708e-08	0.00015397	0.010065	0.99197
14	67992317	71131957	5249	50	3.5264e-05	6.0305e-08	0.00024557	0.1436	0.88582
14	71131957	72889615	2789	50	-2.943e-05	4.3133e-08	0.00020769	-0.1417	0.88731
14	72889615	76444767	5318	50	-9.2665e-06	6.1626e-08	0.00024825	-0.037328	0.97022
14	76444767	77229472	1529	50	-5.3849e-05	2.4026e-08	0.000155	-0.34741	0.72828
14	77229472	78561945	2939	50	6.0479e-05	4.3169e-08	0.00020777	0.29109	0.77098
14	78561945	80186579	2187	50	8.6941e-05	3.6196e-08	0.00019025	0.45698	0.64769
14	80186579	81579714	2413	50	7.4998e-05	3.6534e-08	0.00019114	0.39238	0.69478
14	81579714	83138097	2346	50	6.5418e-05	3.5518e-08	0.00018846	0.34711	0.72851
14	83138097	84241633	2009	50	5.5015e-05	2.9976e-08	0.00017313	0.31776	0.75067
14	84241633	85746319	2682	50	0.00010269	4.2347e-08	0.00020578	0.49902	0.61776
14	85746319	86647002	1492	50	1.0093e-05	2.4507e-08	0.00015655	0.06447	0.9486
14	86647002	87635341	1609	50	1.9258e-05	2.4098e-08	0.00015523	0.12406	0.90127
14	87635341	89497643	2950	50	-6.108e-05	4.4353e-08	0.0002106	-0.29003	0.7718
14	89497643	91296860	3198	50	2.3121e-05	4.8665e-08	0.0002206	0.10481	0.91653
14	91296860	93132299	3476	50	8.9919e-05	5.2965e-08	0.00023014	0.39071	0.69601
14	93132299	94325285	1954	50	6.9618e-05	3.0209e-08	0.00017381	0.40055	0.68875
14	94325285	95750867	3516	50	2.1994e-05	5.5485e-08	0.00023555	0.09337	0.92561
14	95750867	96262415	1427	50	-5.0962e-05	2.2949e-08	0.00015149	-0.33641	0.73656
14	96262415	98341162	3668	50	4.9555e-05	5.6272e-08	0.00023722	0.2089	0.83453
14	98341162	99138532	1869	50	0.00010627	2.861e-08	0.00016914	0.6283	0.52981
14	99138532	101534307	3870	50	-1.9374e-05	6.1349e-08	0.00024769	-0.078221	0.93765
14	101534307	103012102	2303	50	2.8221e-05	3.5639e-08	0.00018878	0.14949	0.88117
14	103012102	105001723	3129	50	-4.4316e-05	4.9061e-08	0.0002215	-0.20007	0.84142
14	105001723	106340358	1775	50	6.6412e-05	2.8339e-08	0.00016834	0.3945	0.69321
14	106340358	107289454	1597	50	3.5856e-05	2.5869e-08	0.00016084	0.22293	0.82359
15	20001200	21131604	101	7	1.1163e-05	2.0437e-09	4.5207e-05	0.24692	0.80497
15	21131604	24195127	1852	50	5.6987e-05	2.9496e-08	0.00017174	0.33181	0.74003
15	24195127	25108590	2837	50	9.3848e-05	4.216e-08	0.00020533	0.45706	0.64763
15	25108590	27298112	4065	50	3.6904e-05	6.0739e-08	0.00024645	0.14974	0.88097
15	27298112	29338502	2430	50	-1.4094e-05	3.8029e-08	0.00019501	-0.072271	0.94239
15	29338502	30165568	1356	50	-8.7691e-06	2.1609e-08	0.000147	-0.059654	0.95243
15	30165568	31591821	1416	50	6.4806e-05	2.2788e-08	0.00015096	0.42929	0.66771
15	31591821	32441811	1264	50	6.6436e-05	1.9326e-08	0.00013902	0.4779	0.63272
15	32441811	34015425	2559	50	4.3444e-05	4.0455e-08	0.00020113	0.216	0.82899
15	34015425	35083251	1894	50	-1.1563e-05	2.8614e-08	0.00016916	-0.06836	0.9455
15	35083251	37456502	3777	50	8.2275e-05	5.9342e-08	0.0002436	0.33774	0.73556
15	37456502	38530777	1849	50	6.8635e-06	2.9386e-08	0.00017142	0.040038	0.96806
15	38530777	40384132	3146	50	2.1328e-05	4.7517e-08	0.00021798	0.097844	0.92206
15	40384132	41177514	1104	50	9.9186e-05	1.788e-08	0.00013372	0.74176	0.45823
15	41177514	42776399	2302	50	0.00011529	3.4108e-08	0.00018468	0.62426	0.53246
15	42776399	44198049	1031	35	-9.2169e-06	1.5637e-08	0.00012505	-0.073707	0.94124
15	44198049	46618787	2524	50	4.8666e-05	3.8405e-08	0.00019597	0.24833	0.80388
15	46618787	48136048	2578	50	-4.2745e-05	3.957e-08	0.00019892	-0.21488	0.82986
15	48136048	50008043	1964	50	0.0001501	2.9952e-08	0.00017307	0.86732	0.38577
15	50008043	51677560	2770	50	4.7256e-05	4.0011e-08	0.00020003	0.23625	0.81324
15	51677560	53069096	1921	50	6.0471e-05	2.8831e-08	0.0001698	0.35614	0.72174
15	53069096	54508528	2766	50	6.0724e-06	4.3198e-08	0.00020784	0.029217	0.97669
15	54508528	55136269	1397	50	2.7894e-05	2.1864e-08	0.00014787	0.18865	0.85037
15	55136269	56901773	3455	50	2.6017e-06	4.9852e-08	0.00022328	0.011653	0.9907
15	56901773	58441366	2383	50	2.3507e-06	3.8579e-08	0.00019641	0.011968	0.99045
15	58441366	59694116	2040	50	-3.0541e-05	3.3367e-08	0.00018267	-0.16719	0.86722
15	59694116	61265836	2546	50	-1.8277e-05	4.2064e-08	0.0002051	-0.089114	0.92899
15	61265836	63215222	3278	50	-3.9088e-05	5.3416e-08	0.00023112	-0.16912	0.8657
15	63215222	65104668	2646	50	2.1832e-05	3.7205e-08	0.00019289	0.11319	0.90988
15	65104668	67094767	3153	50	6.5705e-05	4.7962e-08	0.000219	0.30002	0.76416
15	67094767	69017999	3001	50	-1.6535e-05	4.5577e-08	0.00021349	-0.077452	0.93826
15	69017999	70133341	1080	50	7.5529e-06	1.8768e-08	0.000137	0.055132	0.95603
15	70133341	71922649	2894	50	4.9725e-05	4.7254e-08	0.00021738	0.22875	0.81907
15	71922649	73628714	1523	50	5.2608e-05	2.4137e-08	0.00015536	0.33861	0.7349
15	73628714	76398624	2851	50	-2.7545e-05	4.3534e-08	0.00020865	-0.13202	0.89497
15	76398624	78516053	2974	50	-2.8624e-05	4.4071e-08	0.00020993	-0.13635	0.89155
15	78516053	80860978	4618	50	-1.268e-05	6.0382e-08	0.00024573	-0.051602	0.95885
15	80860978	84260468	3652	50	5.2125e-05	5.9071e-08	0.00024305	0.21447	0.83018
15	84260468	86652905	4022	50	-1.1989e-06	6.1291e-08	0.00024757	-0.0048427	0.99614
15	86652905	88369943	3208	50	3.534e-05	5.1508e-08	0.00022695	0.15571	0.87626
15	88369943	90475551	3299	50	2.6584e-05	5.3546e-08	0.0002314	0.11488	0.90854
15	90475551	92164392	3194	50	0.00010454	5.2771e-08	0.00022972	0.45506	0.64907
15	92164392	93780902	3503	50	-8.2264e-05	5.73e-08	0.00023937	-0.34366	0.7311
15	93780902	94924330	2854	50	3.4419e-05	4.5839e-08	0.0002141	0.16076	0.87228
15	94924330	96141596	2341	50	2.3378e-05	3.7668e-08	0.00019408	0.12046	0.90412
15	96141596	98030910	3132	50	2.1102e-05	5.0799e-08	0.00022539	0.093625	0.92541
15	98030910	99244059	2932	50	3.2257e-05	4.7248e-08	0.00021737	0.1484	0.88203
15	99244059	100636847	2937	50	9.9319e-06	4.6151e-08	0.00021483	0.046232	0.96313
15	100636847	101552694	2052	50	-6.713e-07	3.3138e-08	0.00018204	-0.0036877	0.99706
15	101552694	102520966	1781	50	4.4726e-05	2.9473e-08	0.00017168	0.26053	0.79446
16	60054	1207206	2369	50	1.3196e-05	3.8789e-08	0.00019695	0.067003	0.94658
16	1207206	2764829	2682	50	1.8094e-06	4.2416e-08	0.00020595	0.0087856	0.99299
16	2764829	4001196	1831	50	1.7803e-05	2.9322e-08	0.00017124	0.10397	0.91719
16	4001196	5118345	1932	50	5.5066e-05	3.2836e-08	0.00018121	0.30388	0.76122
16	5118345	5891580	2082	50	7.4431e-05	3.5133e-08	0.00018744	0.39709	0.6913
16	5891580	6893551	2930	50	1.7754e-05	4.9666e-08	0.00022286	0.079663	0.93651
16	6893551	7529121	2147	50	2.4601e-05	3.5556e-08	0.00018856	0.13046	0.8962
16	7529121	8338519	2509	50	-3.7819e-05	4.0826e-08	0.00020206	-0.18717	0.85153
16	8338519	9799419	3750	50	5.1089e-05	6.0515e-08	0.000246	0.20768	0.83548
16	9799419	10426032	1632	50	-4.6974e-05	2.5644e-08	0.00016014	-0.29334	0.76927
16	10426032	11520161	2576	50	-1.1474e-05	4.3141e-08	0.0002077	-0.055242	0.95595
16	11520161	12613098	2111	50	-0.00011962	3.3929e-08	0.0001842	-0.64941	0.51607
16	12613098	13154437	1621	50	-5.8562e-06	2.6925e-08	0.00016409	-0.035689	0.97153
16	13154437	14464002	2477	50	3.9321e-05	3.985e-08	0.00019962	0.19698	0.84385
16	14464002	16154060	1484	50	4.3319e-05	2.3404e-08	0.00015298	0.28316	0.77705
16	16154060	17644749	1833	50	-5.2161e-06	3.0411e-08	0.00017439	-0.029911	0.97614
16	17644749	18643607	979	50	4.1744e-05	1.6467e-08	0.00012833	0.3253	0.74496
16	18643607	20150571	2221	50	3.8873e-05	3.3968e-08	0.0001843	0.21092	0.83295
16	20150571	22448904	2201	50	-2.9733e-05	3.2409e-08	0.00018003	-0.16516	0.86882
16	22448904	24136875	2248	50	1.5258e-05	3.4524e-08	0.00018581	0.082116	0.93455
16	24136875	25986862	3669	50	-7.1766e-06	5.5796e-08	0.00023621	-0.030382	0.97576
16	25986862	27445755	3131	50	-2.5412e-07	4.9467e-08	0.00022241	-0.0011426	0.99909
16	27445755	29036613	1466	50	-9.6721e-06	2.3821e-08	0.00015434	-0.062667	0.95003
16	29036613	31382943	1702	50	6.5718e-05	2.8399e-08	0.00016852	0.38997	0.69656
16	31382943	46399473	967	47	7.8467e-05	1.4861e-08	0.00012191	0.64366	0.5198
16	46399473	49007926	1482	50	-1.3222e-05	2.2254e-08	0.00014918	-0.088635	0.92937
16	49007926	52035823	4411	50	-0.00010464	6.1401e-08	0.00024779	-0.42228	0.67282
16	52035823	53382572	2056	50	3.457e-05	3.2265e-08	0.00017962	0.19245	0.84739
16	53382572	55903774	4676	50	4.0903e-05	6.031e-08	0.00024558	0.16656	0.86772
16	55903774	57664330	2894	50	1.8753e-05	4.539e-08	0.00021305	0.08802	0.92986
16	57664330	59045405	2766	50	5.3145e-05	4.2072e-08	0.00020512	0.2591	0.79556
16	59045405	60745694	2807	50	9.2656e-05	4.5941e-08	0.00021434	0.43229	0.66553
16	60745694	62229849	1834	50	-1.456e-05	2.8386e-08	0.00016848	-0.086422	0.93113
16	62229849	63691589	2270	50	7.1512e-06	3.6239e-08	0.00019037	0.037566	0.97003
16	63691589	65938566	3886	50	0.00014002	5.6902e-08	0.00023854	0.587	0.5572
16	65938566	68841363	2802	50	-9.1978e-06	4.2248e-08	0.00020554	-0.044749	0.96431
16	68841363	71054028	2143	50	1.1373e-05	3.2747e-08	0.00018096	0.062848	0.94989
16	71054028	72935150	2127	50	9.2815e-05	3.5364e-08	0.00018805	0.49356	0.62162
16	72935150	74971503	3238	50	3.5028e-05	5.3498e-08	0.0002313	0.15144	0.87963
16	74971503	75977954	1524	50	8.4386e-06	2.4726e-08	0.00015724	0.053666	0.9572
16	75977954	77523678	3745	50	2.3698e-06	6.0651e-08	0.00024627	0.0096226	0.99232
16	77523678	78456292	3072	50	-4.4026e-05	4.9274e-08	0.00022198	-0.19833	0.84278
16	78456292	79134815	2162	50	4.583e-05	3.602e-08	0.00018979	0.24148	0.80918
16	79134815	80297374	2732	50	2.2277e-05	4.5052e-08	0.00021225	0.10496	0.91641
16	80297374	81772536	3573	50	4.9365e-07	5.7431e-08	0.00023965	0.0020599	0.99836
16	81772536	82747728	2478	50	-5.1394e-05	4.0871e-08	0.00020217	-0.25421	0.79933
16	82747728	83477208	2442	50	1.5251e-05	4.074e-08	0.00020184	0.075558	0.93977
16	83477208	84445883	3064	50	-1.3084e-05	5.1366e-08	0.00022664	-0.057728	0.95397
16	84445883	85148685	2222	50	7.3825e-06	3.5997e-08	0.00018973	0.038911	0.96896
16	85148685	86156599	2305	50	-5.4854e-05	4.1065e-08	0.00020264	-0.27069	0.78663
16	86156599	86815411	1851	50	-1.5713e-05	3.0648e-08	0.00017507	-0.089757	0.92848
16	86815411	87647349	1593	50	-4.6664e-05	2.6449e-08	0.00016263	-0.28693	0.77416
16	87647349	89041165	3516	50	-6.8376e-07	5.8303e-08	0.00024146	-0.0028318	0.99774
16	89041165	90292812	2283	50	5.8171e-05	3.7333e-08	0.00019322	0.30106	0.76337
17	56	1172399	2468	50	1.1753e-05	3.9688e-08	0.00019922	0.058995	0.95296
17	1172399	1928731	1646	50	0.00010229	2.6557e-08	0.00016296	0.62766	0.53022
17	1928731	3702312	3267	50	-1.287e-05	5.1317e-08	0.00022653	-0.056814	0.95469
17	3702312	4696261	1949	50	3.283e-05	3.1551e-08	0.00017763	0.18483	0.85336
17	4696261	5741334	2035	50	2.9558e-05	3.1624e-08	0.00017783	0.16621	0.86799
17	5741334	7317398	3154	50	4.0929e-06	5.0743e-08	0.00022526	0.01817	0.9855
17	7317398	8306425	1500	50	-5.1541e-05	2.3921e-08	0.00015466	-0.33324	0.73895
17	8306425	9965921	3014	50	1.23e-05	4.8244e-08	0.00021965	0.056002	0.95534
17	9965921	11102815	2145	50	1.9294e-05	3.3429e-08	0.00018284	0.10552	0.91596
17	11102815	12534769	2440	50	-2.5843e-05	3.8965e-08	0.0001974	-0.13092	0.89584
17	12534769	13180372	1453	50	-8.0522e-05	2.3212e-08	0.00015236	-0.52852	0.59714
17	13180372	13894637	1819	50	1.0708e-05	2.9506e-08	0.00017177	0.062335	0.9503
17	13894637	15019097	2790	50	5.3667e-05	4.3432e-08	0.0002084	0.25752	0.79678
17	15019097	16412342	1645	50	4.9674e-06	2.6681e-08	0.00016334	0.030411	0.97574
17	16412342	18856320	2906	50	2.1767e-05	4.4121e-08	0.00021005	0.10363	0.91746
17	18856320	21290357	2102	50	-2.9538e-05	3.2013e-08	0.00017892	-0.16509	0.86887
17	21290357	27334244	2920	50	4.6337e-06	4.5466e-08	0.00021323	0.021731	0.98266
17	27334244	29786491	2208	50	7.0685e-05	3.165e-08	0.0001779	0.39732	0.69113
17	29786491	31538425	2576	50	2.5975e-05	4.0243e-08	0.00020061	0.12948	0.89698
17	31538425	32912798	3046	50	8.7454e-05	4.849e-08	0.00022021	0.39715	0.69126
17	32912798	34469036	2335	50	7.6562e-05	3.5957e-08	0.00018962	0.40375	0.68639
17	34469036	36809344	2525	50	1.1759e-05	3.9706e-08	0.00019926	0.059013	0.95294
17	36809344	38877404	2293	50	1.3735e-05	3.5943e-08	0.00018959	0.072449	0.94224
17	38877404	39899810	2067	50	-2.9268e-05	2.7495e-08	0.00016582	-0.17651	0.85989
17	39899810	41772087	2007	50	7.4406e-05	3.1616e-08	0.00017781	0.41846	0.67561
17	41772087	43056905	1703	50	-2.66e-05	2.69e-08	0.00016401	-0.16218	0.87116
17	43056905	45876022	2203	50	0.00032725	3.4815e-08	0.00018659	1.7539	0.07945
17	45876022	47517400	2536	50	-1.9124e-05	3.754e-08	0.00019375	-0.0987	0.92138
17	47517400	49898957	3364	50	5.3703e-05	5.4235e-08	0.00023288	0.2306	0.81763
17	49898957	50719055	1228	47	-1.9545e-05	1.9303e-08	0.00013893	-0.14068	0.88812
17	50719055	51826118	1980	50	5.1014e-07	2.7974e-08	0.00016725	0.0030501	0.99757
17	51826118	53599432	2757	50	7.9831e-05	4.184e-08	0.00020455	0.39028	0.69633
17	53599432	55357541	2534	50	-1.1083e-05	3.891e-08	0.00019726	-0.056188	0.95519
17	55357541	57487512	2696	50	-4.1126e-05	4.1499e-08	0.00020371	-0.20188	0.84001
17	57487512	59312755	1107	47	7.8698e-06	1.6415e-08	0.00012812	0.061424	0.95102
17	59312755	61545589	2130	50	0.00015177	3.4601e-08	0.00018601	0.81593	0.41454
17	61545589	63148128	1397	50	2.1872e-05	2.1598e-08	0.00014696	0.14883	0.88169
17	63148128	64800430	3340	50	3.7136e-05	4.945e-08	0.00022237	0.167	0.86737
17	64800430	67858770	4652	50	3.4919e-05	6.1458e-08	0.00024791	0.14086	0.88798
17	67858770	69387817	2904	50	4.861e-05	4.5128e-08	0.00021243	0.22883	0.819
17	69387817	72672203	6234	50	-4.9873e-05	6.0767e-08	0.00024651	-0.20232	0.83967
17	72672203	74375560	2327	50	0.00011714	3.6522e-08	0.00019111	0.61296	0.5399
17	74375560	76263413	4002	50	7.181e-06	6.0343e-08	0.00024565	0.029233	0.97668
17	76263413	77298636	2466	50	-1.5095e-05	3.9436e-08	0.00019858	-0.076011	0.93941
17	77298636	78837588	3386	50	1.262e-05	5.2842e-08	0.00022987	0.054899	0.95622
17	78837588	80034408	2381	50	1.8542e-06	3.8936e-08	0.00019732	0.0093967	0.9925
17	80034408	81194908	2318	50	6.901e-05	3.7283e-08	0.00019309	0.3574	0.72079
18	10644	912486	2032	50	-1.6974e-05	3.306e-08	0.00018182	-0.093357	0.92562
18	912486	1942911	1986	50	-6.8705e-05	3.1128e-08	0.00017643	-0.38941	0.69697
18	1942911	3891658	4327	50	-5.9803e-05	6.0727e-08	0.00024643	-0.24268	0.80825
18	3891658	5834180	3978	50	-3.9258e-05	5.992e-08	0.00024479	-0.16038	0.87258
18	5834180	7090485	2298	50	-2.2281e-05	3.7634e-08	0.000194	-0.11485	0.90856
18	7090485	8498931	2460	50	4.2466e-05	3.9963e-08	0.00019991	0.21243	0.83177
18	8498931	11075913	5841	50	1.3375e-05	6.0486e-08	0.00024594	0.054382	0.95663
18	11075913	11905440	1463	50	7.7608e-06	2.2434e-08	0.00014978	0.051814	0.95868
18	11905440	14440799	4542	50	3.6054e-05	6.1592e-08	0.00024818	0.14528	0.88449
18	14440799	19485844	1162	50	5.234e-05	1.9157e-08	0.00013841	0.37815	0.70532
18	19485844	20649472	1560	50	5.3045e-05	2.4388e-08	0.00015617	0.33967	0.73411
18	20649472	22996651	3161	50	-7.8432e-06	5.0356e-08	0.0002244	-0.034952	0.97212
18	22996651	24026191	1352	50	-5.7324e-05	2.128e-08	0.00014587	-0.39297	0.69434
18	24026191	25927682	2907	50	7.9204e-05	4.5556e-08	0.00021344	0.37109	0.71057
18	25927682	26875587	1391	50	-4.3394e-05	2.0646e-08	0.00014369	-0.30201	0.76265
18	26875587	27866478	1730	50	-2.0094e-05	2.5385e-08	0.00015933	-0.12612	0.89964
18	27866478	30264066	3958	50	2.1503e-06	5.8521e-08	0.00024191	0.0088886	0.99291
18	30264066	31780067	1690	50	-8.0413e-05	2.5093e-08	0.00015841	-0.50764	0.61171
18	31780067	33861964	2770	50	1.4527e-06	3.9161e-08	0.00019789	0.0073406	0.99414
18	33861964	35075250	1757	50	-5.9696e-05	2.7334e-08	0.00016533	-0.36107	0.71805
18	35075250	36365490	2158	50	4.8691e-05	3.362e-08	0.00018336	0.26556	0.79058
18	36365490	37684367	1680	50	2.382e-06	2.5423e-08	0.00015944	0.014939	0.98808
18	37684367	39892648	3573	50	1.3028e-05	5.1574e-08	0.0002271	0.057365	0.95425
18	39892648	42922106	4660	50	4.1666e-05	6.0719e-08	0.00024641	0.16909	0.86573
18	42922106	44299246	2550	50	2.3045e-05	3.9118e-08	0.00019778	0.11652	0.90724
18	44299246	45939732	2617	50	-1.834e-05	4.1797e-08	0.00020444	-0.089709	0.92852
18	45939732	47730584	3469	50	-1.7609e-05	5.1544e-08	0.00022703	-0.077562	0.93818
18	47730584	51062185	5628	50	3.9079e-05	6.1903e-08	0.0002488	0.15707	0.87519
18	51062185	51554175	1338	30	-3.6152e-05	1.9752e-08	0.00014054	-0.25723	0.797
18	51554175	55213838	4982	50	-5.0668e-05	6.3607e-08	0.0002522	-0.2009	0.84078
18	55213838	56530220	2856	50	-4.4179e-05	4.3613e-08	0.00020884	-0.21155	0.83246
18	56530220	57630483	2312	50	5.2571e-05	3.6328e-08	0.0001906	0.27582	0.78268
18	57630483	59020751	1989	50	3.1902e-05	3.2355e-08	0.00017987	0.17736	0.85923
18	59020751	60277715	2594	50	7.6562e-05	3.9572e-08	0.00019893	0.38487	0.70033
18	60277715	61820252	2513	50	-2.0145e-05	3.6927e-08	0.00019216	-0.10483	0.91651
18	61820252	63463402	2798	50	3.6055e-05	4.3199e-08	0.00020784	0.17347	0.86228
18	63463402	64252801	1501	50	6.4581e-05	2.2865e-08	0.00015121	0.42709	0.66931
18	64252801	66125817	3915	50	8.8026e-07	5.9673e-08	0.00024428	0.0036035	0.99712
18	66125817	67175820	1643	50	-4.7425e-05	2.5466e-08	0.00015958	-0.29719	0.76632
18	67175820	68621179	2138	50	-2.9668e-07	3.4349e-08	0.00018534	-0.0016008	0.99872
18	68621179	69621618	2215	50	-6.1535e-05	3.5627e-08	0.00018875	-0.32601	0.74442
18	69621618	71038474	2981	50	-9.0589e-06	4.5826e-08	0.00021407	-0.042318	0.96625
18	71038474	71971462	2226	50	9.004e-06	3.6268e-08	0.00019044	0.04728	0.96229
18	71971462	73526987	2602	50	4.193e-05	4.1072e-08	0.00020266	0.2069	0.83609
18	73526987	74813815	2675	50	1.4786e-05	4.2537e-08	0.00020624	0.07169	0.94285
18	74813815	75976317	3170	50	8.3882e-07	4.9021e-08	0.00022141	0.0037886	0.99698
18	75976317	77149991	2764	50	9.6539e-05	4.2357e-08	0.00020581	0.46907	0.63902
18	77149991	78017158	2006	50	1.1581e-05	3.1582e-08	0.00017771	0.065165	0.94804
19	80840	610729	901	50	-4.6269e-05	1.599e-08	0.00012645	-0.36591	0.71444
19	610729	2098396	2933	50	4.061e-05	4.9176e-08	0.00022176	0.18313	0.8547
19	2098396	3019660	1953	50	3.3351e-05	3.2549e-08	0.00018041	0.18486	0.85334
19	3019660	4348967	2632	50	4.084e-06	4.2605e-08	0.00020641	0.019786	0.98421
19	4348967	5811852	2863	50	1.3275e-05	4.8055e-08	0.00021921	0.060557	0.95171
19	5811852	6684885	1480	50	0.00012129	2.5545e-08	0.00015983	0.75889	0.44792
19	6684885	8347513	3816	50	-7.4571e-06	6.0349e-08	0.00024566	-0.030355	0.97578
19	8347513	9238393	1603	50	-6.5157e-06	2.5019e-08	0.00015817	-0.041193	0.96714
19	9238393	11284028	3445	50	-3.8877e-05	5.1283e-08	0.00022646	-0.17167	0.8637
19	11284028	13471127	2680	50	-4.6734e-05	4.0925e-08	0.0002023	-0.23101	0.8173
19	13471127	14486347	1500	50	-7.9729e-06	2.5442e-08	0.00015951	-0.049985	0.96013
19	14486347	15648610	2277	50	8.3958e-05	3.5425e-08	0.00018822	0.44607	0.65555
19	15648610	16374416	2324	50	1.5454e-05	3.3687e-08	0.00018354	0.084198	0.9329
19	16374416	18409862	3757	50	4.0429e-05	6.076e-08	0.0002465	0.16402	0.86972
19	18409862	19877471	1975	50	-7.3678e-05	3.3758e-08	0.00018373	-0.40101	0.68842
19	19877471	20905757	1743	50	0.00011491	2.8214e-08	0.00016797	0.68412	0.4939
19	20905757	22732896	4347	50	6.984e-05	5.7231e-08	0.00023923	0.29194	0.77033
19	22732896	23467746	1564	42	3.2182e-05	2.078e-08	0.00014415	0.22325	0.82334
19	23467746	28557893	3608	50	5.018e-05	4.7137e-08	0.00021711	0.23113	0.81722
19	28557893	29790947	2767	50	4.5781e-05	4.1313e-08	0.00020325	0.22524	0.82179
19	29790947	30727954	1759	50	5.7531e-05	2.8824e-08	0.00016977	0.33887	0.73471
19	30727954	32746520	2626	50	8.3283e-06	4.2058e-08	0.00020508	0.04061	0.96761
19	32746520	34262952	3054	50	6.6454e-05	4.7721e-08	0.00021845	0.30421	0.76097
19	34262952	36469295	3623	50	-2.5812e-05	5.665e-08	0.00023801	-0.10845	0.91364
19	36469295	37527033	1676	50	5.9171e-05	2.4959e-08	0.00015798	0.37454	0.708
19	37527033	40170619	3833	50	3.5121e-05	5.8374e-08	0.00024161	0.14536	0.88442
19	40170619	40984601	1112	50	-1.789e-05	1.6455e-08	0.00012828	-0.13946	0.88908
19	40984601	42131573	1763	50	-5.2956e-05	2.8744e-08	0.00016954	-0.31235	0.75478
19	42131573	43862455	2016	50	8.1231e-05	3.0812e-08	0.00017553	0.46276	0.64353
19	43862455	44744108	1444	50	-1.2504e-05	2.2593e-08	0.00015031	-0.083186	0.9337
19	44744108	46102697	2225	50	7.3962e-06	3.5824e-08	0.00018927	0.039077	0.96883
19	46102697	47150082	1969	50	6.058e-05	3.6492e-08	0.00019103	0.31713	0.75115
19	47150082	49282227	3492	50	8.0027e-05	5.4706e-08	0.00023389	0.34216	0.73223
19	49282227	51532567	3854	50	-2.9525e-05	6.0641e-08	0.00024625	-0.1199	0.90457
19	51532567	52985290	3203	50	-3.6433e-05	5.0168e-08	0.00022398	-0.16266	0.87078
19	52985290	54602362	4498	50	6.9696e-05	6.1227e-08	0.00024744	0.28167	0.7782
19	54602362	55728080	2464	50	3.8993e-05	3.8001e-08	0.00019494	0.20003	0.84146
19	55728080	57521335	3659	50	1.4103e-05	5.9023e-08	0.00024295	0.058049	0.95371
19	57521335	59118839	2788	50	3.1781e-06	4.4096e-08	0.00020999	0.015134	0.98793
20	60479	697600	1211	50	-3.9187e-05	1.9576e-08	0.00013991	-0.28007	0.77942
20	697600	2469501	3935	50	3.105e-05	6.0936e-08	0.00024685	0.12578	0.8999
20	2469501	3828413	2575	50	9.0212e-07	3.9186e-08	0.00019795	0.0045572	0.99636
20	3828413	5477850	3834	50	-3.4849e-06	6.0359e-08	0.00024568	-0.014185	0.98868
20	5477850	7084073	3184	50	1.0714e-05	5.0234e-08	0.00022413	0.047803	0.96187
20	7084073	8117011	1907	50	-4.1014e-05	2.9289e-08	0.00017114	-0.23965	0.8106
20	8117011	9730921	2884	50	1.33e-05	4.5226e-08	0.00021266	0.062539	0.95013
20	9730921	11249536	2936	50	0.00010549	4.7132e-08	0.0002171	0.48591	0.62703
20	11249536	12447499	2217	50	7.9479e-05	3.4782e-08	0.0001865	0.42616	0.66999
20	12447499	13689864	2426	50	-7.6362e-06	3.747e-08	0.00019357	-0.039449	0.96853
20	13689864	15958359	3730	50	8.0687e-05	5.8074e-08	0.00024099	0.33482	0.73776
20	15958359	17487232	3529	50	6.9141e-06	5.558e-08	0.00023575	0.029328	0.9766
20	17487232	18972203	3024	50	-2.4994e-06	4.6093e-08	0.00021469	-0.011642	0.99071
20	18972203	20959710	2979	50	-4.1546e-05	4.6805e-08	0.00021635	-0.19203	0.84771
20	20959710	22491456	1680	50	4.3351e-05	2.5365e-08	0.00015926	0.2722	0.78547
20	22491456	23293790	1267	50	3.21e-05	2.0096e-08	0.00014176	0.22644	0.82086
20	23293790	24717724	2691	50	2.6606e-05	3.9623e-08	0.00019906	0.13366	0.89367
20	24717724	25344231	1368	43	3.6868e-05	1.9968e-08	0.00014131	0.26091	0.79416
20	25344231	31614823	3093	50	4.116e-05	4.5807e-08	0.00021403	0.19231	0.8475
20	31614823	32813441	1135	50	-1.4344e-05	1.7867e-08	0.00013367	-0.10731	0.91454
20	32813441	34960446	2000	50	2.3653e-05	2.679e-08	0.00016368	0.14451	0.8851
20	34960446	36909530	2176	50	3.5745e-05	3.2957e-08	0.00018154	0.1969	0.84391
20	36909530	38436761	2144	50	3.1082e-06	3.3662e-08	0.00018347	0.016941	0.98648
20	38436761	39610856	1898	50	-3.7744e-05	3.1793e-08	0.00017831	-0.21168	0.83235
20	39610856	40585689	1256	50	9.5625e-05	1.9331e-08	0.00013904	0.68777	0.4916
20	40585689	41615460	1775	50	-7.1026e-06	2.8558e-08	0.00016899	-0.04203	0.96648
20	41615460	42680176	1761	50	0.00010368	2.8584e-08	0.00016907	0.61327	0.5397
20	42680176	44839056	3359	50	2.0508e-05	5.1463e-08	0.00022685	0.090402	0.92797
20	44839056	47199980	3888	50	-1.2468e-05	6.0422e-08	0.00024581	-0.050721	0.95955
20	47199980	49239658	3729	50	3.2662e-05	5.5756e-08	0.00023613	0.13832	0.88998
20	49239658	52472549	5941	50	-2.6325e-05	6.1352e-08	0.00024769	-0.10628	0.91536
20	52472549	54055266	2732	50	4.5147e-05	4.3182e-08	0.0002078	0.21726	0.82801
20	54055266	56447959	4681	50	5.0946e-05	6.0823e-08	0.00024662	0.20657	0.83634
20	56447959	58406572	3204	50	5.9338e-05	5.2173e-08	0.00022841	0.25978	0.79503
20	58406572	59561724	1891	50	-4.3087e-05	2.9747e-08	0.00017247	-0.24982	0.80273
20	59561724	61301855	4022	50	3.1333e-05	6.1058e-08	0.0002471	0.1268	0.8991
20	61301855	62190180	2174	50	7.4076e-05	3.5474e-08	0.00018835	0.3933	0.6941
20	62190180	62965163	1452	50	4.3918e-05	2.297e-08	0.00015156	0.28978	0.77198
21	9411243	15950982	2282	50	-2.7373e-05	3.6443e-08	0.0001909	-0.14339	0.88598
21	15950982	18053165	2977	50	5.1808e-05	4.7748e-08	0.00021851	0.23709	0.81258
21	18053165	19480375	2540	50	1.6674e-05	3.9997e-08	0.00019999	0.083375	0.93355
21	19480375	20962339	3255	50	1.4782e-05	5.073e-08	0.00022523	0.065628	0.94767
21	20962339	22072764	2477	50	7.114e-05	3.8109e-08	0.00019521	0.36442	0.71554
21	22072764	23362875	2814	50	9.5536e-05	4.3156e-08	0.00020774	0.45988	0.6456
21	23362875	24696231	2338	50	1.2712e-05	3.5005e-08	0.0001871	0.067943	0.94583
21	24696231	26469122	3886	50	-4.3431e-05	5.9281e-08	0.00024348	-0.17838	0.85843
21	26469122	27271019	1173	49	-9.9272e-06	1.7142e-08	0.00013093	-0.075821	0.93956
21	27271019	29125226	3887	50	-1.9758e-05	6.0711e-08	0.0002464	-0.080187	0.93609
21	29125226	31197025	3748	50	4.8852e-06	5.2629e-08	0.00022941	0.021295	0.98301
21	31197025	32668642	2443	50	4.4907e-05	3.4653e-08	0.00018615	0.24124	0.80937
21	32668642	34376999	3088	50	-6.1915e-05	4.7948e-08	0.00021897	-0.28275	0.77737
21	34376999	35225465	1230	50	-6.2097e-05	2.0013e-08	0.00014147	-0.43895	0.6607
21	35225465	36524373	2249	50	3.0333e-05	3.6483e-08	0.00019101	0.1588	0.87382
21	36524373	37870779	2512	50	4.9865e-05	3.909e-08	0.00019771	0.25221	0.80088
21	37870779	38711704	1533	50	-4.7665e-05	2.3709e-08	0.00015398	-0.30956	0.7569
21	38711704	40482902	3276	50	3.7345e-05	5.2108e-08	0.00022827	0.1636	0.87005
21	40482902	41389527	2344	50	7.5295e-06	3.334e-08	0.00018259	0.041237	0.96711
21	41389527	43321528	4379	50	-3.2993e-05	6.0956e-08	0.00024689	-0.13364	0.89369
21	43321528	44506268	3121	50	-8.6762e-05	4.813e-08	0.00021939	-0.39548	0.69249
21	44506268	46177105	2988	50	4.1973e-05	4.7298e-08	0.00021748	0.193	0.84696
21	46177105	47492226	2774	50	-3.4401e-05	4.4889e-08	0.00021187	-0.16237	0.87101
21	47492226	48119752	1530	50	-2.5118e-05	2.3934e-08	0.00015471	-0.16236	0.87102
22	16050408	17674295	1093	50	7.0212e-05	1.75e-08	0.00013229	0.53075	0.59559
22	17674295	18296088	1349	50	4.4758e-05	2.1681e-08	0.00014724	0.30397	0.76115
22	18296088	19912358	2620	50	-2.1292e-05	4.0718e-08	0.00020179	-0.10552	0.91596
22	19912358	22357325	2869	50	5.8607e-05	4.4479e-08	0.0002109	0.27789	0.7811
22	22357325	23712647	3025	50	-4.6436e-06	4.6541e-08	0.00021573	-0.021525	0.98283
22	23712647	24984204	1920	50	2.2061e-05	2.9805e-08	0.00017264	0.12778	0.89832
22	24984204	26791628	3168	50	3.5222e-05	5.0698e-08	0.00022516	0.15643	0.8757
22	26791628	27834752	2526	50	2.2934e-05	4.1155e-08	0.00020287	0.11305	0.90999
22	27834752	29651799	2282	50	5.8493e-05	3.535e-08	0.00018802	0.31111	0.75572
22	29651799	31439918	2499	50	1.7147e-05	3.7802e-08	0.00019443	0.088192	0.92972
22	31439918	32664986	1649	50	8.8741e-05	2.4558e-08	0.00015671	0.56627	0.57121
22	32664986	34494914	3750	50	-5.5405e-05	5.7526e-08	0.00023985	-0.231	0.81731
22	34494914	35530985	2240	50	7.0315e-05	3.2888e-08	0.00018135	0.38773	0.69822
22	35530985	37570269	3735	50	5.0144e-07	5.7504e-08	0.0002398	0.0020911	0.99833
22	37570269	39307894	2519	50	3.3248e-05	4.0985e-08	0.00020245	0.16423	0.86955
22	39307894	40545797	1728	50	-5.1097e-05	2.9952e-08	0.00017307	-0.29525	0.76781
22	40545797	42690818	2463	50	5.519e-05	3.6833e-08	0.00019192	0.28757	0.77368
22	42690818	43714200	2113	50	-0.00011132	3.4401e-08	0.00018547	-0.60019	0.54838
22	43714200	44995308	2996	50	-5.6771e-05	4.8859e-08	0.00022104	-0.25683	0.79731
22	44995308	46470495	3405	50	3.1139e-05	5.5265e-08	0.00023509	0.13246	0.89462
22	46470495	47596318	2480	50	-4.0859e-05	3.9554e-08	0.00019888	-0.20544	0.83722
22	47596318	48903703	3039	50	3.588e-05	4.8802e-08	0.00022091	0.16242	0.87098
22	48903703	49824534	3799	50	5.7643e-05	6.0331e-08	0.00024562	0.23468	0.81446
22	49824534	51243298	2835	50	-2.2703e-05	4.5735e-08	0.00021386	-0.10616	0.91545
