# Supplementary material for: Genome wide analysis for mouth ulcers identifies associations at immune regulatory loci
Source: Nat Commun. 2019 Mar 5;10:1052. doi: 10.1038/s41467-019-08923-6 (PMC6400940; doi:10.1038/s41467-019-08923-6)
Supplement: Supplementary file 10 — Supplementary Data 7 [file 41467_2019_8923_MOESM10_ESM.xlsx]

## Sheet: S Table 7 - rhoHESS depressive
chr	start	end	num_snp	k	local_rhog	var	se	z	p
1	10583	1892607	1410	50	-3.1117e-05	2.7567e-08	0.00016603	-0.18741	0.85134
1	1892607	3582736	3156	50	3.3397e-05	6.2704e-08	0.00025041	0.13337	0.8939
1	3582736	4380811	1671	50	1.7832e-06	3.2706e-08	0.00018085	0.0098602	0.99213
1	4380811	5913893	3793	50	1.021e-05	7.2612e-08	0.00026947	0.03789	0.96978
1	5913893	7247335	2097	50	4.5315e-05	4.0976e-08	0.00020243	0.22386	0.82287
1	7247335	9365199	3413	50	9.3503e-06	6.5902e-08	0.00025671	0.036423	0.97094
1	9365199	10806984	1566	50	2.6336e-05	2.907e-08	0.0001705	0.15446	0.87724
1	10806984	11777841	1359	50	4.2354e-05	2.7197e-08	0.00016491	0.25683	0.79731
1	11777841	12779466	1571	50	3.2216e-06	3.0073e-08	0.00017341	0.018578	0.98518
1	12779466	14891511	2667	50	-2.5891e-05	5.1372e-08	0.00022665	-0.11423	0.90905
1	14891511	16897730	4113	50	-6.2984e-05	7.5034e-08	0.00027392	-0.22993	0.81814
1	16897730	18662899	2967	50	-9.9774e-05	5.7838e-08	0.0002405	-0.41487	0.67824
1	18662899	20469149	3713	50	9.6031e-06	6.8396e-08	0.00026153	0.036719	0.97071
1	20469149	21736588	2085	50	2.7059e-05	4.1454e-08	0.0002036	0.1329	0.89427
1	21736588	23086883	2733	50	-2.9499e-05	5.1728e-08	0.00022744	-0.1297	0.8968
1	23086883	23920590	1041	50	-5.1016e-05	1.9648e-08	0.00014017	-0.36395	0.71589
1	23920590	25516845	2443	50	7.9224e-05	4.7028e-08	0.00021686	0.36532	0.71487
1	25516845	27401867	2108	50	1.2245e-05	3.6921e-08	0.00019215	0.063726	0.94919
1	27401867	30161881	2950	50	5.363e-05	5.3116e-08	0.00023047	0.2327	0.81599
1	30161881	32438685	4157	50	-5.7438e-05	7.4921e-08	0.00027372	-0.20984	0.83379
1	32438685	34799758	2581	50	-4.0311e-05	4.828e-08	0.00021973	-0.18346	0.85444
1	34799758	37549183	2910	50	8.4896e-05	5.3729e-08	0.0002318	0.36625	0.71418
1	37549183	38731847	1867	50	1.6375e-05	3.484e-08	0.00018665	0.087731	0.93009
1	38731847	40200567	2074	50	1.8447e-05	4.0643e-08	0.0002016	0.091504	0.92709
1	40200567	41975327	2921	50	0.00014079	5.2399e-08	0.00022891	0.61504	0.53853
1	41975327	43758457	2564	50	-2.1331e-05	4.6547e-08	0.00021575	-0.098872	0.92124
1	43758457	44969183	1462	50	2.7569e-05	2.8266e-08	0.00016812	0.16398	0.86975
1	44969183	46899501	2486	50	1.8199e-06	4.1545e-08	0.00020383	0.0089288	0.99288
1	46899501	48002576	1558	50	-4.9946e-05	2.8606e-08	0.00016913	-0.2953	0.76776
1	48002576	48978188	1235	50	-5.2818e-05	2.3592e-08	0.0001536	-0.34387	0.73094
1	48978188	49894177	748	47	2.5967e-05	1.5197e-08	0.00012327	0.21064	0.83317
1	49894177	51713726	1229	45	6.0766e-05	2.1991e-08	0.00014829	0.40977	0.68197
1	51713726	54226262	2575	50	9.3594e-05	4.7461e-08	0.00021786	0.42962	0.66748
1	54226262	56413117	3656	50	4.8084e-05	6.9677e-08	0.00026396	0.18216	0.85546
1	56413117	57021728	1112	50	3.7878e-05	2.0323e-08	0.00014256	0.2657	0.79047
1	57021728	58865399	3273	50	1.9674e-05	6.3426e-08	0.00025185	0.07812	0.93773
1	58865399	59890409	1764	50	-2.0564e-05	3.1346e-08	0.00017705	-0.11615	0.90753
1	59890409	61922365	2495	50	6.9968e-06	4.7298e-08	0.00021748	0.032172	0.97433
1	61922365	63455089	2480	50	5.554e-05	4.7311e-08	0.00021751	0.25534	0.79846
1	63455089	65041704	2956	50	-3.8614e-05	5.2395e-08	0.0002289	-0.16869	0.86604
1	65041704	66939404	2863	50	3.0732e-05	5.0868e-08	0.00022554	0.13626	0.89162
1	66939404	68477895	2879	50	-7.1158e-05	5.1146e-08	0.00022615	-0.31465	0.75303
1	68477895	69687616	1628	50	-1.8512e-05	2.9929e-08	0.000173	-0.107	0.91479
1	69687616	71372470	2626	50	-2.2832e-05	4.577e-08	0.00021394	-0.10672	0.91501
1	71372470	71684405	517	20	2.2241e-05	9.5801e-09	9.7878e-05	0.22723	0.82025
1	71684405	74326907	3374	50	0.00015244	5.9952e-08	0.00024485	0.62257	0.53357
1	74326907	76728135	3492	50	-5.0494e-07	5.9391e-08	0.0002437	-0.0020719	0.99835
1	76728135	79661198	4624	50	7.8506e-06	7.5153e-08	0.00027414	0.028637	0.97715
1	79661198	81354191	2774	50	-7.1641e-06	5.2585e-08	0.00022931	-0.031241	0.97508
1	81354191	83991748	4642	50	8.1319e-05	7.4035e-08	0.00027209	0.29886	0.76504
1	83991748	84844495	1191	50	3.526e-05	2.259e-08	0.0001503	0.2346	0.81452
1	84844495	86454751	2791	50	-1.3096e-05	5.3215e-08	0.00023068	-0.056772	0.95473
1	86454751	88128631	2914	50	4.7711e-05	5.263e-08	0.00022941	0.20797	0.83525
1	88128631	90066303	2395	50	3.0898e-05	4.4626e-08	0.00021125	0.14627	0.88371
1	90066303	91886317	2527	50	2.5098e-05	4.6407e-08	0.00021542	0.11651	0.90725
1	91886317	93536459	2424	50	6.3269e-06	4.3627e-08	0.00020887	0.030291	0.97584
1	93536459	94506191	1373	48	-5.0531e-05	2.1598e-08	0.00014696	-0.34384	0.73097
1	94506191	96150893	2661	50	-4.2283e-06	5.0582e-08	0.0002249	-0.0188	0.985
1	96150893	97885249	2652	50	-8.4812e-05	4.8487e-08	0.0002202	-0.38516	0.70012
1	97885249	99800604	2746	50	-3.4935e-05	4.9407e-08	0.00022228	-0.15717	0.87511
1	99800604	100826405	1162	50	1.2969e-06	2.1253e-08	0.00014578	0.0088962	0.9929
1	100826405	102041016	1993	50	7.4041e-05	3.6999e-08	0.00019235	0.38492	0.70029
1	102041016	102898745	1612	50	2.2131e-05	2.8947e-08	0.00017014	0.13007	0.89651
1	102898745	103914211	1664	46	-4.0516e-05	2.7701e-08	0.00016644	-0.24344	0.80767
1	103914211	106087842	3786	50	-1.4206e-05	6.5252e-08	0.00025545	-0.055614	0.95565
1	106087842	108409665	3682	50	-2.5267e-05	6.4702e-08	0.00025437	-0.099333	0.92087
1	108409665	110303931	2756	50	8.8314e-05	4.7898e-08	0.00021886	0.40352	0.68656
1	110303931	111741737	2399	50	7.7286e-05	4.6342e-08	0.00021527	0.35902	0.71958
1	111741737	113273306	2730	50	-4.7214e-05	5.1072e-08	0.00022599	-0.20892	0.83451
1	113273306	114873845	2217	50	4.1657e-06	4.0029e-08	0.00020007	0.020821	0.98339
1	114873845	115880593	1380	50	-1.4001e-05	2.6335e-08	0.00016228	-0.086276	0.93125
1	115880593	118839067	4002	50	2.8742e-05	7.0354e-08	0.00026524	0.10836	0.91371
1	118839067	144977494	2642	50	-1.1879e-05	4.8236e-08	0.00021963	-0.054088	0.95687
1	144977494	148361253	1933	50	1.3816e-05	3.5882e-08	0.00018943	0.072938	0.94186
1	148361253	151538881	1882	50	2.0616e-05	3.3311e-08	0.00018251	0.11296	0.91007
1	151538881	153180829	2239	50	6.6047e-05	3.9934e-08	0.00019984	0.33051	0.74102
1	153180829	154770403	2155	50	5.1619e-05	3.9142e-08	0.00019784	0.26091	0.79417
1	154770403	156336133	1198	50	2.143e-05	2.3353e-08	0.00015282	0.14023	0.88848
1	156336133	158027412	2638	50	2.0783e-05	4.9493e-08	0.00022247	0.09342	0.92557
1	158027412	159913048	3391	50	-3.1654e-05	6.1456e-08	0.0002479	-0.12769	0.8984
1	159913048	162346721	3873	50	2.4899e-05	7.1177e-08	0.00026679	0.093327	0.92564
1	162346721	165191702	4969	50	-1.8742e-05	7.4244e-08	0.00027248	-0.068783	0.94516
1	165191702	166460517	2237	50	6.2104e-05	4.2204e-08	0.00020544	0.3023	0.76242
1	166460517	169086324	4685	50	0.00010046	7.4419e-08	0.0002728	0.36826	0.71268
1	169086324	170557776	3117	50	-5.2514e-05	5.0359e-08	0.00022441	-0.23401	0.81497
1	170557776	173097907	4210	50	3.0681e-05	7.5123e-08	0.00027409	0.11194	0.91087
1	173097907	175089768	2285	50	-6.7629e-05	3.9341e-08	0.00019834	-0.34097	0.73313
1	175089768	177433381	3536	50	-2.9682e-05	6.0741e-08	0.00024646	-0.12044	0.90414
1	177433381	178944309	2132	50	5.1444e-05	3.9547e-08	0.00019887	0.25869	0.79588
1	178944309	178954470	14	2	-9.0393e-06	7.6173e-10	2.7599e-05	-0.32752	0.74328
1	178954470	181144121	4089	50	0.00015536	6.7913e-08	0.0002606	0.59617	0.55106
1	181144121	182755356	2648	50	9.4889e-06	4.9209e-08	0.00022183	0.042776	0.96588
1	182755356	184595513	2721	50	9.182e-06	4.8108e-08	0.00021934	0.041863	0.96661
1	184595513	186810023	2521	50	6.1587e-05	4.5465e-08	0.00021322	0.28884	0.7727
1	186810023	188759945	4469	50	-3.7634e-05	7.3059e-08	0.00027029	-0.13923	0.88927
1	188759945	189904130	1461	39	2.4947e-05	2.7543e-08	0.00016596	0.15032	0.88051
1	189904130	191868930	3321	50	-7.9197e-05	5.7496e-08	0.00023978	-0.33028	0.74119
1	191868930	194107442	3150	50	4.9462e-05	5.6382e-08	0.00023745	0.20831	0.83499
1	194107442	196176201	3899	50	-2.501e-06	6.7565e-08	0.00025993	-0.0096218	0.99232
1	196176201	197311514	1167	33	4.7494e-05	2.0336e-08	0.0001426	0.33305	0.7391
1	197311514	199239884	2345	50	8.2491e-05	4.4258e-08	0.00021038	0.39211	0.69498
1	199239884	200137649	1777	50	2.6773e-05	3.269e-08	0.0001808	0.14808	0.88228
1	200137649	201589975	2788	50	1.0006e-05	5.1359e-08	0.00022663	0.04415	0.96478
1	201589975	203334734	2452	50	-4.1826e-06	4.7493e-08	0.00021793	-0.019193	0.98469
1	203334734	204681068	2229	50	-1.1812e-05	4.1358e-08	0.00020337	-0.058083	0.95368
1	204681068	206073265	2119	50	-6.6466e-05	4.0541e-08	0.00020135	-0.33011	0.74132
1	206073265	208410364	2584	50	3.7483e-05	5.6509e-08	0.00023772	0.15768	0.87471
1	208410364	210787750	3779	50	-3.6216e-05	7.2747e-08	0.00026972	-0.13428	0.89318
1	210787750	212842330	3276	50	-1.2211e-05	6.0938e-08	0.00024686	-0.049465	0.96055
1	212842330	214578266	2509	50	4.1737e-05	4.7366e-08	0.00021764	0.19177	0.84792
1	214578266	216243634	2636	50	5.4361e-05	4.8376e-08	0.00021995	0.24716	0.80479
1	216243634	218705513	4377	50	2.7978e-05	7.4078e-08	0.00027217	0.10279	0.91813
1	218705513	219590571	1693	50	-5.9066e-05	3.0845e-08	0.00017563	-0.33631	0.73663
1	219590571	221858231	3513	50	4.7489e-05	6.1888e-08	0.00024877	0.19089	0.84861
1	221858231	222230220	628	37	7.732e-05	1.2005e-08	0.00010957	0.70569	0.48038
1	222230220	224938520	3881	50	0.0001021	7.1243e-08	0.00026691	0.38251	0.70208
1	224938520	226810860	2802	50	-7.2428e-06	4.8109e-08	0.00021934	-0.033021	0.97366
1	226810860	229156248	4001	50	3.5647e-05	6.6232e-08	0.00025735	0.13851	0.88984
1	229156248	230685255	2406	50	0.00011893	4.6834e-08	0.00021641	0.54955	0.58263
1	230685255	232090252	2486	50	-3.917e-05	4.7062e-08	0.00021694	-0.18056	0.85671
1	232090252	233429284	2497	50	4.2319e-05	4.5782e-08	0.00021397	0.19778	0.84322
1	233429284	234599434	2484	50	7.5299e-05	4.7507e-08	0.00021796	0.34547	0.72974
1	234599434	235819436	2008	50	6.6321e-05	3.7915e-08	0.00019472	0.3406	0.7334
1	235819436	237555628	3363	50	-1.6313e-05	6.5693e-08	0.00025631	-0.063647	0.94925
1	237555628	238567807	2300	50	1.7077e-05	4.2569e-08	0.00020632	0.08277	0.93403
1	238567807	239925314	2467	50	-6.7954e-05	4.7683e-08	0.00021836	-0.3112	0.75565
1	239925314	240564091	1578	50	5.5268e-05	3.0981e-08	0.00017601	0.314	0.75352
1	240564091	241582220	1990	50	-1.4381e-05	4.0909e-08	0.00020226	-0.071101	0.94332
1	241582220	242071602	949	50	8.14e-05	1.9402e-08	0.00013929	0.58439	0.55896
1	242071602	244109499	3310	50	7.3969e-05	6.5161e-08	0.00025527	0.28977	0.77199
1	244109499	245506746	2598	50	1.2808e-05	5.0324e-08	0.00022433	0.057095	0.95447
1	245506746	247344518	4113	50	-1.0927e-05	7.4443e-08	0.00027284	-0.040049	0.96805
1	247344518	249239466	3274	50	3.7435e-05	5.9465e-08	0.00024385	0.15352	0.87799
2	10133	1781022	4212	50	2.0333e-05	7.4253e-08	0.00027249	0.074617	0.94052
2	1781022	3973779	4518	50	-2.5146e-06	7.4397e-08	0.00027276	-0.0092193	0.99264
2	3973779	5708337	3133	50	1.0551e-05	5.9534e-08	0.000244	0.043242	0.96551
2	5708337	6836254	2419	50	-4.845e-05	4.603e-08	0.00021455	-0.22582	0.82134
2	6836254	8422147	2615	50	5.9445e-06	5.1118e-08	0.00022609	0.026292	0.97902
2	8422147	10298469	3417	50	9.5233e-05	6.6071e-08	0.00025704	0.37049	0.71101
2	10298469	12419150	4724	50	4.1288e-05	7.4558e-08	0.00027305	0.15121	0.87981
2	12419150	14335308	3461	50	4.265e-06	6.0607e-08	0.00024618	0.017324	0.98618
2	14335308	16329735	3486	50	-2.6011e-05	6.6027e-08	0.00025696	-0.10123	0.91937
2	16329735	18647423	3889	50	-3.2974e-07	7.2426e-08	0.00026912	-0.0012252	0.99902
2	18647423	19692404	1575	50	-1.8616e-05	3.1043e-08	0.00017619	-0.10566	0.91585
2	19692404	21050490	2748	50	2.4475e-05	5.2595e-08	0.00022934	0.10672	0.91501
2	21050490	23341383	2744	50	-1.8761e-05	5.283e-08	0.00022985	-0.081625	0.93494
2	23341383	24686918	2102	50	3.5975e-05	3.9167e-08	0.00019791	0.18178	0.85576
2	24686918	26894985	2669	50	-1.4445e-05	4.8319e-08	0.00021982	-0.065713	0.94761
2	26894985	28598777	1645	50	5.0934e-05	3.1778e-08	0.00017826	0.28572	0.77509
2	28598777	29217559	1100	50	-2.5855e-05	2.1968e-08	0.00014822	-0.17444	0.86152
2	29217559	30463711	2313	50	5.0392e-05	4.603e-08	0.00021455	0.23488	0.8143
2	30463711	31550450	2334	50	4.7936e-06	4.4572e-08	0.00021112	0.022706	0.98189
2	31550450	33363777	2346	50	5.8534e-05	4.7502e-08	0.00021795	0.26857	0.78826
2	33363777	35345028	4253	50	5.0054e-05	7.5049e-08	0.00027395	0.18271	0.85502
2	35345028	36122006	2019	50	-5.1966e-06	3.9328e-08	0.00019831	-0.026204	0.97909
2	36122006	38132712	3874	50	-7.244e-06	7.4828e-08	0.00027355	-0.026482	0.97887
2	38132712	39031337	1516	50	-9.9379e-06	3.1407e-08	0.00017722	-0.056077	0.95528
2	39031337	40281483	1376	50	5.1087e-05	2.6808e-08	0.00016373	0.31202	0.75502
2	40281483	43309590	6047	50	7.5114e-06	7.5143e-08	0.00027412	0.027402	0.97814
2	43309590	44313803	1998	50	3.9512e-05	3.9288e-08	0.00019821	0.19934	0.842
2	44313803	46482634	4137	50	-5.0392e-05	7.4294e-08	0.00027257	-0.18488	0.85332
2	46482634	47318772	1665	50	5.0884e-05	3.292e-08	0.00018144	0.28045	0.77913
2	47318772	48213001	1562	50	2.7382e-05	3.1764e-08	0.00017823	0.15364	0.8779
2	48213001	50022257	3443	50	6.3049e-05	6.934e-08	0.00026333	0.23943	0.81077
2	50022257	50818928	1667	50	6.7768e-05	3.4029e-08	0.00018447	0.36737	0.71335
2	50818928	52491133	2913	50	3.765e-05	5.9139e-08	0.00024319	0.15482	0.87696
2	52491133	53508452	2366	50	6.9616e-05	4.7399e-08	0.00021771	0.31976	0.74915
2	53508452	54685226	2117	50	-3.6792e-05	4.2505e-08	0.00020617	-0.17846	0.85836
2	54685226	56203345	2678	50	-2.6503e-05	5.2832e-08	0.00022985	-0.1153	0.90821
2	56203345	57429100	2016	50	-2.2595e-05	4.1446e-08	0.00020358	-0.11099	0.91163
2	57429100	58297315	1787	50	-7.4869e-06	3.3972e-08	0.00018431	-0.04062	0.9676
2	58297315	60292000	2688	50	6.4175e-05	5.591e-08	0.00023645	0.27141	0.78608
2	60292000	62429044	2579	50	2.2772e-06	5.193e-08	0.00022788	0.0099928	0.99203
2	62429044	64625913	2553	50	0.00010658	5.1239e-08	0.00022636	0.47084	0.63775
2	64625913	65933444	2068	50	-3.9016e-05	3.984e-08	0.0001996	-0.19547	0.84502
2	65933444	67226166	1872	50	1.1319e-05	3.7508e-08	0.00019367	0.058445	0.95339
2	67226166	68010176	1679	50	2.8304e-05	3.2577e-08	0.00018049	0.15682	0.87539
2	68010176	69139564	2088	50	6.4715e-05	3.8848e-08	0.0001971	0.32834	0.74266
2	69139564	70755198	2295	50	-2.9925e-06	4.1384e-08	0.00020343	-0.01471	0.98826
2	70755198	73174848	3664	50	-1.5082e-05	6.8877e-08	0.00026244	-0.057467	0.95417
2	73174848	75630086	3270	50	-4.0654e-05	6.3704e-08	0.0002524	-0.16107	0.87204
2	75630086	76913661	2503	50	1.9865e-05	4.8267e-08	0.0002197	0.09042	0.92795
2	76913661	78079264	2261	50	7.2006e-05	4.4998e-08	0.00021213	0.33945	0.73427
2	78079264	80050403	3825	50	5.7714e-05	7.369e-08	0.00027146	0.21261	0.83163
2	80050403	81620841	2389	50	-2.9823e-05	4.6789e-08	0.00021631	-0.13788	0.89034
2	81620841	85140680	5943	50	9.3764e-06	7.4738e-08	0.00027338	0.034298	0.97264
2	85140680	88038507	3024	50	2.2724e-05	5.3995e-08	0.00023237	0.097795	0.92209
2	88038507	89154526	1192	50	-5.7864e-06	2.1741e-08	0.00014745	-0.039243	0.9687
2	89154526	95326452	446	22	4.3414e-05	9.8409e-09	9.9201e-05	0.43764	0.66165
2	95326452	98995201	2218	50	-2.8233e-05	4.1284e-08	0.00020318	-0.13895	0.88949
2	98995201	101822329	4034	50	-3.0913e-05	7.4103e-08	0.00027222	-0.11356	0.90959
2	101822329	102688765	1336	50	7.5189e-05	2.6843e-08	0.00016384	0.45892	0.64629
2	102688765	103588215	1779	50	7.7026e-05	3.4336e-08	0.0001853	0.41569	0.67764
2	103588215	105125034	1577	50	2.9829e-05	2.9104e-08	0.0001706	0.17485	0.8612
2	105125034	106210058	1822	50	1.0401e-05	3.4913e-08	0.00018685	0.055666	0.95561
2	106210058	107408267	2321	50	-3.844e-05	4.0728e-08	0.00020181	-0.19047	0.84894
2	107408267	108429177	1795	50	2.7331e-05	2.9622e-08	0.00017211	0.1588	0.87383
2	108429177	110572432	2798	50	6.2362e-05	5.1252e-08	0.00022639	0.27546	0.78296
2	110572432	113921856	3318	50	3.6293e-05	6.2372e-08	0.00024974	0.14532	0.88446
2	113921856	116772470	3894	50	2.7513e-06	7.1727e-08	0.00026782	0.010273	0.9918
2	116772470	118367466	2464	50	-3.8769e-05	4.43e-08	0.00021048	-0.1842	0.85386
2	118367466	121303783	4541	50	4.4069e-05	7.4266e-08	0.00027252	0.16171	0.87153
2	121303783	123302906	2967	50	3.0882e-06	5.3021e-08	0.00023026	0.013412	0.9893
2	123302906	124732250	2872	50	5.3892e-06	4.8456e-08	0.00022013	0.024482	0.98047
2	124732250	125840921	1960	50	0.00012355	3.6776e-08	0.00019177	0.64426	0.51941
2	125840921	127373764	2994	50	3.8706e-05	4.8981e-08	0.00022132	0.17489	0.86117
2	127373764	128034347	1504	50	3.5539e-05	2.7523e-08	0.0001659	0.21422	0.83038
2	128034347	129474441	2362	50	-7.8851e-05	4.4228e-08	0.0002103	-0.37494	0.70771
2	129474441	130067170	1143	50	-1.7068e-05	2.1291e-08	0.00014591	-0.11697	0.90688
2	130067170	130658085	1011	48	-1.6805e-05	1.902e-08	0.00013791	-0.12185	0.90302
2	130658085	133042784	2272	50	3.0501e-05	4.224e-08	0.00020552	0.1484	0.88202
2	133042784	135158578	3456	50	7.8256e-06	6.765e-08	0.0002601	0.030087	0.976
2	135158578	137042794	1801	50	7.005e-05	3.1236e-08	0.00017674	0.39635	0.69185
2	137042794	138698117	3080	50	-9.6386e-05	5.3508e-08	0.00023132	-0.41668	0.67691
2	138698117	140100271	2221	50	5.6375e-05	3.9252e-08	0.00019812	0.28454	0.77599
2	140100271	141805351	3297	50	3.7356e-05	5.9695e-08	0.00024432	0.15289	0.87848
2	141805351	142518602	1629	50	1.72e-05	3.1757e-08	0.0001782	0.096517	0.92311
2	142518602	144519484	3048	50	-4.2551e-05	5.5343e-08	0.00023525	-0.18088	0.85647
2	144519484	146445570	1732	50	5.3971e-05	3.372e-08	0.00018363	0.29391	0.76882
2	146445570	147277162	746	39	5.0677e-05	1.4502e-08	0.00012042	0.42083	0.67388
2	147277162	150210292	3329	50	7.1391e-05	5.8474e-08	0.00024181	0.29523	0.76782
2	150210292	151731462	2082	50	7.954e-06	3.862e-08	0.00019652	0.040475	0.96771
2	151731462	152486782	1356	50	2.8087e-05	2.6521e-08	0.00016285	0.17247	0.86307
2	152486782	154005056	2313	50	1.9363e-05	4.0633e-08	0.00020158	0.096055	0.92348
2	154005056	155391135	2586	50	4.0482e-05	4.8108e-08	0.00021934	0.18457	0.85357
2	155391135	157560635	2828	50	3.4244e-05	5.2091e-08	0.00022823	0.15004	0.88074
2	157560635	158533218	684	50	5.3955e-05	1.37e-08	0.00011705	0.46097	0.64482
2	158533218	159577082	1719	50	4.5561e-05	3.1589e-08	0.00017773	0.25635	0.79768
2	159577082	161769733	3685	50	-6.4534e-05	6.7279e-08	0.00025938	-0.2488	0.80352
2	161769733	163503551	1609	50	8.5953e-06	2.662e-08	0.00016316	0.052682	0.95799
2	163503551	164466638	1158	50	8.4019e-05	2.136e-08	0.00014615	0.57488	0.56537
2	164466638	165178840	785	43	6.3885e-05	1.5157e-08	0.00012311	0.51891	0.60382
2	165178840	167160270	2923	50	-1.2425e-05	5.4021e-08	0.00023242	-0.053459	0.95737
2	167160270	167355970	361	18	6.0261e-05	7.7353e-09	8.795e-05	0.68517	0.49324
2	167355970	169968236	3984	50	7.128e-05	7.2431e-08	0.00026913	0.26485	0.79112
2	169968236	171226245	2514	50	6.1602e-05	4.5269e-08	0.00021277	0.28953	0.77218
2	171226245	173138905	3021	50	-2.7875e-05	5.7688e-08	0.00024018	-0.11606	0.90761
2	173138905	175588929	3977	50	-4.584e-05	7.4707e-08	0.00027333	-0.16771	0.86681
2	175588929	177363636	2542	50	-2.495e-06	4.681e-08	0.00021636	-0.011532	0.9908
2	177363636	178553183	1900	50	1.4383e-05	3.2876e-08	0.00018132	0.079325	0.93677
2	178553183	181312739	4662	50	5.1915e-06	7.425e-08	0.00027249	0.019052	0.9848
2	181312739	182266031	1741	50	-5.0514e-05	3.2848e-08	0.00018124	-0.27872	0.78046
2	182266031	184357608	2952	50	-6.1547e-05	5.4721e-08	0.00023393	-0.26311	0.79247
2	184357608	185280173	1790	50	-6.0262e-05	3.2637e-08	0.00018066	-0.33357	0.7387
2	185280173	189882065	5952	50	3.8748e-05	7.4954e-08	0.00027378	0.14153	0.88745
2	189882065	191973357	2473	50	-1.1538e-05	4.4639e-08	0.00021128	-0.054611	0.95645
2	191973357	195861164	3791	50	0.00017588	7.3086e-08	0.00027034	0.65057	0.51532
2	195861164	196447456	740	41	1.786e-05	1.4344e-08	0.00011977	0.14912	0.88146
2	196447456	198078110	2026	50	4.4421e-05	3.5952e-08	0.00018961	0.23428	0.81477
2	198078110	199311125	1374	50	-1.3845e-05	2.5423e-08	0.00015945	-0.086833	0.9308
2	199311125	201576284	2434	50	7.2319e-05	4.7351e-08	0.0002176	0.33234	0.73963
2	201576284	202818637	1438	50	-6.238e-05	2.6624e-08	0.00016317	-0.3823	0.70224
2	202818637	205799241	3504	50	-2.2964e-06	6.5402e-08	0.00025574	-0.0089794	0.99284
2	205799241	206735704	1343	50	-9.198e-05	2.6769e-08	0.00016361	-0.56219	0.57399
2	206735704	208645399	3003	50	2.1741e-05	5.7108e-08	0.00023897	0.090976	0.92751
2	208645399	209941529	1811	50	6.5867e-05	3.4158e-08	0.00018482	0.35639	0.72155
2	209941529	212379518	3949	50	8.4122e-06	7.1732e-08	0.00026783	0.031409	0.97494
2	212379518	214014282	3244	50	-2.0943e-05	6.2543e-08	0.00025009	-0.083743	0.93326
2	214014282	215573795	2402	50	7.5043e-05	4.5367e-08	0.000213	0.35232	0.7246
2	215573795	217715661	3318	50	1.4683e-05	6.4553e-08	0.00025407	0.057789	0.95392
2	217715661	218395480	1167	50	5.9944e-05	2.2572e-08	0.00015024	0.39898	0.68991
2	218395480	220454551	2333	50	-7.7682e-05	4.497e-08	0.00021206	-0.36632	0.71413
2	220454551	222521176	3917	50	-1.5113e-05	7.4741e-08	0.00027339	-0.055281	0.95591
2	222521176	224859419	3792	50	-3.7158e-05	6.8089e-08	0.00026094	-0.1424	0.88676
2	224859419	225840004	1691	50	-2.2739e-05	3.088e-08	0.00017573	-0.1294	0.89704
2	225840004	228119842	3708	50	-5.5242e-05	6.402e-08	0.00025302	-0.21833	0.82717
2	228119842	229370787	2755	50	-6.0255e-05	5.0323e-08	0.00022433	-0.2686	0.78824
2	229370787	231843389	4694	50	0.00013708	7.4436e-08	0.00027283	0.50245	0.61535
2	231843389	233550003	2543	50	-5.9502e-05	4.9299e-08	0.00022203	-0.26799	0.78871
2	233550003	235150987	3011	50	-3.3467e-05	5.6788e-08	0.0002383	-0.14044	0.88831
2	235150987	236043550	2172	50	-1.9958e-05	4.2659e-08	0.00020654	-0.096628	0.92302
2	236043550	237449032	2478	50	1.5595e-05	4.7518e-08	0.00021799	0.071541	0.94297
2	237449032	238760981	2687	50	4.2971e-06	5.0201e-08	0.00022406	0.019178	0.9847
2	238760981	239952643	2497	50	2.5859e-05	4.6922e-08	0.00021661	0.11938	0.90498
2	239952643	241560084	4085	50	4.0855e-05	7.491e-08	0.0002737	0.14927	0.88134
2	241560084	242149921	1283	50	6.9663e-05	2.5058e-08	0.0001583	0.44008	0.65988
2	242149921	243188920	1801	50	4.1577e-05	3.5165e-08	0.00018752	0.22171	0.82454
3	60157	1441779	2791	50	-2.5926e-05	5.544e-08	0.00023546	-0.11011	0.91232
3	1441779	2992120	4305	50	2.8007e-05	7.4013e-08	0.00027205	0.10295	0.91801
3	2992120	4431647	3289	50	6.9934e-05	6.5526e-08	0.00025598	0.2732	0.7847
3	4431647	6083183	3532	50	0.00014908	7.2788e-08	0.00026979	0.55256	0.58056
3	6083183	7083387	2103	50	-4.2622e-05	4.1754e-08	0.00020434	-0.20859	0.83477
3	7083387	8648561	3751	50	4.5785e-05	7.42e-08	0.0002724	0.16808	0.86652
3	8648561	9543183	1799	50	-1.7621e-05	3.6462e-08	0.00019095	-0.092283	0.92647
3	9543183	11019665	2541	50	-7.1561e-05	5.0004e-08	0.00022362	-0.32002	0.74896
3	11019665	13070799	3377	50	-5.4902e-05	6.5131e-08	0.00025521	-0.21513	0.82967
3	13070799	14816900	3542	50	3.2961e-05	6.9632e-08	0.00026388	0.12491	0.9006
3	14816900	16282442	2377	50	-2.6008e-05	4.3637e-08	0.0002089	-0.1245	0.90092
3	16282442	17891118	2323	50	4.6578e-05	4.3846e-08	0.00020939	0.22244	0.82397
3	17891118	19125144	1804	50	-4.3084e-05	3.487e-08	0.00018673	-0.23073	0.81753
3	19125144	20091348	1027	50	-1.7814e-05	1.9878e-08	0.00014099	-0.12635	0.89945
3	20091348	21643707	3463	50	-4.0586e-05	6.7702e-08	0.0002602	-0.15598	0.87605
3	21643707	22204244	1986	50	-7.2274e-05	3.9037e-08	0.00019758	-0.3658	0.71451
3	22204244	23804865	3080	50	-3.3416e-05	5.9364e-08	0.00024365	-0.13715	0.89091
3	23804865	25461558	3229	50	-5.0044e-06	6.3835e-08	0.00025266	-0.019807	0.9842
3	25461558	26877769	2139	50	-2.0007e-05	4.0525e-08	0.00020131	-0.099383	0.92083
3	26877769	27840910	1682	50	2.4165e-05	3.3539e-08	0.00018314	0.13195	0.89502
3	27840910	29142260	2041	50	-5.1114e-05	4.0554e-08	0.00020138	-0.25382	0.79964
3	29142260	30717955	3242	50	-4.9162e-06	6.3756e-08	0.0002525	-0.01947	0.98447
3	30717955	32351715	2807	50	6.2229e-06	5.4677e-08	0.00023383	0.026613	0.97877
3	32351715	33255592	1555	50	-6.9812e-05	3.1224e-08	0.0001767	-0.39508	0.69278
3	33255592	35283458	3176	50	3.5749e-05	5.8632e-08	0.00024214	0.14764	0.88263
3	35283458	36486842	1922	50	3.8751e-05	3.7536e-08	0.00019374	0.20002	0.84147
3	36486842	38356116	2271	50	4.0198e-06	4.3718e-08	0.00020909	0.019226	0.98466
3	38356116	40221298	3158	50	-2.8368e-05	5.6123e-08	0.0002369	-0.11975	0.90468
3	40221298	41064528	706	40	1.0601e-05	1.31e-08	0.00011446	0.092625	0.9262
3	41064528	42540002	2661	50	8.9585e-06	4.7328e-08	0.00021755	0.041179	0.96715
3	42540002	45165153	3010	50	1.1467e-05	5.5168e-08	0.00023488	0.048822	0.96106
3	45165153	46657500	2858	50	-5.5175e-05	6.2487e-08	0.00024997	-0.22072	0.82531
3	46657500	47727212	840	37	1.5838e-05	1.6859e-08	0.00012984	0.12198	0.90292
3	47727212	49316972	950	33	-3.9902e-05	1.8282e-08	0.00013521	-0.29511	0.76791
3	49316972	51832015	1993	48	-9.8248e-05	3.1817e-08	0.00017837	-0.5508	0.58177
3	51832015	54081390	2599	50	-3.2463e-05	4.919e-08	0.00022179	-0.14637	0.88363
3	54081390	55348860	2367	50	3.4591e-07	4.7819e-08	0.00021868	0.0015819	0.99874
3	55348860	56433907	1707	50	3.4082e-06	3.3621e-08	0.00018336	0.018587	0.98517
3	56433907	58157519	2696	50	5.4244e-05	4.9377e-08	0.00022221	0.24411	0.80715
3	58157519	60272906	4059	50	-1.3565e-05	7.4387e-08	0.00027274	-0.049737	0.96033
3	60272906	62355666	4081	50	0.00011061	7.5153e-08	0.00027414	0.40347	0.6866
3	62355666	63669286	2667	50	-4.0809e-07	5.2455e-08	0.00022903	-0.0017818	0.99858
3	63669286	65273538	2940	50	4.5242e-05	5.8248e-08	0.00024135	0.18746	0.8513
3	65273538	66270447	1686	50	3.9614e-05	3.4754e-08	0.00018642	0.21249	0.83172
3	66270447	68286914	3317	50	1.6808e-05	6.4351e-08	0.00025368	0.066259	0.94717
3	68286914	69276762	1603	50	2.1746e-05	3.2528e-08	0.00018036	0.12057	0.90403
3	69276762	70449028	2086	50	8.5473e-05	4.2755e-08	0.00020677	0.41336	0.67934
3	70449028	72529329	3089	50	1.7684e-05	6.2633e-08	0.00025027	0.070662	0.94367
3	72529329	74321817	3072	50	1.8368e-05	6.1472e-08	0.00024794	0.074085	0.94094
3	74321817	75704949	1616	50	-2.4072e-05	3.057e-08	0.00017484	-0.13768	0.8905
3	75704949	77508835	2774	50	4.8975e-05	5.4488e-08	0.00023343	0.20981	0.83382
3	77508835	79024541	2023	50	-2.1925e-05	3.8453e-08	0.00019609	-0.11181	0.91097
3	79024541	81427310	3421	50	5.5008e-05	6.0207e-08	0.00024537	0.22418	0.82262
3	81427310	82643886	1652	50	-4.8258e-05	2.9835e-08	0.00017273	-0.27939	0.77995
3	82643886	84367479	2509	50	-3.0542e-05	4.5487e-08	0.00021328	-0.14321	0.88613
3	84367479	85582231	2087	50	-6.7946e-06	3.7933e-08	0.00019476	-0.034886	0.97217
3	85582231	87409732	2970	50	-1.4239e-06	5.4451e-08	0.00023335	-0.0061022	0.99513
3	87409732	88298373	1507	46	-1.8483e-07	2.4734e-08	0.00015727	-0.0011752	0.99906
3	88298373	94255316	3395	50	-2.883e-05	6.0404e-08	0.00024577	-0.11731	0.90662
3	94255316	95311971	1875	44	1.9732e-05	3.4236e-08	0.00018503	0.10664	0.91507
3	95311971	98215950	4014	50	1.6676e-05	7.0203e-08	0.00026496	0.062937	0.94982
3	98215950	99373762	2148	50	-1.4822e-05	3.7019e-08	0.0001924	-0.077037	0.93859
3	99373762	100592217	1336	50	2.9566e-05	2.566e-08	0.00016019	0.18457	0.85356
3	100592217	103084960	4033	50	8.8712e-05	6.646e-08	0.0002578	0.34411	0.73076
3	103084960	104581613	3278	50	-1.4175e-05	5.964e-08	0.00024421	-0.058044	0.95371
3	104581613	106982811	4255	50	2.7445e-05	7.4612e-08	0.00027315	0.10047	0.91997
3	106982811	109522395	3970	50	-8.1528e-05	6.8507e-08	0.00026174	-0.31148	0.75543
3	109522395	110513770	1715	50	-2.1638e-05	3.0479e-08	0.00017458	-0.12394	0.90136
3	110513770	112815699	3571	50	6.4511e-05	6.0623e-08	0.00024622	0.26201	0.79331
3	112815699	113947863	1561	50	1.8154e-05	2.9848e-08	0.00017276	0.10508	0.91631
3	113947863	115447080	1553	50	-5.494e-05	3.1031e-08	0.00017616	-0.31188	0.75513
3	115447080	116800153	2417	50	4.6685e-06	4.6348e-08	0.00021529	0.021685	0.9827
3	116800153	118530251	2859	50	8.907e-05	5.6059e-08	0.00023677	0.37619	0.70678
3	118530251	120523055	3301	50	-9.8224e-06	5.72e-08	0.00023916	-0.04107	0.96724
3	120523055	121974097	2278	50	1.5777e-05	3.7426e-08	0.00019346	0.081552	0.935
3	121974097	123517768	2319	50	-4.8705e-05	4.1505e-08	0.00020373	-0.23907	0.81105
3	123517768	124936642	2460	50	2.4686e-05	4.6891e-08	0.00021654	0.114	0.90924
3	124936642	126214943	2829	50	1.8914e-05	5.0791e-08	0.00022537	0.083924	0.93312
3	126214943	128194861	2960	50	1.7226e-05	5.2729e-08	0.00022963	0.075017	0.9402
3	128194861	130244735	2765	50	6.7022e-05	4.7325e-08	0.00021754	0.30809	0.75802
3	130244735	131836516	2640	50	2.1613e-05	4.6485e-08	0.0002156	0.10024	0.92015
3	131836516	133252173	2714	50	2.8468e-05	4.7374e-08	0.00021765	0.13079	0.89594
3	133252173	135456906	3404	50	-1.3523e-05	6.442e-08	0.00025381	-0.053282	0.95751
3	135456906	137371083	2344	50	1.9992e-05	4.3132e-08	0.00020768	0.096264	0.92331
3	137371083	139954597	3486	50	6.0925e-05	6.4136e-08	0.00025325	0.24057	0.80989
3	139954597	141339097	1851	50	-2.8765e-05	3.5255e-08	0.00018776	-0.1532	0.87824
3	141339097	143164628	2988	50	7.5487e-05	5.5491e-08	0.00023557	0.32045	0.74863
3	143164628	144410816	1802	50	-2.9917e-05	3.3808e-08	0.00018387	-0.16271	0.87075
3	144410816	145664619	2552	50	4.8284e-05	4.2556e-08	0.00020629	0.23406	0.81494
3	145664619	146726629	2023	50	-1.2219e-05	3.6604e-08	0.00019132	-0.063864	0.94908
3	146726629	149043237	3694	50	-4.3787e-05	6.7654e-08	0.0002601	-0.16835	0.86631
3	149043237	150252004	2026	50	-3.701e-05	3.8793e-08	0.00019696	-0.18791	0.85095
3	150252004	151348730	1553	50	-5.8454e-05	3.0381e-08	0.0001743	-0.33536	0.73735
3	151348730	153256571	3187	50	0.00010514	5.8705e-08	0.00024229	0.43394	0.66433
3	153256571	154714218	2532	50	-1.4041e-05	4.2723e-08	0.00020669	-0.067929	0.94584
3	154714218	156008700	1685	50	4.2175e-05	3.1477e-08	0.00017742	0.23771	0.8121
3	156008700	157312028	1789	50	-1.5371e-06	3.3604e-08	0.00018331	-0.0083849	0.99331
3	157312028	159477890	3455	50	-0.00017093	6.8377e-08	0.00026149	-0.65369	0.51331
3	159477890	161524504	2652	50	0.00011913	7.0914e-08	0.0002663	0.44734	0.65463
3	161524504	163253205	4200	50	4.2434e-05	6.7176e-08	0.00025918	0.16372	0.86995
3	163253205	165055469	3349	50	2.9242e-05	5.6015e-08	0.00023668	0.12355	0.90167
3	165055469	167117429	3476	50	7.7751e-05	5.8281e-08	0.00024141	0.32207	0.7474
3	167117429	168580960	1974	50	-2.9586e-05	3.5955e-08	0.00018962	-0.15603	0.87601
3	168580960	170964909	3433	50	6.7186e-05	6.1916e-08	0.00024883	0.27001	0.78715
3	170964909	172295731	2388	50	7.6872e-05	4.6384e-08	0.00021537	0.35693	0.72114
3	172295731	173477285	1660	50	1.8601e-05	3.2931e-08	0.00018147	0.1025	0.91836
3	173477285	175116539	3073	50	-4.9875e-05	6.0838e-08	0.00024665	-0.20221	0.83976
3	175116539	176320287	2128	50	2.7637e-06	3.8806e-08	0.00019699	0.014029	0.98881
3	176320287	178107165	2839	50	3.2699e-06	5.5543e-08	0.00023568	0.013874	0.98893
3	178107165	179374586	2111	50	-4.5002e-05	3.8579e-08	0.00019642	-0.22911	0.81878
3	179374586	181511166	2397	50	-1.1867e-05	4.4301e-08	0.00021048	-0.056382	0.95504
3	181511166	183769683	3238	50	-3.0186e-06	5.8408e-08	0.00024168	-0.01249	0.99003
3	183769683	185068255	2185	50	-1.7686e-05	4.1832e-08	0.00020453	-0.08647	0.93109
3	185068255	186890344	2952	50	-1.6389e-05	5.8435e-08	0.00024173	-0.067798	0.94595
3	186890344	188856214	3098	50	2.8432e-05	6.0827e-08	0.00024663	0.11528	0.90822
3	188856214	190226607	3151	50	-8.2109e-05	6.0806e-08	0.00024659	-0.33298	0.73915
3	190226607	192343814	4287	50	1.6532e-05	7.4408e-08	0.00027278	0.060607	0.95167
3	192343814	194059671	3127	50	6.8045e-05	6.0482e-08	0.00024593	0.27668	0.78202
3	194059671	194786674	2115	50	4.5966e-05	4.0393e-08	0.00020098	0.22871	0.81909
3	194786674	195971408	1957	50	4.8457e-06	3.8047e-08	0.00019506	0.024843	0.98018
3	195971408	197075987	1913	50	-2.7238e-05	3.6484e-08	0.00019101	-0.1426	0.88661
3	197075987	197946622	1247	50	4.1287e-05	2.2809e-08	0.00015103	0.27338	0.78456
4	10240	694715	804	40	-7.9966e-05	1.6997e-08	0.00013037	-0.61337	0.53963
4	694715	1478711	1480	50	-6.7631e-05	2.8316e-08	0.00016827	-0.40191	0.68775
4	1478711	2842979	2130	50	1.2044e-07	4.1779e-08	0.0002044	0.00058926	0.99953
4	2842979	3846040	1642	50	5.4674e-05	3.3572e-08	0.00018323	0.2984	0.7654
4	3846040	4684116	1968	50	1.5801e-06	3.9376e-08	0.00019843	0.0079628	0.99365
4	4684116	5502388	1783	50	-1.3896e-05	3.5337e-08	0.00018798	-0.073924	0.94107
4	5502388	6773043	3079	50	2.747e-05	6.2399e-08	0.0002498	0.10997	0.91243
4	6773043	7539692	2103	50	-2.8507e-05	4.2703e-08	0.00020665	-0.13795	0.89028
4	7539692	8152235	1674	50	-2.372e-05	3.3058e-08	0.00018182	-0.13046	0.8962
4	8152235	9326479	1710	50	2.4369e-06	3.3428e-08	0.00018283	0.013329	0.98937
4	9326479	10699152	3102	50	1.6473e-05	5.8263e-08	0.00024138	0.068244	0.94559
4	10699152	12323034	3440	50	3.443e-05	6.5953e-08	0.00025681	0.13407	0.89335
4	12323034	14272001	3708	50	3.5564e-05	6.7786e-08	0.00026036	0.1366	0.89135
4	14272001	15147446	1647	50	-9.498e-06	3.2288e-08	0.00017969	-0.052858	0.95785
4	15147446	15927009	1255	50	-4.3843e-05	2.5106e-08	0.00015845	-0.2767	0.78201
4	15927009	17383322	2781	50	-1.1893e-05	5.3581e-08	0.00023148	-0.051377	0.95902
4	17383322	18841874	2317	50	6.6027e-05	4.2506e-08	0.00020617	0.32026	0.74877
4	18841874	20544557	3331	50	5.1488e-06	5.5468e-08	0.00023552	0.021862	0.98256
4	20544557	22319347	3347	50	6.3181e-06	6.2753e-08	0.00025051	0.025221	0.97988
4	22319347	24135529	2985	50	4.9014e-05	5.5985e-08	0.00023661	0.20715	0.83589
4	24135529	25609322	2509	50	2.7874e-05	4.7975e-08	0.00021903	0.12726	0.89873
4	25609322	27343722	2443	50	1.0018e-05	4.8729e-08	0.00022075	0.045384	0.9638
4	27343722	27965868	1227	50	-3.4814e-05	2.402e-08	0.00015498	-0.22463	0.82227
4	27965868	29762208	3766	50	2.3086e-05	6.7614e-08	0.00026003	0.088784	0.92925
4	29762208	30454535	1072	50	2.6397e-05	1.948e-08	0.00013957	0.18913	0.84999
4	30454535	31782981	2535	50	7.2341e-05	4.7534e-08	0.00021802	0.3318	0.74004
4	31782981	33172766	2965	50	-5.511e-06	5.1864e-08	0.00022774	-0.024199	0.98069
4	33172766	35151415	2815	50	2.2222e-05	4.2798e-08	0.00020688	0.10742	0.91446
4	35151415	36020436	2185	50	-7.1868e-05	3.8914e-08	0.00019727	-0.36432	0.71562
4	36020436	37255047	2773	50	-5.2775e-05	4.6621e-08	0.00021592	-0.24442	0.80691
4	37255047	38907022	3567	50	8.0689e-05	6.928e-08	0.00026321	0.30656	0.75918
4	38907022	40202609	2338	50	6.9163e-05	4.3384e-08	0.00020829	0.33205	0.73985
4	40202609	42213058	3679	50	1.8792e-05	7.0482e-08	0.00026549	0.070784	0.94357
4	42213058	43965045	3310	50	-3.7128e-05	5.7888e-08	0.0002406	-0.15432	0.87736
4	43965045	45189157	2547	50	-3.8447e-05	4.391e-08	0.00020955	-0.18347	0.85443
4	45189157	47411896	2677	50	3.2719e-05	4.9627e-08	0.00022277	0.14687	0.88323
4	47411896	48123600	1220	49	-6.2374e-05	2.2257e-08	0.00014919	-0.41809	0.67588
4	48123600	53877433	2397	50	-2.5735e-05	4.3884e-08	0.00020948	-0.12285	0.90223
4	53877433	55429556	2419	50	-1.5776e-05	4.5536e-08	0.00021339	-0.073929	0.94107
4	55429556	56547644	2108	50	-1.1228e-05	3.8451e-08	0.00019609	-0.057262	0.95434
4	56547644	58935008	4701	50	4.0048e-05	7.5388e-08	0.00027457	0.14586	0.88403
4	58935008	60741087	3757	50	-3.9267e-05	6.6394e-08	0.00025767	-0.15239	0.87888
4	60741087	62371763	3144	50	2.4674e-05	5.2684e-08	0.00022953	0.1075	0.9144
4	62371763	64341001	3361	50	3.1917e-05	6.0319e-08	0.0002456	0.12995	0.8966
4	64341001	66600492	4101	50	6.9426e-05	6.9416e-08	0.00026347	0.2635	0.79216
4	66600492	68059497	2729	50	6.3327e-05	4.6405e-08	0.00021542	0.29397	0.76878
4	68059497	68854765	1491	50	-1.6843e-05	2.6761e-08	0.00016359	-0.10296	0.91799
4	68854765	71049152	3348	50	3.0021e-06	5.8806e-08	0.0002425	0.01238	0.99012
4	71049152	72140558	1775	50	6.2229e-05	3.0535e-08	0.00017474	0.35612	0.72175
4	72140558	74592390	3194	50	6.7778e-05	5.4874e-08	0.00023425	0.28934	0.77232
4	74592390	77130707	4153	50	-3.9071e-06	6.9321e-08	0.00026329	-0.01484	0.98816
4	77130707	79093979	3530	50	-6.9071e-05	6.2369e-08	0.00024974	-0.27657	0.78211
4	79093979	80990297	2968	50	3.2753e-05	4.9487e-08	0.00022246	0.14723	0.88295
4	80990297	82125315	1303	50	1.6401e-05	2.2802e-08	0.000151	0.10861	0.91351
4	82125315	83372593	2015	50	3.9772e-05	3.8367e-08	0.00019587	0.20305	0.8391
4	83372593	84799656	2471	50	-1.1072e-05	4.293e-08	0.0002072	-0.053437	0.95738
4	84799656	86930609	3242	50	3.7034e-05	5.5473e-08	0.00023553	0.15724	0.87506
4	86930609	87534648	695	32	-6.6525e-05	1.3704e-08	0.00011706	-0.56829	0.56984
4	87534648	89238028	2897	50	-4.3208e-05	5.2859e-08	0.00022991	-0.18793	0.85093
4	89238028	90231564	1544	50	5.2132e-06	2.964e-08	0.00017216	0.030281	0.97584
4	90231564	91560677	1826	50	-8.3918e-06	3.4113e-08	0.0001847	-0.045436	0.96376
4	91560677	94233299	3666	50	2.4277e-06	6.6736e-08	0.00025833	0.0093975	0.9925
4	94233299	96182188	2994	50	1.6199e-05	5.8079e-08	0.00024099	0.067218	0.94641
4	96182188	97540703	2649	50	6.4959e-05	4.9056e-08	0.00022149	0.29329	0.7693
4	97540703	99424067	2957	50	-3.5454e-05	5.0937e-08	0.00022569	-0.15709	0.87517
4	99424067	100678360	2239	50	5.1664e-05	4.0672e-08	0.00020167	0.25618	0.79782
4	100678360	103221356	4452	50	1.6197e-05	7.4789e-08	0.00027348	0.059227	0.95277
4	103221356	105305294	2692	50	1.9629e-05	5.1086e-08	0.00022602	0.086843	0.9308
4	105305294	107501305	2921	50	7.0482e-06	5.1476e-08	0.00022688	0.031065	0.97522
4	107501305	108815348	1803	50	-2.1864e-05	3.1838e-08	0.00017843	-0.12253	0.90248
4	108815348	111256567	3828	50	5.3919e-05	6.8442e-08	0.00026161	0.2061	0.83671
4	111256567	113870102	3537	50	-2.9127e-05	6.6067e-08	0.00025703	-0.11332	0.90978
4	113870102	115666246	2995	50	2.9609e-05	5.6295e-08	0.00023727	0.12479	0.90069
4	115666246	117276929	2712	50	7.8134e-05	4.5891e-08	0.00021422	0.36473	0.71531
4	117276929	118479918	2362	50	3.4006e-05	4.3995e-08	0.00020975	0.16212	0.87121
4	118479918	119933512	2535	50	1.165e-08	4.3351e-08	0.00020821	5.5953e-05	0.99996
4	119933512	120392684	911	32	2.6661e-05	1.7565e-08	0.00013253	0.20116	0.84057
4	120392684	122657987	4471	50	6.0175e-05	7.4732e-08	0.00027337	0.22012	0.82578
4	122657987	124286481	2157	50	-1.5253e-05	3.685e-08	0.00019196	-0.07946	0.93667
4	124286481	125210862	1539	50	1.3146e-05	2.8112e-08	0.00016767	0.078408	0.9375
4	125210862	126480886	2271	50	3.3116e-05	4.1852e-08	0.00020458	0.16187	0.8714
4	126480886	127275477	1603	50	1.2507e-05	3.0066e-08	0.0001734	0.072128	0.9425
4	127275477	127830293	1097	50	-9.6832e-06	2.1703e-08	0.00014732	-0.065729	0.94759
4	127830293	128996665	946	37	-5.2954e-05	1.8992e-08	0.00013781	-0.38425	0.70079
4	128996665	130591885	2260	50	-8.9553e-06	4.2477e-08	0.0002061	-0.043451	0.96534
4	130591885	131283821	1059	45	-1.7248e-05	1.9909e-08	0.0001411	-0.12224	0.90271
4	131283821	132954033	2762	50	1.7419e-05	5.0044e-08	0.00022371	0.077868	0.93793
4	132954033	134628434	3149	50	-3.2165e-05	5.6422e-08	0.00023753	-0.13541	0.89229
4	134628434	136566407	3251	50	-5.4368e-05	5.8135e-08	0.00024111	-0.22549	0.8216
4	136566407	138541971	4121	50	7.52e-06	7.3716e-08	0.00027151	0.027697	0.9779
4	138541971	139556511	1947	50	0.00013054	3.7091e-08	0.00019259	0.67779	0.49791
4	139556511	141084631	2352	50	-4.7462e-05	4.5739e-08	0.00021387	-0.22192	0.82437
4	141084631	143443265	3622	50	-7.2949e-06	6.3732e-08	0.00025245	-0.028896	0.97695
4	143443265	146178187	3351	50	0.0001374	6.0597e-08	0.00024616	0.55816	0.57674
4	146178187	148521873	3178	50	-3.1563e-05	5.6491e-08	0.00023768	-0.1328	0.89435
4	148521873	150683580	2724	50	3.5752e-05	5.0725e-08	0.00022522	0.15874	0.87387
4	150683580	152782184	2193	50	2.5941e-05	3.9941e-08	0.00019985	0.1298	0.89673
4	152782184	154477641	2366	50	-1.1257e-05	4.5818e-08	0.00021405	-0.05259	0.95806
4	154477641	155056126	1158	50	-5.6612e-05	2.325e-08	0.00015248	-0.37128	0.71043
4	155056126	157485097	4483	50	4.6413e-05	7.4051e-08	0.00027212	0.17056	0.86457
4	157485097	158743718	1992	50	6.5703e-06	3.6147e-08	0.00019012	0.034558	0.97243
4	158743718	161058864	3307	50	1.885e-05	5.6228e-08	0.00023712	0.079493	0.93664
4	161058864	161826435	1759	50	-2.3789e-05	3.3727e-08	0.00018365	-0.12954	0.89693
4	161826435	163243679	3654	50	-5.1098e-05	6.4449e-08	0.00025387	-0.20128	0.84048
4	163243679	164478234	2010	50	-7.7778e-05	3.7587e-08	0.00019387	-0.40118	0.68829
4	164478234	165823448	2678	50	2.6884e-05	5.0086e-08	0.0002238	0.12012	0.90438
4	165823448	167018858	2235	50	-8.7361e-06	4.2305e-08	0.00020568	-0.042474	0.96612
4	167018858	167852917	1558	50	-4.1772e-05	2.6439e-08	0.0001626	-0.2569	0.79726
4	167852917	169676825	3186	50	6.2161e-05	5.839e-08	0.00024164	0.25724	0.79699
4	169676825	170776510	1526	50	8.0154e-05	2.7374e-08	0.00016545	0.48445	0.62806
4	170776510	172558635	3021	50	0.00010372	5.3804e-08	0.00023196	0.44717	0.65476
4	172558635	174264132	2110	50	4.4286e-05	3.9209e-08	0.00019801	0.22365	0.82303
4	174264132	176570716	3732	50	2.4628e-05	7.1068e-08	0.00026659	0.092381	0.9264
4	176570716	178991910	4722	50	7.9603e-05	7.4529e-08	0.000273	0.29158	0.7706
4	178991910	180122043	2181	50	4.7867e-05	4.2959e-08	0.00020727	0.23094	0.81736
4	180122043	182066807	4721	50	8.5392e-05	7.4345e-08	0.00027266	0.31318	0.75415
4	182066807	183371275	3136	50	-4.5221e-05	6.1807e-08	0.00024861	-0.18189	0.85567
4	183371275	184929455	3371	50	7.4048e-05	6.5977e-08	0.00025686	0.28828	0.77313
4	184929455	186909090	4560	50	-5.2544e-06	7.4968e-08	0.0002738	-0.019191	0.98469
4	186909090	188472981	3068	50	2.8362e-05	6.0089e-08	0.00024513	0.1157	0.90789
4	188472981	189693511	3047	50	5.1499e-05	5.9029e-08	0.00024296	0.21197	0.83213
4	189693511	191043594	2702	50	-1.7171e-05	5.0631e-08	0.00022501	-0.076312	0.93917
5	11940	982252	1755	50	2.3627e-05	3.3333e-08	0.00018257	0.12941	0.89703
5	982252	2132442	2826	50	-3.6146e-05	5.5955e-08	0.00023655	-0.15281	0.87855
5	2132442	3361941	3668	50	-5.2523e-06	7.1512e-08	0.00026742	-0.019641	0.98433
5	3361941	4632110	2663	50	7.8358e-06	4.8939e-08	0.00022122	0.03542	0.97174
5	4632110	5973233	2971	50	-3.6182e-05	5.637e-08	0.00023742	-0.1524	0.87888
5	5973233	7143218	2577	50	3.3041e-05	4.8914e-08	0.00022117	0.14939	0.88124
5	7143218	8446336	2788	50	6.299e-05	5.2559e-08	0.00022926	0.27475	0.78351
5	8446336	9718832	2714	50	3.227e-06	5.1527e-08	0.000227	0.014216	0.98866
5	9718832	11173271	3029	50	8.0683e-05	5.8819e-08	0.00024253	0.33268	0.73938
5	11173271	13464832	3329	50	-7.1777e-05	6.3063e-08	0.00025112	-0.28582	0.77501
5	13464832	14757804	2251	50	4.5213e-05	4.3556e-08	0.0002087	0.21664	0.82849
5	14757804	16963613	3029	50	1.9509e-05	5.9326e-08	0.00024357	0.080095	0.93616
5	16963613	18051592	1614	50	7.1696e-05	3.1152e-08	0.0001765	0.40621	0.68459
5	18051592	19917716	3715	50	5.0243e-05	6.5002e-08	0.00025495	0.19707	0.84378
5	19917716	22152073	2808	50	5.5245e-05	4.9636e-08	0.00022279	0.24797	0.80416
5	22152073	23494324	2185	50	-5.4583e-05	3.9687e-08	0.00019922	-0.27399	0.78409
5	23494324	26184851	5272	50	7.5015e-06	7.4531e-08	0.000273	0.027478	0.97808
5	26184851	26857604	1240	50	-1.2501e-05	2.2801e-08	0.000151	-0.082788	0.93402
5	26857604	27984513	1887	50	0.00010478	3.6096e-08	0.00018999	0.55149	0.5813
5	27984513	29714820	3434	50	5.3641e-05	6.1175e-08	0.00024734	0.21687	0.82831
5	29714820	31390249	3249	50	1.1522e-05	5.9641e-08	0.00024422	0.047178	0.96237
5	31390249	33500180	3829	50	2.9573e-05	7.2151e-08	0.00026861	0.1101	0.91233
5	33500180	35048970	2703	50	4.1748e-06	5.0662e-08	0.00022508	0.018548	0.9852
5	35048970	36433954	2156	50	5.8722e-05	3.8885e-08	0.00019719	0.29779	0.76586
5	36433954	38802410	3471	50	8.7642e-05	6.526e-08	0.00025546	0.34307	0.73154
5	38802410	40287729	2518	50	-5.7678e-07	4.7785e-08	0.0002186	-0.0026385	0.99789
5	40287729	41888710	3012	50	-4.3829e-06	4.9709e-08	0.00022296	-0.019658	0.98432
5	41888710	43983499	2520	50	4.337e-05	4.424e-08	0.00021033	0.2062	0.83664
5	43983499	50163398	3887	50	5.3778e-05	6.6261e-08	0.00025741	0.20892	0.83451
5	50163398	52134622	3150	50	0.00021057	6.0399e-08	0.00024576	0.85679	0.39156
5	52134622	53703044	3174	50	2.8473e-05	5.6952e-08	0.00023865	0.11931	0.90503
5	53703044	55417349	3121	50	-2.6403e-05	5.4757e-08	0.000234	-0.11283	0.91016
5	55417349	56621102	2146	50	-9.0701e-06	4.0987e-08	0.00020245	-0.044801	0.96427
5	56621102	57340073	1215	50	1.8574e-05	2.2751e-08	0.00015083	0.12314	0.90199
5	57340073	58524622	2625	50	-6.3894e-05	4.7456e-08	0.00021784	-0.2933	0.76929
5	58524622	60935907	3073	50	2.7974e-05	5.7838e-08	0.00024049	0.11632	0.9074
5	60935907	61672995	1009	50	6.7072e-05	1.964e-08	0.00014014	0.47859	0.63223
5	61672995	63218987	2565	50	2.2717e-05	4.73e-08	0.00021749	0.10445	0.91681
5	63218987	63968304	885	42	1.6675e-05	1.8493e-08	0.00013599	0.12262	0.90241
5	63968304	65911286	2899	50	-1.6089e-05	5.1819e-08	0.00022764	-0.070679	0.94365
5	65911286	67850860	3188	50	3.9811e-05	6.0838e-08	0.00024665	0.1614	0.87177
5	67850860	71240456	2307	50	-3.9663e-06	4.1419e-08	0.00020352	-0.019489	0.98445
5	71240456	73759326	4137	50	-8.0662e-06	7.391e-08	0.00027186	-0.02967	0.97633
5	73759326	75798866	3363	50	-7.1457e-05	6.2461e-08	0.00024992	-0.28592	0.77494
5	75798866	77623332	3162	50	-1.9571e-05	6.1211e-08	0.00024741	-0.079103	0.93695
5	77623332	79393144	2793	50	5.3689e-05	5.4178e-08	0.00023276	0.23066	0.81758
5	79393144	80481471	2293	50	5.3974e-05	4.2271e-08	0.0002056	0.26252	0.79292
5	80481471	82025648	2088	50	6.639e-06	4.0432e-08	0.00020108	0.033017	0.97366
5	82025648	83972689	2429	50	-4.6025e-05	4.807e-08	0.00021925	-0.20992	0.83373
5	83972689	85767290	4162	50	5.7112e-05	7.1948e-08	0.00026823	0.21292	0.83139
5	85767290	87389991	1512	50	1.8305e-05	2.8997e-08	0.00017029	0.1075	0.91439
5	87389991	88891530	1275	50	4.4353e-05	2.4141e-08	0.00015537	0.28546	0.77529
5	88891530	90422654	1657	50	8.0173e-06	3.1275e-08	0.00017685	0.045335	0.96384
5	90422654	91840542	1621	50	-1.3406e-05	3.0956e-08	0.00017594	-0.076196	0.93926
5	91840542	93809984	1566	50	-5.777e-06	2.9309e-08	0.0001712	-0.033745	0.97308
5	93809984	95963519	2792	50	-7.3491e-06	5.3276e-08	0.00023082	-0.03184	0.9746
5	95963519	97315601	2691	50	-5.0667e-05	4.235e-08	0.00020579	-0.24621	0.80552
5	97315601	99260992	3332	50	2.764e-05	5.9786e-08	0.00024451	0.11304	0.91
5	99260992	101578769	3238	50	5.7377e-05	5.9181e-08	0.00024327	0.23586	0.81354
5	101578769	103320005	2455	50	-6.5295e-06	4.7788e-08	0.0002186	-0.029869	0.97617
5	103320005	104851483	2671	50	7.1036e-05	5.0376e-08	0.00022445	0.31649	0.75163
5	104851483	105893055	1340	50	4.3269e-05	2.6711e-08	0.00016343	0.26475	0.7912
5	105893055	107264196	2501	50	-4.7436e-05	4.9582e-08	0.00022267	-0.21303	0.8313
5	107264196	108633934	2513	50	-0.0001076	4.9082e-08	0.00022155	-0.48567	0.6272
5	108633934	110821144	3263	50	7.1821e-05	6.2029e-08	0.00024906	0.28837	0.77306
5	110821144	111981562	1981	50	1.758e-05	3.8574e-08	0.0001964	0.089511	0.92868
5	111981562	113396285	2710	50	-6.4708e-05	5.3136e-08	0.00023051	-0.28072	0.77893
5	113396285	114830370	2770	50	3.4017e-05	5.2659e-08	0.00022948	0.14824	0.88215
5	114830370	115831047	2164	50	-4.4642e-05	4.1486e-08	0.00020368	-0.21918	0.82651
5	115831047	117346213	2891	50	1.0738e-05	5.4638e-08	0.00023375	0.04594	0.96336
5	117346213	118608820	2035	50	8.261e-05	3.9621e-08	0.00019905	0.41502	0.67813
5	118608820	119669042	1867	50	-2.1076e-05	3.6696e-08	0.00019156	-0.11002	0.91239
5	119669042	120452166	1405	50	0.00012995	2.825e-08	0.00016808	0.77317	0.43942
5	120452166	122556905	3611	50	-4.3128e-06	6.7894e-08	0.00026057	-0.016552	0.98679
5	122556905	123798100	2105	50	6.914e-05	4.247e-08	0.00020608	0.3355	0.73725
5	123798100	125785649	4108	50	-2.7372e-05	7.47e-08	0.00027331	-0.10015	0.92023
5	125785649	127344604	2081	50	-4.3914e-05	4.0506e-08	0.00020126	-0.21819	0.82728
5	127344604	129519025	3811	50	1.0996e-05	6.4273e-08	0.00025352	0.043373	0.9654
5	129519025	132139649	2514	50	5.3338e-05	4.4653e-08	0.00021131	0.25241	0.80072
5	132139649	134777401	3738	50	-3.1809e-05	7.0499e-08	0.00026552	-0.1198	0.90464
5	134777401	136376050	2593	50	6.6566e-05	4.8836e-08	0.00022099	0.30122	0.76325
5	136376050	139265072	2844	50	3.6083e-06	5.1485e-08	0.0002269	0.015902	0.98731
5	139265072	140645971	1494	50	5.2695e-05	2.8067e-08	0.00016753	0.31454	0.75311
5	140645971	142981248	3426	50	5.1489e-05	6.7801e-08	0.00026039	0.19774	0.84325
5	142981248	144943354	3028	50	5.0246e-05	5.4331e-08	0.00023309	0.21556	0.82933
5	144943354	147181998	3297	50	-4.7491e-05	5.8968e-08	0.00024283	-0.19557	0.84495
5	147181998	148662624	2318	50	-1.3977e-05	4.3744e-08	0.00020915	-0.066826	0.94672
5	148662624	150561298	3064	50	6.9009e-05	5.8516e-08	0.0002419	0.28528	0.77543
5	150561298	152867774	4288	50	-5.9411e-06	7.4181e-08	0.00027236	-0.021813	0.9826
5	152867774	153773088	1880	50	4.1306e-05	3.3668e-08	0.00018349	0.22512	0.82189
5	153773088	155373505	2611	50	3.2723e-06	4.7763e-08	0.00021855	0.014973	0.98805
5	155373505	156628700	1791	50	3.2319e-05	3.4299e-08	0.0001852	0.17451	0.86147
5	156628700	158825698	3997	50	6.0252e-05	7.2408e-08	0.00026909	0.22391	0.82283
5	158825698	159973944	2083	50	5.596e-05	3.9238e-08	0.00019809	0.28251	0.77756
5	159973944	161482133	2530	50	8.3843e-05	4.4576e-08	0.00021113	0.39711	0.69128
5	161482133	162743908	1964	50	-4.4669e-05	3.7483e-08	0.00019361	-0.23072	0.81753
5	162743908	163771582	1985	50	1.6718e-06	3.7654e-08	0.00019405	0.0086154	0.99313
5	163771582	165642395	2886	50	4.3695e-05	5.6287e-08	0.00023725	0.18417	0.85388
5	165642395	166847740	1893	50	6.9482e-05	3.7919e-08	0.00019473	0.35681	0.72123
5	166847740	168525318	2601	50	-5.8043e-05	5.2791e-08	0.00022976	-0.25262	0.80056
5	168525318	169505664	1786	50	3.4813e-05	3.4052e-08	0.00018453	0.18866	0.85036
5	169505664	171074292	2779	50	5.457e-05	5.2957e-08	0.00023012	0.23713	0.81256
5	171074292	172678327	2840	50	6.6793e-05	5.3845e-08	0.00023205	0.28785	0.77347
5	172678327	173642871	2081	50	-6.5273e-05	3.9865e-08	0.00019966	-0.32692	0.74373
5	173642871	175450595	3404	50	-3.6088e-05	6.6186e-08	0.00025727	-0.14028	0.88844
5	175450595	177251507	1645	50	2.8761e-05	3.265e-08	0.00018069	0.15917	0.87353
5	177251507	178413464	2646	50	3.299e-05	5.0441e-08	0.00022459	0.14689	0.88322
5	178413464	179401244	1814	50	-2.4379e-05	3.6169e-08	0.00019018	-0.12819	0.898
5	179401244	180559933	2357	50	-5.0915e-05	4.6094e-08	0.0002147	-0.23715	0.81254
5	180559933	180885156	267	22	-5.454e-05	5.3937e-09	7.3442e-05	-0.74262	0.45771
6	73924	1452362	2695	50	-1.5628e-06	5.3537e-08	0.00023138	-0.0067542	0.99461
6	1452362	2458936	1706	50	7.7742e-06	3.3336e-08	0.00018258	0.042579	0.96604
6	2458936	3573593	2461	50	-2.2675e-05	4.7145e-08	0.00021713	-0.10443	0.91683
6	3573593	4617817	2407	50	1.4925e-05	4.58e-08	0.00021401	0.069739	0.9444
6	4617817	5791472	2331	50	-3.0586e-05	4.4992e-08	0.00021211	-0.1442	0.88534
6	5791472	6785207	2231	50	-2.664e-05	4.4082e-08	0.00020996	-0.12689	0.89903
6	6785207	7808936	2278	50	5.2304e-05	4.65e-08	0.00021564	0.24255	0.80835
6	7808936	9020026	2556	50	-1.288e-05	4.7022e-08	0.00021685	-0.059398	0.95264
6	9020026	10540317	2851	50	-2.7633e-05	5.5648e-08	0.0002359	-0.11714	0.90675
6	10540317	11790816	2181	50	5.1702e-05	4.0601e-08	0.0002015	0.25659	0.79749
6	11790816	13209388	2343	50	2.6623e-05	4.341e-08	0.00020835	0.12778	0.89833
6	13209388	14802924	2637	50	-4.913e-05	5.0556e-08	0.00022485	-0.2185	0.82704
6	14802924	17386405	4253	50	-2.692e-05	7.483e-08	0.00027355	-0.09841	0.92161
6	17386405	19207487	3465	50	-8.9319e-05	6.3e-08	0.000251	-0.35585	0.72195
6	19207487	21684065	4454	50	-5.0893e-05	7.5328e-08	0.00027446	-0.18543	0.85289
6	21684065	22748307	2254	50	1.0277e-05	4.3517e-08	0.00020861	0.049264	0.96071
6	22748307	23936619	2497	50	9.0489e-05	4.9772e-08	0.0002231	0.4056	0.68503
6	23936619	24852275	1790	50	0.00012385	3.4926e-08	0.00018689	0.66268	0.50754
6	24852275	25684587	1982	50	6.5276e-05	3.7758e-08	0.00019431	0.33593	0.73692
6	25684587	26791233	1985	50	0.00017392	3.7638e-08	0.00019401	0.89647	0.37
6	26791233	28017819	1467	42	0.00016844	2.8267e-08	0.00016813	1.0018	0.31642
6	28017819	28917608	800	23	0.00014238	1.6594e-08	0.00012882	1.1053	0.26903
6	28917608	29737971	135	13	0.00014488	5.3188e-09	7.293e-05	1.9865	0.046979
6	29737971	30798168	58	10	8.4333e-05	2.4683e-09	4.9682e-05	1.6975	0.089609
6	30798168	31571218	696	43	0.0001451	2.2434e-08	0.00014978	0.96879	0.33265
6	31571218	32682664	550	34	0.00010726	1.9659e-08	0.00014021	0.76499	0.44428
6	32682664	33236497	383	40	6.1133e-05	1.3455e-08	0.000116	0.52702	0.59818
6	33236497	35455756	3341	50	1.7974e-05	6.0814e-08	0.00024661	0.072884	0.9419
6	35455756	37572596	3370	50	-4.0179e-05	6.361e-08	0.00025221	-0.15931	0.87343
6	37572596	39295677	3395	50	-5.6666e-06	5.9693e-08	0.00024432	-0.023193	0.9815
6	39295677	40345115	1579	50	1.6202e-05	3.0704e-08	0.00017523	0.092462	0.92633
6	40345115	42038721	2947	50	-2.8133e-05	5.7593e-08	0.00023999	-0.11723	0.90668
6	42038721	43756169	2157	50	-2.128e-05	4.1361e-08	0.00020337	-0.10463	0.91667
6	43756169	45406563	2601	50	2.9397e-05	4.8399e-08	0.00022	0.13362	0.8937
6	45406563	47311898	2866	50	-3.7697e-05	5.3085e-08	0.0002304	-0.16362	0.87003
6	47311898	48391125	1913	50	4.3435e-05	3.4837e-08	0.00018665	0.23271	0.81598
6	48391125	50386145	3475	50	-5.4956e-05	5.4705e-08	0.00023389	-0.23497	0.81424
6	50386145	52210476	3016	50	-6.494e-05	5.2453e-08	0.00022903	-0.28355	0.77676
6	52210476	53279102	1856	50	-1.8587e-05	3.5086e-08	0.00018731	-0.099229	0.92096
6	53279102	55468270	4339	50	8.4373e-06	7.4232e-08	0.00027246	0.030968	0.9753
6	55468270	56105313	1365	42	6.4565e-06	2.2794e-08	0.00015098	0.042765	0.96589
6	56105313	57599465	1500	50	1.5173e-06	2.7204e-08	0.00016494	0.0091991	0.99266
6	57599465	61880512	1656	28	5.0161e-05	2.938e-08	0.00017141	0.29264	0.7698
6	61880512	63552888	2937	50	2.9992e-05	4.9355e-08	0.00022216	0.135	0.89261
6	63552888	65765742	3395	50	1.5582e-05	5.7223e-08	0.00023921	0.065138	0.94806
6	65765742	67329215	3690	50	3.1133e-06	6.5646e-08	0.00025622	0.012151	0.99031
6	67329215	68849483	3757	50	-5.1398e-06	6.3468e-08	0.00025193	-0.020402	0.98372
6	68849483	69523448	1616	50	-1.4861e-05	2.8762e-08	0.00016959	-0.087628	0.93017
6	69523448	71609510	3728	50	-3.576e-05	6.3899e-08	0.00025278	-0.14146	0.8875
6	71609510	73450097	3233	50	7.67e-05	5.7102e-08	0.00023896	0.32098	0.74823
6	73450097	75462003	3554	50	0.00011792	6.0978e-08	0.00024694	0.47754	0.63298
6	75462003	77414881	2482	50	8.6756e-05	4.3642e-08	0.00020891	0.41529	0.67793
6	77414881	78957728	3025	50	1.1071e-05	5.2298e-08	0.00022869	0.048409	0.96139
6	78957728	80691170	2949	50	7.1123e-06	5.3229e-08	0.00023072	0.030827	0.97541
6	80691170	81929222	2671	50	-5.6029e-05	4.4106e-08	0.00021001	-0.26679	0.78963
6	81929222	83127149	1748	50	-7.0376e-05	3.3564e-08	0.0001832	-0.38414	0.70087
6	83127149	85209989	2448	50	3.5837e-05	4.461e-08	0.00021121	0.16967	0.86527
6	85209989	87069500	3360	50	5.1892e-05	5.5573e-08	0.00023574	0.22012	0.82577
6	87069500	88822140	2873	50	2.5143e-05	4.9567e-08	0.00022264	0.11293	0.91008
6	88822140	89973052	1942	50	3.1782e-05	3.6193e-08	0.00019025	0.16706	0.86732
6	89973052	91843196	2934	50	2.2644e-05	5.5341e-08	0.00023525	0.096255	0.92332
6	91843196	93428644	2493	50	-3.2997e-05	4.7137e-08	0.00021711	-0.15198	0.8792
6	93428644	94118142	1526	50	1.156e-05	2.8901e-08	0.00017	0.067998	0.94579
6	94118142	94441175	435	16	3.8879e-05	8.0257e-09	8.9586e-05	0.43399	0.6643
6	94441175	97093511	4059	50	-3.7806e-06	7.0246e-08	0.00026504	-0.014264	0.98862
6	97093511	97842284	1190	50	-1.511e-05	2.1927e-08	0.00014808	-0.10204	0.91872
6	97842284	100630146	3979	50	6.2109e-05	7.0343e-08	0.00026522	0.23418	0.81485
6	100630146	102636772	2697	50	7.6862e-05	5.1678e-08	0.00022733	0.33811	0.73528
6	102636772	103983395	2388	50	1.7054e-05	4.0581e-08	0.00020145	0.084657	0.93253
6	103983395	106056733	3582	50	3.7633e-05	6.4151e-08	0.00025328	0.14858	0.88188
6	106056733	107450306	2748	50	7.7435e-05	5.0884e-08	0.00022557	0.34328	0.73139
6	107450306	108464380	1403	50	-4.2122e-06	2.6511e-08	0.00016282	-0.02587	0.97936
6	108464380	110304247	2245	50	4.119e-06	4.0409e-08	0.00020102	0.02049	0.98365
6	110304247	112345014	2869	50	-8.7305e-05	5.1059e-08	0.00022596	-0.38637	0.69923
6	112345014	114220833	2791	50	1.1065e-05	4.939e-08	0.00022224	0.04979	0.96029
6	114220833	116131396	3067	50	-2.7351e-05	5.3165e-08	0.00023058	-0.11862	0.90558
6	116131396	117672972	2261	50	-2.8963e-05	4.0123e-08	0.00020031	-0.14459	0.88503
6	117672972	118963115	1911	50	2.0843e-05	3.3915e-08	0.00018416	0.11318	0.90989
6	118963115	119963278	1645	50	9.7535e-06	2.9928e-08	0.000173	0.056379	0.95504
6	119963278	120512128	1006	38	-2.7671e-05	1.9549e-08	0.00013982	-0.19791	0.84311
6	120512128	121905676	2366	50	-3.9253e-05	4.2311e-08	0.0002057	-0.19083	0.84866
6	121905676	123856181	3331	50	6.68e-06	5.9357e-08	0.00024363	0.027418	0.97813
6	123856181	125424383	2130	50	8.2656e-06	4.3064e-08	0.00020752	0.039831	0.96823
6	125424383	127540461	1995	50	-4.2899e-05	3.7541e-08	0.00019376	-0.22141	0.82477
6	127540461	129861031	2887	50	-1.6686e-05	5.3276e-08	0.00023082	-0.072292	0.94237
6	129861031	130935454	2159	50	3.1218e-05	4.23e-08	0.00020567	0.15179	0.87935
6	130935454	132765669	2742	50	-9.4923e-06	5.2546e-08	0.00022923	-0.041409	0.96697
6	132765669	134244243	2388	50	-5.7412e-05	4.5895e-08	0.00021423	-0.26799	0.78871
6	134244243	136224177	2625	50	2.2499e-05	5.2138e-08	0.00022834	0.098535	0.92151
6	136224177	137614218	1216	50	-6.7999e-05	2.7255e-08	0.00016509	-0.41189	0.68042
6	137614218	138822629	2147	50	-2.3841e-06	4.1885e-08	0.00020466	-0.011649	0.99071
6	138822629	139845436	1772	50	7.9113e-06	3.5418e-08	0.0001882	0.042037	0.96647
6	139845436	142288479	3073	50	-7.5494e-06	5.5919e-08	0.00023647	-0.031925	0.97453
6	142288479	145319810	4058	50	-2.4204e-06	7.5303e-08	0.00027441	-0.0088201	0.99296
6	145319810	146665424	1719	50	5.3064e-06	3.0535e-08	0.00017474	0.030367	0.97577
6	146665424	148920352	3703	50	4.415e-05	7.1532e-08	0.00026745	0.16507	0.86889
6	148920352	150253404	2461	50	5.905e-05	4.5727e-08	0.00021384	0.27614	0.78244
6	150253404	151912703	3843	50	-4.278e-05	7.2937e-08	0.00027007	-0.1584	0.87414
6	151912703	153094496	2210	50	5.0444e-05	4.2283e-08	0.00020563	0.24532	0.80621
6	153094496	154974120	4101	50	-5.5238e-05	7.2664e-08	0.00026956	-0.20492	0.83764
6	154974120	156763326	3091	50	4.7629e-05	6.0043e-08	0.00024504	0.19438	0.84588
6	156763326	158218719	2049	50	3.7326e-05	4.1337e-08	0.00020331	0.18359	0.85434
6	158218719	160580497	5011	50	1.8517e-05	7.431e-08	0.0002726	0.067928	0.94584
6	160580497	162169564	3216	50	1.2207e-05	5.9869e-08	0.00024468	0.049888	0.96021
6	162169564	162931203	1730	50	2.3384e-05	3.4049e-08	0.00018452	0.12672	0.89916
6	162931203	164383521	3160	50	1.4686e-05	5.8439e-08	0.00024174	0.060749	0.95156
6	164383521	165586864	2770	50	3.5015e-05	5.1707e-08	0.00022739	0.15399	0.87762
6	165586864	167024733	3459	50	3.9019e-05	6.5439e-08	0.00025581	0.15253	0.87877
6	167024733	168042835	2108	50	-5.2214e-05	4.0625e-08	0.00020156	-0.25905	0.79559
6	168042835	169382050	3715	50	-5.4212e-05	6.9951e-08	0.00026448	-0.20497	0.83759
6	169382050	170330173	1855	50	2.8657e-05	3.4786e-08	0.00018651	0.15365	0.87789
6	170330173	171051270	1336	50	-1.8492e-05	2.6241e-08	0.00016199	-0.11416	0.90911
7	16161	972752	2096	50	-9.1906e-06	4.3092e-08	0.00020759	-0.044274	0.96469
7	972752	1353067	943	50	-6.8014e-05	1.9981e-08	0.00014135	-0.48116	0.6304
7	1353067	2062398	1364	50	-6.2427e-06	2.7461e-08	0.00016571	-0.037672	0.96995
7	2062398	2772227	1360	50	-1.7204e-05	2.8025e-08	0.00016741	-0.10277	0.91815
7	2772227	4573428	4510	50	5.9782e-05	7.5098e-08	0.00027404	0.21815	0.82731
7	4573428	5416232	1859	50	4.8228e-05	3.7745e-08	0.00019428	0.24824	0.80395
7	5416232	5854526	690	50	6.565e-05	1.3852e-08	0.00011769	0.5578	0.57698
7	5854526	6573857	1114	50	2.232e-05	2.2844e-08	0.00015114	0.14767	0.8826
7	6573857	7808752	2776	50	-3.9324e-05	5.4528e-08	0.00023351	-0.1684	0.86627
7	7808752	9123423	3046	50	3.829e-06	6.2024e-08	0.00024905	0.015375	0.98773
7	9123423	9987499	2349	50	-1.0906e-05	4.6181e-08	0.0002149	-0.050751	0.95952
7	9987499	11299198	2867	50	8.1134e-05	5.7468e-08	0.00023972	0.33845	0.73502
7	11299198	12635461	3762	50	-8.2263e-05	7.4899e-08	0.00027368	-0.30059	0.76373
7	12635461	13884202	3122	50	-2.4978e-05	6.3082e-08	0.00025116	-0.099451	0.92078
7	13884202	15143657	2226	50	-5.5848e-05	4.4603e-08	0.00021119	-0.26444	0.79144
7	15143657	16902069	3557	50	5.3055e-05	7.1916e-08	0.00026817	0.19784	0.84317
7	16902069	19481547	3911	50	4.4788e-05	7.403e-08	0.00027208	0.16461	0.86925
7	19481547	20124908	1353	50	7.764e-05	2.655e-08	0.00016294	0.47649	0.63373
7	20124908	22507629	5130	50	1.0783e-05	7.4222e-08	0.00027244	0.039578	0.96843
7	22507629	23471442	1454	50	8.6186e-05	2.9227e-08	0.00017096	0.50413	0.61417
7	23471442	25077259	3242	50	2.6731e-05	6.0761e-08	0.0002465	0.10844	0.91364
7	25077259	25909555	1816	50	3.5124e-05	3.4464e-08	0.00018565	0.1892	0.84994
7	25909555	28360309	3851	50	1.2433e-05	7.3422e-08	0.00027097	0.045886	0.9634
7	28360309	31137289	4863	50	3.9889e-06	7.4538e-08	0.00027302	0.01461	0.98834
7	31137289	33555768	4766	50	3.5188e-05	7.4935e-08	0.00027374	0.12854	0.89772
7	33555768	36213538	4421	50	-1.6516e-05	7.3448e-08	0.00027101	-0.060943	0.9514
7	36213538	37555184	2455	50	2.0815e-05	4.8977e-08	0.00022131	0.094054	0.92507
7	37555184	38966703	3067	50	2.6383e-06	5.4645e-08	0.00023376	0.011286	0.991
7	38966703	39862670	1405	50	-3.2476e-06	2.6392e-08	0.00016246	-0.01999	0.98405
7	39862670	42001811	2716	50	-5.5461e-05	5.1051e-08	0.00022594	-0.24546	0.8061
7	42001811	43159074	2140	50	4.9051e-05	3.6198e-08	0.00019026	0.25781	0.79655
7	43159074	44763828	2592	50	4.4163e-05	4.76e-08	0.00021817	0.20242	0.83959
7	44763828	45952922	2003	50	4.0659e-05	3.6916e-08	0.00019214	0.21161	0.83241
7	45952922	46986720	2204	50	-2.4276e-05	3.8316e-08	0.00019574	-0.12402	0.9013
7	46986720	49212278	4726	50	-4.7167e-05	7.4418e-08	0.0002728	-0.1729	0.86273
7	49212278	51675322	4511	50	0.00013448	7.8676e-08	0.00028049	0.47943	0.63163
7	51675322	53176312	3980	50	3.7686e-05	7.02e-08	0.00026495	0.14224	0.88689
7	53176312	54222976	2282	50	2.9349e-05	4.2773e-08	0.00020682	0.14191	0.88715
7	54222976	55691584	3021	50	-4.2722e-05	5.4518e-08	0.00023349	-0.18297	0.85482
7	55691584	57382638	2794	50	4.6585e-05	4.8798e-08	0.0002209	0.21089	0.83298
7	57382638	63307359	2396	50	1.3056e-05	4.5672e-08	0.00021371	0.061091	0.95129
7	63307359	63641125	579	19	-5.5696e-07	1.032e-08	0.00010159	-0.0054825	0.99563
7	63641125	65689809	3022	50	-3.4645e-05	4.9663e-08	0.00022285	-0.15546	0.87646
7	65689809	68234074	5499	50	-7.8339e-05	7.4396e-08	0.00027276	-0.28721	0.77395
7	68234074	69085364	1708	50	5.0443e-05	3.0626e-08	0.000175	0.28824	0.77316
7	69085364	71874885	4562	50	0.0001127	7.5143e-08	0.00027412	0.41113	0.68098
7	71874885	73334602	1273	50	5.5591e-05	2.3738e-08	0.00015407	0.36082	0.71824
7	73334602	76458564	2731	50	-4.5333e-05	5.2039e-08	0.00022812	-0.19872	0.84248
7	76458564	78093859	2961	50	-2.9947e-05	5.7224e-08	0.00023921	-0.12519	0.90038
7	78093859	79888069	3122	50	2.1484e-05	5.7707e-08	0.00024022	0.089433	0.92874
7	79888069	82022686	3310	50	-7.2824e-05	6.4071e-08	0.00025312	-0.2877	0.77357
7	82022686	83801203	3369	50	4.624e-05	6.3759e-08	0.00025251	0.18312	0.8547
7	83801203	85572182	2614	50	4.5489e-05	4.6869e-08	0.00021649	0.21012	0.83358
7	85572182	87825004	2886	50	2.6691e-05	4.8775e-08	0.00022085	0.12086	0.90381
7	87825004	90661784	5210	50	2.8084e-05	7.4676e-08	0.00027327	0.10277	0.91815
7	90661784	92493752	1858	50	6.9118e-05	3.6367e-08	0.0001907	0.36244	0.71702
7	92493752	93966601	1629	50	1.2167e-05	3.119e-08	0.00017661	0.068893	0.94508
7	93966601	96073508	2858	50	2.9939e-05	5.3656e-08	0.00023164	0.12925	0.89716
7	96073508	97099570	1525	50	3.102e-06	2.9676e-08	0.00017227	0.018007	0.98563
7	97099570	98715474	2656	50	1.0101e-05	4.6583e-08	0.00021583	0.0468	0.96267
7	98715474	100196651	1232	50	-3.3835e-05	2.1746e-08	0.00014746	-0.22945	0.81852
7	100196651	101199253	1781	50	-1.12e-05	3.4219e-08	0.00018498	-0.060545	0.95172
7	101199253	103197510	2468	50	-3.4115e-06	4.5926e-08	0.0002143	-0.015919	0.9873
7	103197510	104159525	2227	50	-7.1247e-06	4.3131e-08	0.00020768	-0.034306	0.97263
7	104159525	105682905	2159	50	5.3154e-06	4.0956e-08	0.00020238	0.026265	0.97905
7	105682905	107780178	3236	50	-8.0512e-05	6.3522e-08	0.00025204	-0.31945	0.74939
7	107780178	109647594	3020	50	4.2676e-05	5.4703e-08	0.00023389	0.18247	0.85522
7	109647594	112618684	3686	50	6.7741e-05	7.1376e-08	0.00026716	0.25356	0.79984
7	112618684	113712387	1350	50	2.2269e-05	2.5598e-08	0.00015999	0.13919	0.8893
7	113712387	116780178	3459	50	2.5492e-05	6.0328e-08	0.00024562	0.10379	0.91734
7	116780178	118351581	2043	50	-0.00010765	3.6557e-08	0.0001912	-0.56302	0.57342
7	118351581	121045273	2813	50	-3.5701e-05	4.6182e-08	0.0002149	-0.16613	0.86806
7	121045273	121933630	1432	50	-3.4202e-05	2.4916e-08	0.00015785	-0.21668	0.82846
7	121933630	124156805	3483	50	3.5459e-05	6.0743e-08	0.00024646	0.14387	0.8856
7	124156805	124167552	27	3	3.1857e-05	1.2048e-09	3.4711e-05	0.9178	0.35872
7	124167552	126519170	4476	50	4.664e-05	7.2312e-08	0.00026891	0.17344	0.86231
7	126519170	126869221	518	25	2.2786e-05	1.0457e-08	0.00010226	0.22282	0.82368
7	126869221	128778386	2912	50	-4.8482e-05	5.3009e-08	0.00023024	-0.21058	0.83322
7	128778386	130422414	2413	50	-2.6356e-05	4.4805e-08	0.00021167	-0.12451	0.90091
7	130422414	132805848	3820	50	7.474e-05	7.2921e-08	0.00027004	0.27677	0.78195
7	132805848	134307596	2175	50	1.2785e-05	3.9713e-08	0.00019928	0.064154	0.94885
7	134307596	135591083	2227	50	2.5907e-05	4.1336e-08	0.00020331	0.12743	0.8986
7	135591083	136876562	2161	50	-9.9677e-05	4.0707e-08	0.00020176	-0.49404	0.62128
7	136876562	138744679	2856	50	-3.0638e-07	5.7505e-08	0.0002398	-0.0012777	0.99898
7	138744679	139933177	1377	50	1.877e-05	2.5693e-08	0.00016029	0.1171	0.90678
7	139933177	140235210	717	50	2.6103e-05	1.3524e-08	0.00011629	0.22446	0.8224
7	140235210	141226557	1144	50	3.7906e-06	2.0443e-08	0.00014298	0.026512	0.97885
7	141226557	142656310	2012	50	-5.2199e-06	3.6268e-08	0.00019044	-0.027409	0.97813
7	142656310	144968289	2883	50	4.6046e-05	5.3046e-08	0.00023032	0.19993	0.84154
7	144968289	146427960	2504	50	-7.8084e-05	4.7955e-08	0.00021899	-0.35657	0.72141
7	146427960	147815318	3035	50	-6.5416e-05	5.8251e-08	0.00024135	-0.27104	0.78636
7	147815318	149840658	3343	50	7.078e-05	6.4674e-08	0.00025431	0.27832	0.78077
7	149840658	150711505	1845	50	0.00019551	3.558e-08	0.00018863	1.0365	0.29996
7	150711505	152249806	2166	50	-2.4219e-05	4.3125e-08	0.00020767	-0.11663	0.90716
7	152249806	153674019	3044	50	-1.2295e-05	5.7998e-08	0.00024083	-0.051055	0.95928
7	153674019	154964730	2492	50	1.2002e-05	4.8824e-08	0.00022096	0.054317	0.95668
7	154964730	156065250	2676	50	8.1641e-05	5.2884e-08	0.00022996	0.35502	0.72258
7	156065250	157634597	3066	50	-9.6037e-05	5.884e-08	0.00024257	-0.39592	0.69217
7	157634597	159128575	3199	50	5.3364e-06	5.9511e-08	0.00024395	0.021875	0.98255
8	10422	1044217	2104	50	-2.0417e-05	4.3384e-08	0.00020829	-0.098023	0.92191
8	1044217	1163245	423	27	2.2396e-05	9.155e-09	9.5682e-05	0.23407	0.81493
8	1163245	2042942	2457	50	-6.6072e-06	4.9775e-08	0.0002231	-0.029615	0.97637
8	2042942	2573279	1493	50	2.855e-05	2.9967e-08	0.00017311	0.16493	0.869
8	2573279	3392926	2982	50	4.4822e-05	5.9885e-08	0.00024471	0.18316	0.85467
8	3392926	3783017	1876	50	3.8801e-05	3.8056e-08	0.00019508	0.1989	0.84234
8	3783017	4480476	2910	50	1.2993e-05	5.9318e-08	0.00024355	0.053347	0.95746
8	4480476	5146927	2267	50	8.5217e-05	4.7386e-08	0.00021768	0.39147	0.69545
8	5146927	6142797	3945	50	-1.2621e-05	7.4547e-08	0.00027303	-0.046225	0.96313
8	6142797	7153079	2487	50	2.6741e-05	4.9341e-08	0.00022213	0.12038	0.90418
8	7153079	9154694	2755	50	-1.6341e-05	5.5137e-08	0.00023481	-0.069592	0.94452
8	9154694	9640787	1177	50	-4.0806e-06	2.4587e-08	0.0001568	-0.026024	0.97924
8	9640787	10463197	2046	50	5.2967e-05	4.1546e-08	0.00020383	0.25986	0.79497
8	10463197	11278998	1758	50	9.4832e-05	3.5633e-08	0.00018877	0.50238	0.6154
8	11278998	13491775	4460	50	0.00011961	7.5159e-08	0.00027415	0.43627	0.66264
8	13491775	13944992	2151	50	-2.1372e-05	4.1657e-08	0.0002041	-0.10472	0.9166
8	13944992	15991660	5630	50	1.5741e-05	7.4711e-08	0.00027333	0.05759	0.95408
8	15991660	17387876	2768	50	3.0588e-06	5.5822e-08	0.00023627	0.012946	0.98967
8	17387876	17836399	1276	50	-2.1069e-06	2.59e-08	0.00016093	-0.013092	0.98955
8	17836399	19492840	4223	50	1.6218e-05	7.411e-08	0.00027223	0.059574	0.95249
8	19492840	20060856	1368	50	-6.3079e-07	2.7659e-08	0.00016631	-0.0037928	0.99697
8	20060856	21661737	3288	50	1.5565e-05	6.3911e-08	0.00025281	0.06157	0.95091
8	21661737	22897057	1967	50	4.1828e-05	4.0202e-08	0.0002005	0.20861	0.83475
8	22897057	24674718	3187	50	2.1119e-05	6.1542e-08	0.00024808	0.085131	0.93216
8	24674718	25483454	1376	50	7.1e-06	2.5392e-08	0.00015935	0.044556	0.96446
8	25483454	26682525	2686	50	3.7278e-06	5.0343e-08	0.00022437	0.016614	0.98674
8	26682525	28162392	3243	50	1.9828e-06	5.8072e-08	0.00024098	0.0082279	0.99344
8	28162392	29327896	1476	50	-1.7169e-05	2.798e-08	0.00016727	-0.10264	0.91825
8	29327896	31133729	2603	50	-8.7718e-06	4.8058e-08	0.00021922	-0.040013	0.96808
8	31133729	31548360	757	38	3.9104e-05	1.4576e-08	0.00012073	0.3239	0.74602
8	31548360	32977218	2252	50	4.8431e-05	4.2204e-08	0.00020543	0.23575	0.81363
8	32977218	35317232	3350	50	-1.1216e-06	5.5378e-08	0.00023532	-0.0047664	0.9962
8	35317232	37379389	1669	50	0.00010771	3.0213e-08	0.00017382	0.61968	0.53547
8	37379389	38938806	1600	50	1.859e-05	3.0653e-08	0.00017508	0.10618	0.91544
8	38938806	40703337	3159	50	1.0888e-05	5.7565e-08	0.00023993	0.045382	0.9638
8	40703337	41721454	1965	50	2.6762e-06	3.6823e-08	0.00019189	0.013946	0.98887
8	41721454	42773823	929	50	-5.9644e-05	1.8041e-08	0.00013432	-0.44405	0.657
8	42773823	46841315	520	25	-4.7413e-05	9.3237e-09	9.6559e-05	-0.49102	0.62341
8	46841315	50082470	2601	50	4.02e-05	4.8962e-08	0.00022127	0.18168	0.85584
8	50082470	53302930	5209	50	6.5527e-06	7.4302e-08	0.00027258	0.024039	0.98082
8	53302930	54418044	2161	50	1.0281e-05	3.8891e-08	0.00019721	0.052132	0.95842
8	54418044	55945581	2133	50	3.3567e-05	3.9477e-08	0.00019869	0.16894	0.86584
8	55945581	56956383	1606	50	-1.7396e-05	2.9392e-08	0.00017144	-0.10147	0.91918
8	56956383	59068651	3933	50	3.0461e-05	6.7563e-08	0.00025993	0.11719	0.90671
8	59068651	59728100	1283	50	-6.9484e-05	2.3514e-08	0.00015334	-0.45312	0.65046
8	59728100	62329099	3786	50	-5.347e-06	6.6702e-08	0.00025827	-0.020703	0.98348
8	62329099	63349306	1710	50	-8.3196e-05	3.0422e-08	0.00017442	-0.47699	0.63337
8	63349306	65232872	2704	50	-7.964e-05	4.844e-08	0.00022009	-0.36185	0.71746
8	65232872	66489090	1647	50	1.2613e-05	3.0193e-08	0.00017376	0.072589	0.94213
8	66489090	69863057	4241	50	-6.348e-05	7.4e-08	0.00027203	-0.23336	0.81549
8	69863057	70867979	1756	50	-3.0517e-05	3.3857e-08	0.000184	-0.16585	0.86827
8	70867979	72289454	2236	50	-3.6082e-06	3.825e-08	0.00019558	-0.018449	0.98528
8	72289454	73817199	3076	50	1.4063e-05	5.5746e-08	0.00023611	0.059564	0.9525
8	73817199	75445064	2583	50	-1.5602e-05	4.8057e-08	0.00021922	-0.071172	0.94326
8	75445064	76456542	1542	50	2.9558e-05	2.8011e-08	0.00016736	0.17661	0.85982
8	76456542	79132861	4500	50	-9.0005e-06	7.3468e-08	0.00027105	-0.033206	0.97351
8	79132861	81956395	3785	50	2.4245e-05	6.8138e-08	0.00026103	0.092882	0.926
8	81956395	82693739	1043	50	-2.6853e-05	1.9229e-08	0.00013867	-0.19365	0.84645
8	82693739	84225589	3028	50	-3.4794e-05	5.0383e-08	0.00022446	-0.15501	0.87681
8	84225589	85955619	2693	50	-4.894e-06	4.6748e-08	0.00021621	-0.022635	0.98194
8	85955619	87411709	1302	49	1.7889e-05	2.4253e-08	0.00015573	0.11487	0.90855
8	87411709	89085481	2699	50	3.5902e-05	5.0153e-08	0.00022395	0.16032	0.87263
8	89085481	90638162	2361	50	-2.474e-05	4.0118e-08	0.00020029	-0.12352	0.9017
8	90638162	93554386	3196	50	6.317e-05	6.1388e-08	0.00024777	0.25496	0.79875
8	93554386	95005527	1655	50	9.5851e-05	3.128e-08	0.00017686	0.54196	0.58785
8	95005527	96534806	2837	50	-1.8484e-05	5.3745e-08	0.00023183	-0.079731	0.93645
8	96534806	99401581	4492	50	-2.8702e-05	7.3363e-08	0.00027086	-0.10597	0.91561
8	99401581	101620958	1821	50	-2.1182e-05	3.3061e-08	0.00018183	-0.11649	0.90726
8	101620958	104123306	4126	50	5.1705e-05	7.4151e-08	0.00027231	0.18988	0.8494
8	104123306	104988752	1923	50	7.9069e-05	3.1683e-08	0.000178	0.44422	0.65689
8	104988752	107410754	3941	50	-3.4676e-05	7.1309e-08	0.00026704	-0.12985	0.89668
8	107410754	108648177	2120	50	-2.153e-05	3.8575e-08	0.0001964	-0.10962	0.91271
8	108648177	109248173	956	42	2.9704e-05	1.9261e-08	0.00013878	0.21403	0.83052
8	109248173	110484314	2008	50	-1.4306e-05	3.5254e-08	0.00018776	-0.076191	0.93927
8	110484314	111850847	1464	50	8.5085e-05	2.6734e-08	0.00016351	0.52038	0.6028
8	111850847	113064320	1541	45	-2.8174e-05	2.5609e-08	0.00016003	-0.17605	0.86025
8	113064320	116096495	5081	50	2.0651e-05	7.3972e-08	0.00027198	0.075929	0.93948
8	116096495	119685457	4398	50	2.8427e-05	7.4247e-08	0.00027248	0.10433	0.91691
8	119685457	121201700	2582	50	-6.5719e-05	4.7828e-08	0.0002187	-0.3005	0.76379
8	121201700	124861459	5895	50	2.3252e-05	7.4121e-08	0.00027225	0.085405	0.93194
8	124861459	125683719	1460	50	-5.7466e-06	2.7647e-08	0.00016627	-0.034561	0.97243
8	125683719	126410917	1270	50	-0.00014533	2.6138e-08	0.00016167	-0.8989	0.36871
8	126410917	128659111	4137	50	-2.8499e-05	7.4898e-08	0.00027368	-0.10413	0.91706
8	128659111	130381139	2936	50	3.5245e-06	5.6241e-08	0.00023715	0.014862	0.98814
8	130381139	131639625	2283	50	9.3464e-06	4.4066e-08	0.00020992	0.044524	0.96449
8	131639625	133351144	3426	50	1.5654e-05	6.2694e-08	0.00025039	0.062518	0.95015
8	133351144	134570001	2491	50	5.0054e-06	4.8857e-08	0.00022104	0.022645	0.98193
8	134570001	136035605	3401	50	-4.6516e-05	6.4537e-08	0.00025404	-0.1831	0.85472
8	136035605	137524151	2612	50	-1.0037e-05	4.8025e-08	0.00021915	-0.045802	0.96347
8	137524151	139254830	3954	50	2.8834e-05	7.0638e-08	0.00026578	0.10849	0.91361
8	139254830	140725643	2817	50	4.1977e-05	5.431e-08	0.00023304	0.18013	0.85705
8	140725643	143044914	3927	50	-6.7822e-06	7.4503e-08	0.00027295	-0.024847	0.98018
8	143044914	144236881	2749	50	6.7023e-06	5.2053e-08	0.00022815	0.029377	0.97656
8	144236881	146303867	2510	50	-5.5996e-05	5.0504e-08	0.00022473	-0.24917	0.80323
9	10023	1079707	2571	50	4.5346e-05	5.1435e-08	0.00022679	0.19994	0.84152
9	1079707	1916877	2154	50	-2.8589e-05	4.2726e-08	0.0002067	-0.13831	0.89
9	1916877	3190064	2929	50	7.7308e-07	5.96e-08	0.00024413	0.0031666	0.99747
9	3190064	4495328	2476	50	-4.2222e-06	5.0454e-08	0.00022462	-0.018797	0.985
9	4495328	4884926	886	50	2.0442e-05	1.8161e-08	0.00013476	0.15169	0.87943
9	4884926	6557589	2515	50	-6.3293e-05	5.0082e-08	0.00022379	-0.28282	0.77731
9	6557589	7154923	1592	50	-1.6883e-05	3.175e-08	0.00017819	-0.094749	0.92451
9	7154923	8456299	3385	50	3.2352e-05	6.7766e-08	0.00026032	0.12428	0.90109
9	8456299	9166403	1575	50	-2.8623e-05	3.2365e-08	0.0001799	-0.1591	0.87359
9	9166403	10879253	4066	50	2.7371e-05	7.4558e-08	0.00027305	0.10024	0.92015
9	10879253	12276489	3405	50	4.446e-05	6.7284e-08	0.00025939	0.1714	0.86391
9	12276489	14836363	5133	50	9.9173e-05	7.6036e-08	0.00027575	0.35965	0.71911
9	14836363	16659655	3193	50	2.0239e-05	6.3461e-08	0.00025192	0.08034	0.93597
9	16659655	18661051	4278	50	-9.5803e-06	7.4064e-08	0.00027215	-0.035203	0.97192
9	18661051	20463534	3365	50	3.5345e-05	6.742e-08	0.00025965	0.13612	0.89173
9	20463534	22206559	2708	50	-1.482e-05	5.5198e-08	0.00023494	-0.063077	0.94971
9	22206559	24158518	2715	50	5.2301e-05	5.6412e-08	0.00023751	0.22021	0.82571
9	24158518	25330810	1604	50	1.5046e-05	3.1755e-08	0.0001782	0.084434	0.93271
9	25330810	26111757	1405	50	-1.7082e-06	2.8375e-08	0.00016845	-0.010141	0.99191
9	26111757	28224283	3756	50	6.8205e-05	7.533e-08	0.00027446	0.2485	0.80375
9	28224283	28811584	1122	50	4.43e-05	2.2377e-08	0.00014959	0.29614	0.76712
9	28811584	30387392	3498	50	9.0736e-06	6.409e-08	0.00025316	0.035841	0.97141
9	30387392	31310383	1731	50	-1.7807e-05	3.2513e-08	0.00018031	-0.098756	0.92133
9	31310383	32019368	1598	50	4.845e-06	2.6459e-08	0.00016266	0.029785	0.97624
9	32019368	33578334	3084	50	-2.6459e-05	5.5874e-08	0.00023638	-0.11193	0.91088
9	33578334	34642243	1834	50	6.4359e-05	2.9112e-08	0.00017062	0.3772	0.70603
9	34642243	36743283	2613	50	5.0003e-05	4.9455e-08	0.00022238	0.22485	0.8221
9	36743283	38641599	3179	50	-5.3019e-05	5.9857e-08	0.00024466	-0.21671	0.82844
9	38641599	65472190	695	50	1.0584e-05	1.3321e-08	0.00011542	0.091703	0.92693
9	65472190	72512711	2410	50	2.4269e-05	4.5993e-08	0.00021446	0.11316	0.9099
9	72512711	72753755	467	23	-5.3369e-05	8.8423e-09	9.4034e-05	-0.56756	0.57034
9	72753755	74253040	2556	50	4.6938e-06	4.5869e-08	0.00021417	0.021916	0.98251
9	74253040	76203946	2854	50	8.4853e-06	5.0155e-08	0.00022395	0.037889	0.96978
9	76203946	76973081	1080	47	4.2863e-05	1.8893e-08	0.00013745	0.31184	0.75516
9	76973081	78900183	3554	50	-2.7243e-05	6.8157e-08	0.00026107	-0.10435	0.91689
9	78900183	79471208	1204	50	-1.0811e-05	2.4508e-08	0.00015655	-0.069059	0.94494
9	79471208	81079055	2551	50	4.1949e-05	4.9806e-08	0.00022317	0.18797	0.8509
9	81079055	82590928	2376	50	2.1075e-05	4.7887e-08	0.00021883	0.096306	0.92328
9	82590928	84211233	3716	50	-3.3017e-05	6.7831e-08	0.00026044	-0.12677	0.89912
9	84211233	85440801	1341	50	-1.1731e-05	2.7589e-08	0.0001661	-0.070626	0.9437
9	85440801	86938196	2589	50	3.8926e-05	4.9042e-08	0.00022145	0.17577	0.86047
9	86938196	88109333	1850	50	-5.9626e-05	3.4504e-08	0.00018575	-0.321	0.74821
9	88109333	88590417	404	27	2.3688e-05	7.9958e-09	8.9419e-05	0.2649	0.79108
9	88590417	90136246	2505	50	4.7296e-05	4.7962e-08	0.000219	0.21596	0.82902
9	90136246	92528698	4485	50	7.8788e-05	7.4145e-08	0.0002723	0.28935	0.77231
9	92528698	94167203	2796	50	2.6101e-05	5.2329e-08	0.00022876	0.1141	0.90916
9	94167203	96671698	4344	50	5.0843e-05	7.4971e-08	0.00027381	0.18569	0.85269
9	96671698	98922040	3421	50	0.00010124	6.1029e-08	0.00024704	0.40981	0.68194
9	98922040	101592859	3675	50	5.6596e-05	6.77e-08	0.00026019	0.21752	0.82781
9	101592859	104624437	4468	50	-4.8062e-06	7.49e-08	0.00027368	-0.017561	0.98599
9	104624437	105967976	3413	50	-6.5861e-06	6.2117e-08	0.00024923	-0.026426	0.97892
9	105967976	107581749	3247	50	1.139e-05	5.7392e-08	0.00023957	0.047546	0.96208
9	107581749	109298754	2759	50	8.2639e-05	5.1293e-08	0.00022648	0.36489	0.7152
9	109298754	110695062	2426	50	0.00010998	4.7991e-08	0.00021907	0.50202	0.61565
9	110695062	112778024	4327	50	-1.7193e-05	7.4363e-08	0.0002727	-0.06305	0.94973
9	112778024	114831082	4225	50	3.9497e-05	7.4217e-08	0.00027243	0.14498	0.88473
9	114831082	115693145	1564	50	-4.1474e-06	2.5388e-08	0.00015934	-0.026029	0.97923
9	115693145	117019801	2486	50	4.1666e-05	4.6157e-08	0.00021484	0.19394	0.84622
9	117019801	117921960	1643	50	-1.6742e-05	3.4831e-08	0.00018663	-0.089707	0.92852
9	117921960	121321537	5953	50	-3.7905e-06	7.5111e-08	0.00027406	-0.013831	0.98896
9	121321537	122260297	1407	50	-3.6059e-05	2.7759e-08	0.00016661	-0.21643	0.82865
9	122260297	124871322	3109	50	2.6706e-05	6.024e-08	0.00024544	0.10881	0.91335
9	124871322	126971887	2644	50	2.8348e-05	5.0743e-08	0.00022526	0.12584	0.89986
9	126971887	129059665	2150	50	1.4425e-05	4.3381e-08	0.00020828	0.069256	0.94479
9	129059665	130055510	1375	50	4.5264e-05	2.7318e-08	0.00016528	0.27386	0.78419
9	130055510	132165470	2160	50	-7.7745e-06	4.142e-08	0.00020352	-0.0382	0.96953
9	132165470	133223217	1796	50	-1.7094e-05	3.3535e-08	0.00018312	-0.093347	0.92563
9	133223217	134127888	1500	50	3.977e-06	2.9947e-08	0.00017305	0.022981	0.98167
9	134127888	135298842	1771	50	-5.2448e-05	3.41e-08	0.00018466	-0.28402	0.77639
9	135298842	137041122	3688	50	3.9747e-05	7.2118e-08	0.00026855	0.14801	0.88234
9	137041122	137589364	1062	50	-1.0053e-05	2.0853e-08	0.00014441	-0.069615	0.9445
9	137589364	138938978	3057	50	-2.0703e-05	6.1625e-08	0.00024824	-0.083397	0.93354
9	138938978	139500342	938	50	-5.8718e-05	1.9766e-08	0.00014059	-0.41765	0.67621
9	139500342	141144796	2028	50	-5.7773e-06	4.0886e-08	0.0002022	-0.028572	0.97721
10	60523	751339	582	33	-3.6065e-05	1.2893e-08	0.00011355	-0.31763	0.75077
10	751339	1523544	1600	50	8.8212e-05	3.2327e-08	0.0001798	0.49062	0.6237
10	1523544	2254500	1971	50	1.2469e-05	3.8172e-08	0.00019538	0.06382	0.94911
10	2254500	3352699	2887	50	2.1072e-05	5.5399e-08	0.00023537	0.089525	0.92866
10	3352699	4572274	2539	50	8.6774e-06	4.7823e-08	0.00021868	0.03968	0.96835
10	4572274	5983762	3537	50	5.0128e-05	6.6162e-08	0.00025722	0.19488	0.84549
10	5983762	7171484	2718	50	-6.753e-05	5.4419e-08	0.00023328	-0.28948	0.77221
10	7171484	8774665	3728	50	3.3223e-05	7.2117e-08	0.00026855	0.12371	0.90154
10	8774665	10249396	2831	50	3.8454e-05	5.4918e-08	0.00023435	0.16409	0.86966
10	10249396	12586797	4597	50	5.9481e-06	7.4848e-08	0.00027358	0.021741	0.98265
10	12586797	13321600	1731	50	2.0505e-05	3.422e-08	0.00018499	0.11085	0.91174
10	13321600	15026068	3758	50	-3.7777e-05	7.4488e-08	0.00027293	-0.13841	0.88991
10	15026068	16551767	2740	50	1.7874e-06	5.4543e-08	0.00023354	0.0076532	0.99389
10	16551767	18537267	3335	50	-2.4806e-05	6.5462e-08	0.00025585	-0.096952	0.92276
10	18537267	19716878	3006	50	5.5946e-05	5.7404e-08	0.00023959	0.23351	0.81537
10	19716878	22772283	4526	50	-3.6288e-05	7.4593e-08	0.00027312	-0.13287	0.8943
10	22772283	23175132	547	29	1.7714e-05	1.1151e-08	0.0001056	0.16775	0.86678
10	23175132	25578596	3308	50	-1.2442e-05	6.3863e-08	0.00025271	-0.049233	0.96073
10	25578596	26888684	3289	50	9.3511e-05	5.7404e-08	0.00023959	0.3903	0.69632
10	26888684	29323236	4971	50	5.6278e-05	7.4535e-08	0.00027301	0.20614	0.83668
10	29323236	29783692	1202	50	-6.97e-05	2.2932e-08	0.00015143	-0.46027	0.64532
10	29783692	30458838	1544	50	-4.6744e-05	2.9477e-08	0.00017169	-0.27226	0.78542
10	30458838	31907519	2353	50	-1.8546e-05	4.313e-08	0.00020768	-0.0893	0.92884
10	31907519	33707968	3442	50	-1.263e-05	5.8584e-08	0.00024204	-0.052181	0.95838
10	33707968	35109355	2181	50	-3.7002e-05	4.2186e-08	0.00020539	-0.18015	0.85703
10	35109355	36572508	2138	50	6.5668e-05	3.7592e-08	0.00019389	0.3387	0.73484
10	36572508	37790029	2029	50	1.4576e-05	3.5175e-08	0.00018755	0.07772	0.93805
10	37790029	42372579	2208	30	-6.2098e-05	3.2157e-08	0.00017932	-0.34629	0.72913
10	42372579	43894771	2658	50	-3.5555e-05	4.48e-08	0.00021166	-0.16798	0.8666
10	43894771	44730075	1681	50	1.3983e-05	2.9247e-08	0.00017102	0.081762	0.93484
10	44730075	48760450	3798	50	1.9186e-05	6.7548e-08	0.0002599	0.073819	0.94115
10	48760450	50840915	2626	50	-9.5299e-05	4.829e-08	0.00021975	-0.43367	0.66453
10	50840915	53616629	3074	50	6.9537e-05	5.8464e-08	0.00024179	0.28759	0.77366
10	53616629	55103572	3275	50	-7.1974e-06	6.2049e-08	0.0002491	-0.028894	0.97695
10	55103572	57031140	4544	50	2.5386e-05	7.4266e-08	0.00027252	0.093153	0.92578
10	57031140	57662146	1145	37	1.6549e-05	2.1513e-08	0.00014667	0.11283	0.91017
10	57662146	58959528	2786	50	-9.7217e-06	4.7267e-08	0.00021741	-0.044716	0.96433
10	58959528	60289987	2907	50	-1.7632e-05	4.8346e-08	0.00021988	-0.080192	0.93608
10	60289987	61891409	2388	50	-2.3554e-05	4.5466e-08	0.00021323	-0.11047	0.91204
10	61891409	62659679	1419	50	3.6343e-05	2.7098e-08	0.00016462	0.22077	0.82527
10	62659679	63341695	707	35	-1.1834e-05	1.3781e-08	0.00011739	-0.10081	0.9197
10	63341695	65794114	3947	50	-2.8465e-05	6.6731e-08	0.00025832	-0.11019	0.91226
10	65794114	67549615	3021	50	9.0325e-05	5.3589e-08	0.00023149	0.39018	0.6964
10	67549615	69900148	4680	50	1.5419e-05	7.3681e-08	0.00027144	0.056805	0.9547
10	69900148	70195991	666	26	3.8764e-05	1.2139e-08	0.00011018	0.35183	0.72497
10	70195991	72220850	4106	50	-2.5559e-05	7.3538e-08	0.00027118	-0.094252	0.92491
10	72220850	73508512	3062	50	5.3973e-05	5.9117e-08	0.00024314	0.22198	0.82433
10	73508512	75422550	2032	50	-4.8748e-05	3.2377e-08	0.00017994	-0.27092	0.78645
10	75422550	78706814	3295	50	4.5376e-05	6.1135e-08	0.00024725	0.18352	0.85439
10	78706814	80876749	3547	50	3.1052e-05	6.7597e-08	0.00025999	0.11944	0.90493
10	80876749	82414679	3080	50	-9.119e-05	5.6666e-08	0.00023805	-0.38308	0.70166
10	82414679	84383745	3586	50	-4.5777e-05	6.4205e-08	0.00025339	-0.18066	0.85663
10	84383745	85458703	2472	50	7.7691e-05	4.3768e-08	0.00020921	0.37136	0.71037
10	85458703	87937577	4685	50	1.8708e-05	7.4086e-08	0.00027219	0.068731	0.9452
10	87937577	89127064	1619	50	9.0866e-05	3.0184e-08	0.00017374	0.52301	0.60097
10	89127064	91013381	2687	50	-5.1075e-05	5.1217e-08	0.00022631	-0.22569	0.82145
10	91013381	92006581	1813	50	2.2465e-06	3.4602e-08	0.00018602	0.012077	0.99036
10	92006581	93335047	1973	50	6.7575e-05	3.7783e-08	0.00019438	0.34765	0.7281
10	93335047	95396368	3353	50	2.957e-05	5.9106e-08	0.00024312	0.12163	0.90319
10	95396368	96221243	1083	50	-1.2098e-05	2.1115e-08	0.00014531	-0.083258	0.93365
10	96221243	97822357	2706	50	7.7506e-06	4.5474e-08	0.00021325	0.036346	0.97101
10	97822357	100241302	3561	50	-2.0331e-05	6.7388e-08	0.00025959	-0.07832	0.93757
10	100241302	100668400	667	24	4.6226e-05	1.1396e-08	0.00010675	0.43302	0.665
10	100668400	102949239	3209	50	-6.4765e-05	5.6409e-08	0.00023751	-0.27269	0.78509
10	102949239	104380410	1437	50	-4.0644e-05	2.7148e-08	0.00016477	-0.24668	0.80516
10	104380410	106695048	3054	50	2.5927e-05	5.6866e-08	0.00023846	0.10872	0.91342
10	106695048	108726686	3374	50	0.00013855	6.0551e-08	0.00024607	0.56304	0.57341
10	108726686	110317705	3250	50	3.0978e-05	5.8837e-08	0.00024256	0.12771	0.89838
10	110317705	112561493	3480	50	9.9878e-05	5.9962e-08	0.00024487	0.40788	0.68336
10	112561493	115328432	3879	50	7.8304e-05	7.5075e-08	0.000274	0.28578	0.77505
10	115328432	116421406	1937	50	1.7945e-05	3.5732e-08	0.00018903	0.094933	0.92437
10	116421406	119523934	4260	50	4.7066e-05	7.5238e-08	0.0002743	0.17159	0.86376
10	119523934	120591353	1732	50	-3.4546e-05	3.3385e-08	0.00018272	-0.18907	0.85004
10	120591353	122407323	3244	50	-3.4795e-05	6.0942e-08	0.00024686	-0.14095	0.88791
10	122407323	123231465	1519	50	7.3737e-05	3.0142e-08	0.00017361	0.42472	0.67104
10	123231465	123900545	1404	50	1.7034e-05	2.6759e-08	0.00016358	0.10413	0.91707
10	123900545	125869346	3933	50	4.5543e-06	7.3788e-08	0.00027164	0.016766	0.98662
10	125869346	128001098	4127	50	5.4011e-05	7.4359e-08	0.00027269	0.19807	0.84299
10	128001098	129154362	2032	50	5.7289e-05	3.9394e-08	0.00019848	0.28864	0.77286
10	129154362	130844284	4355	50	2.4581e-05	7.452e-08	0.00027298	0.090046	0.92825
10	130844284	131741327	1772	50	2.292e-05	3.5147e-08	0.00018748	0.12225	0.9027
10	131741327	132580245	2133	50	-2.3707e-05	3.9074e-08	0.00019767	-0.11993	0.90454
10	132580245	134336329	4795	50	-3.0606e-06	7.3772e-08	0.00027161	-0.011268	0.99101
10	134336329	134494673	174	12	-6.1302e-06	3.615e-09	6.0125e-05	-0.10196	0.91879
10	134494673	135523865	1703	50	3.4503e-05	3.3205e-08	0.00018222	0.18935	0.84982
11	70855	1213590	2132	50	8.1518e-05	4.1849e-08	0.00020457	0.39848	0.69028
11	1213590	3665481	5536	50	1.0317e-05	7.4685e-08	0.00027329	0.037751	0.96989
11	3665481	4746709	2118	50	3.6236e-05	3.9673e-08	0.00019918	0.18192	0.85564
11	4746709	6322869	4491	50	1.3406e-06	7.5128e-08	0.0002741	0.0048911	0.9961
11	6322869	7436701	2139	50	-1.1456e-05	4.1285e-08	0.00020319	-0.056382	0.95504
11	7436701	8333274	2092	50	3.9364e-05	4.2345e-08	0.00020578	0.19129	0.84829
11	8333274	9087317	1265	50	-6.115e-06	2.5896e-08	0.00016092	-0.037999	0.96969
11	9087317	10952027	3351	50	1.3347e-05	6.3361e-08	0.00025172	0.053026	0.95771
11	10952027	12564229	3963	50	5.287e-05	7.5078e-08	0.000274	0.19295	0.84699
11	12564229	13373124	1587	50	1.8693e-05	3.02e-08	0.00017378	0.10757	0.91434
11	13373124	15742552	3347	50	-1.0469e-06	5.9856e-08	0.00024466	-0.004279	0.99659
11	15742552	17578402	2541	50	2.5804e-05	4.6556e-08	0.00021577	0.11959	0.90481
11	17578402	19569535	3659	50	-6.4316e-05	6.7416e-08	0.00025965	-0.24771	0.80436
11	19569535	21017138	2809	50	5.4758e-05	5.6326e-08	0.00023733	0.23072	0.81753
11	21017138	22374142	2562	50	6.8695e-06	4.8517e-08	0.00022027	0.031187	0.97512
11	22374142	24088517	3602	50	1.1981e-05	6.6821e-08	0.0002585	0.046349	0.96303
11	24088517	26045753	4776	50	-6.425e-05	7.409e-08	0.00027219	-0.23604	0.8134
11	26045753	27020461	1997	50	-5.2002e-05	3.5085e-08	0.00018731	-0.27763	0.7813
11	27020461	28481593	1649	50	5.4211e-05	3.0359e-08	0.00017424	0.31113	0.7557
11	28481593	30141357	2051	50	9.1453e-05	3.8865e-08	0.00019714	0.46389	0.64272
11	30141357	32276901	2627	50	6.7118e-05	4.8725e-08	0.00022074	0.30407	0.76108
11	32276901	33958739	2653	50	-3.6763e-05	4.8318e-08	0.00021981	-0.16725	0.86718
11	33958739	35502605	3297	50	4.4158e-05	5.7709e-08	0.00024023	0.18382	0.85416
11	35502605	37116815	2786	50	2.6196e-05	5.2353e-08	0.00022881	0.11449	0.90885
11	37116815	39382003	3190	50	3.7661e-06	5.2077e-08	0.0002282	0.016503	0.98683
11	39382003	42310003	4729	50	-2.7502e-05	7.4545e-08	0.00027303	-0.10073	0.91977
11	42310003	44693799	4598	50	1.8758e-05	7.4908e-08	0.00027369	0.068535	0.94536
11	44693799	47006137	2907	50	1.7471e-06	5.3317e-08	0.0002309	0.0075664	0.99396
11	47006137	49866050	4194	50	1.0212e-05	6.2418e-08	0.00024984	0.040876	0.96739
11	49866050	54695473	3828	27	-1.1506e-05	5.2628e-08	0.00022941	-0.050155	0.96
11	54695473	55082657	749	13	-1.4846e-05	1.143e-08	0.00010691	-0.13886	0.88956
11	55082657	58457495	7732	50	5.6492e-05	7.4259e-08	0.00027251	0.20731	0.83577
11	58457495	58780549	423	18	-4.2292e-06	7.6448e-09	8.7434e-05	-0.04837	0.96142
11	58780549	62223771	4541	50	0.00013695	7.5605e-08	0.00027496	0.49808	0.61843
11	62223771	63804569	1578	50	1.0822e-07	2.9788e-08	0.00017259	0.00062704	0.9995
11	63804569	65898631	2171	50	6.0809e-05	4.1969e-08	0.00020486	0.29683	0.7666
11	65898631	68005825	2037	50	-4.9847e-05	3.8978e-08	0.00019743	-0.25248	0.80067
11	68005825	69516130	2390	50	6.7489e-05	4.5398e-08	0.00021307	0.31675	0.75143
11	69516130	70926292	2494	50	4.2516e-05	4.8989e-08	0.00022134	0.19209	0.84767
11	70926292	72286017	1651	50	5.0021e-05	2.9857e-08	0.00017279	0.28949	0.77221
11	72286017	74412351	2739	50	7.7889e-05	4.7893e-08	0.00021885	0.35591	0.72191
11	74412351	76797209	3132	50	1.1229e-05	5.7585e-08	0.00023997	0.046794	0.96268
11	76797209	78355058	2245	50	-3.3805e-05	3.9368e-08	0.00019841	-0.17038	0.86471
11	78355058	80722373	3872	50	-9.8558e-05	7.5372e-08	0.00027454	-0.359	0.7196
11	80722373	81266712	1241	50	2.5648e-05	2.4686e-08	0.00015712	0.16324	0.87033
11	81266712	84381272	5421	50	7.2402e-06	7.4835e-08	0.00027356	0.026467	0.97889
11	84381272	86619301	3288	50	2.6499e-05	6.2436e-08	0.00024987	0.10605	0.91554
11	86619301	87430235	1966	50	-4.7805e-05	3.5844e-08	0.00018933	-0.2525	0.80065
11	87430235	89208936	2905	50	5.5135e-05	5.4789e-08	0.00023407	0.23555	0.81378
11	89208936	90966490	2641	50	-8.0634e-05	4.6434e-08	0.00021548	-0.3742	0.70826
11	90966490	92077144	1874	50	3.1388e-05	3.4849e-08	0.00018668	0.16814	0.86647
11	92077144	93276157	1802	50	1.4332e-05	3.3814e-08	0.00018389	0.077938	0.93788
11	93276157	94242260	1433	50	-4.1067e-05	2.7009e-08	0.00016435	-0.24988	0.80268
11	94242260	95726041	2011	50	-8.3013e-05	4.007e-08	0.00020017	-0.4147	0.67836
11	95726041	97057058	2092	50	5.2297e-05	4.0304e-08	0.00020076	0.2605	0.79448
11	97057058	98705065	3378	50	-2.002e-05	6.2962e-08	0.00025092	-0.079786	0.93641
11	98705065	100417169	3981	50	2.4211e-05	7.4506e-08	0.00027296	0.088699	0.92932
11	100417169	101331121	2057	50	-5.1488e-05	3.6327e-08	0.0001906	-0.27014	0.78705
11	101331121	103959636	5552	50	1.9435e-05	7.4304e-08	0.00027259	0.071299	0.94316
11	103959636	104873284	1488	46	6.2236e-05	2.464e-08	0.00015697	0.39648	0.69175
11	104873284	106520894	2384	50	8.7555e-05	4.2248e-08	0.00020554	0.42597	0.67013
11	106520894	107844200	2521	50	3.8946e-05	4.7638e-08	0.00021826	0.17844	0.85838
11	107844200	108437037	629	21	1.9333e-05	1.272e-08	0.00011278	0.17142	0.8639
11	108437037	109866116	1640	50	-1.2661e-05	3.0479e-08	0.00017458	-0.072522	0.94219
11	109866116	111114397	2198	50	-3.4207e-05	3.9968e-08	0.00019992	-0.17111	0.86414
11	111114397	112459488	1498	50	4.5793e-05	3.0174e-08	0.00017371	0.26362	0.79207
11	112459488	114257728	3036	50	1.2669e-05	5.7329e-08	0.00023944	0.052911	0.9578
11	114257728	114830666	983	47	8.3605e-06	1.9014e-08	0.00013789	0.060631	0.95165
11	114830666	116383348	2398	50	-1.5053e-06	4.8606e-08	0.00022047	-0.0068279	0.99455
11	116383348	117747110	2656	50	2.177e-05	4.8764e-08	0.00022082	0.098586	0.92147
11	117747110	119215476	2167	50	7.491e-05	4.07e-08	0.00020174	0.37132	0.7104
11	119215476	120766806	2770	50	-4.981e-05	5.3281e-08	0.00023083	-0.21579	0.82915
11	120766806	121175943	740	38	1.3879e-05	1.446e-08	0.00012025	0.11542	0.90811
11	121175943	122591910	1996	50	-4.9085e-05	4.1006e-08	0.0002025	-0.24239	0.80848
11	122591910	123500117	1695	50	-1.7278e-05	3.3016e-08	0.0001817	-0.095088	0.92424
11	123500117	124495528	2253	50	7.9538e-05	3.9925e-08	0.00019981	0.39806	0.69058
11	124495528	126311320	3326	50	0.00011235	6.2738e-08	0.00025047	0.44856	0.65375
11	126311320	127316679	2086	50	-7.0712e-05	3.9627e-08	0.00019907	-0.35522	0.72243
11	127316679	128188537	1350	50	2.6778e-05	2.5792e-08	0.0001606	0.16674	0.86758
11	128188537	130342575	3510	50	1.5151e-05	6.6747e-08	0.00025835	0.058646	0.95323
11	130342575	131074612	1459	50	8.5551e-05	2.9856e-08	0.00017279	0.49512	0.62051
11	131074612	133000046	3693	50	3.5743e-05	7.3232e-08	0.00027061	0.13208	0.89492
11	133000046	134205993	1965	50	1.5326e-05	3.921e-08	0.00019802	0.077399	0.93831
11	134205993	134946452	2169	50	5.5043e-05	4.1735e-08	0.00020429	0.26943	0.7876
12	61107	1080331	1644	50	-2.1334e-05	3.1736e-08	0.00017815	-0.11975	0.90468
12	1080331	2544786	2332	50	-1.948e-05	4.559e-08	0.00021352	-0.091232	0.92731
12	2544786	3677037	2171	50	-1.8169e-05	4.3177e-08	0.00020779	-0.087437	0.93032
12	3677037	4417679	1420	50	-8.1696e-06	2.7738e-08	0.00016655	-0.049053	0.96088
12	4417679	5321472	1631	50	2.2205e-05	3.308e-08	0.00018188	0.12209	0.90283
12	5321472	6419753	2185	50	-3.1759e-05	4.2138e-08	0.00020528	-0.15471	0.87705
12	6419753	8377536	2885	50	5.2836e-06	5.5709e-08	0.00023603	0.022386	0.98214
12	8377536	9031395	955	50	1.1286e-05	1.8422e-08	0.00013573	0.083154	0.93373
12	9031395	10481534	2694	50	3.828e-05	4.8351e-08	0.00021989	0.17409	0.8618
12	10481534	11754846	2382	50	1.5476e-05	4.3059e-08	0.00020751	0.07458	0.94055
12	11754846	12733528	1846	50	-3.9324e-05	3.6861e-08	0.00019199	-0.20482	0.83771
12	12733528	15241484	4365	50	4.1016e-05	7.4674e-08	0.00027326	0.15009	0.88069
12	15241484	16310460	1017	50	5.2928e-05	2.0261e-08	0.00014234	0.37185	0.71001
12	16310460	18087873	2620	50	5.3947e-05	5.2464e-08	0.00022905	0.23552	0.8138
12	18087873	20863943	5477	50	-5.4054e-06	7.4095e-08	0.0002722	-0.019858	0.98416
12	20863943	23820634	4796	50	4.3842e-05	7.4822e-08	0.00027354	0.16028	0.87266
12	23820634	25371083	2832	50	-3.2592e-05	5.5668e-08	0.00023594	-0.13814	0.89013
12	25371083	27799773	4735	50	-8.994e-06	7.5375e-08	0.00027454	-0.03276	0.97387
12	27799773	29651255	3455	50	9.9694e-06	6.2761e-08	0.00025052	0.039795	0.96826
12	29651255	30512406	2423	50	-1.7603e-05	4.5724e-08	0.00021383	-0.082322	0.93439
12	30512406	32165592	3546	50	-1.1609e-05	6.4527e-08	0.00025402	-0.045701	0.96355
12	32165592	33076989	2362	50	8.453e-05	4.3808e-08	0.0002093	0.40386	0.68631
12	33076989	37856717	2946	50	1.6963e-05	5.2473e-08	0.00022907	0.074054	0.94097
12	37856717	39227169	1754	32	6.9628e-05	3.2461e-08	0.00018017	0.38646	0.69916
12	39227169	40816185	2257	50	7.7444e-05	4.1644e-08	0.00020407	0.3795	0.70432
12	40816185	41658586	1604	50	4.1679e-06	2.9854e-08	0.00017278	0.024122	0.98076
12	41658586	43984474	4499	50	8.996e-06	7.4508e-08	0.00027296	0.032957	0.97371
12	43984474	46024229	2352	50	3.4233e-06	4.0816e-08	0.00020203	0.016945	0.98648
12	46024229	47714793	2290	50	3.6983e-06	4.0773e-08	0.00020192	0.018315	0.98539
12	47714793	49001866	2890	50	-4.2164e-05	4.8438e-08	0.00022009	-0.19158	0.84807
12	49001866	51776494	3175	50	-3.6277e-05	5.4961e-08	0.00023444	-0.15474	0.87702
12	51776494	53039004	2411	50	-1.5597e-05	4.6386e-08	0.00021537	-0.072418	0.94227
12	53039004	54778823	2371	50	-3.906e-05	4.3361e-08	0.00020823	-0.18758	0.85121
12	54778823	55665837	1524	50	-3.3073e-05	2.8441e-08	0.00016864	-0.19611	0.84452
12	55665837	57548860	1879	50	-1.3909e-05	3.3407e-08	0.00018278	-0.076098	0.93934
12	57548860	59308666	2137	50	7.3728e-05	3.9097e-08	0.00019773	0.37287	0.70924
12	59308666	61123729	2494	50	5.7186e-05	4.537e-08	0.000213	0.26847	0.78833
12	61123729	64032461	5323	50	3.9173e-05	7.4569e-08	0.00027307	0.14345	0.88593
12	64032461	65559695	1848	50	-2.903e-05	3.6171e-08	0.00019019	-0.15264	0.87868
12	65559695	67181144	2133	50	3.5268e-05	3.9781e-08	0.00019945	0.17682	0.85965
12	67181144	67909729	1308	50	-6.3589e-06	2.2469e-08	0.0001499	-0.042422	0.96616
12	67909729	69826542	3194	50	6.9746e-06	6.2872e-08	0.00025074	0.027816	0.97781
12	69826542	70957987	2475	50	-3.3014e-05	4.33e-08	0.00020809	-0.15866	0.87394
12	70957987	72645075	2567	50	2.0697e-05	4.7629e-08	0.00021824	0.094835	0.92445
12	72645075	73818454	1785	50	0.000102	3.3021e-08	0.00018172	0.56132	0.57458
12	73818454	76511314	4106	50	-3.0233e-05	7.3544e-08	0.00027119	-0.11148	0.91123
12	76511314	78570570	3534	50	-4.0254e-05	6.645e-08	0.00025778	-0.15616	0.87591
12	78570570	80448150	1953	50	-1.2635e-05	3.4609e-08	0.00018603	-0.067919	0.94585
12	80448150	81467767	1446	50	2.9461e-05	2.6525e-08	0.00016286	0.18089	0.85645
12	81467767	83502666	3197	50	4.6377e-05	5.5156e-08	0.00023485	0.19747	0.84346
12	83502666	84303844	1520	50	-5.3484e-06	2.7509e-08	0.00016586	-0.032246	0.97428
12	84303844	85990426	2396	50	6.5965e-05	4.3599e-08	0.0002088	0.31592	0.75206
12	85990426	89682122	4807	50	1.7324e-05	7.4662e-08	0.00027324	0.063401	0.94945
12	89682122	92066155	3001	50	3.3079e-05	5.19e-08	0.00022782	0.1452	0.88455
12	92066155	94514567	4097	50	1.0368e-05	7.5115e-08	0.00027407	0.037831	0.96982
12	94514567	96020785	3404	50	6.4527e-05	6.247e-08	0.00024994	0.25817	0.79628
12	96020785	97108839	2082	50	4.7792e-05	3.988e-08	0.0001997	0.23932	0.81086
12	97108839	99305987	3682	50	-1.5593e-05	6.9391e-08	0.00026342	-0.059192	0.9528
12	99305987	101447641	3076	50	3.5027e-05	5.7531e-08	0.00023986	0.14603	0.8839
12	101447641	101862690	649	38	9.989e-05	1.266e-08	0.00011251	0.8878	0.37465
12	101862690	102964986	1491	50	5.973e-05	2.8687e-08	0.00016937	0.35266	0.72434
12	102964986	104848696	3554	50	2.6377e-05	6.4153e-08	0.00025328	0.10414	0.91706
12	104848696	106436213	3003	50	-2.1981e-05	5.6345e-08	0.00023737	-0.0926	0.92622
12	106436213	106958748	779	50	-2.6662e-06	1.5523e-08	0.00012459	-0.021399	0.98293
12	106958748	109025901	3389	50	-7.0918e-05	6.0961e-08	0.0002469	-0.28723	0.77394
12	109025901	110336719	1984	50	5.0166e-05	3.6876e-08	0.00019203	0.26124	0.79391
12	110336719	113263518	2088	50	8.4795e-05	3.6734e-08	0.00019166	0.44242	0.65818
12	113263518	113986709	1079	50	1.5022e-05	2.0141e-08	0.00014192	0.10585	0.9157
12	113986709	115036602	2457	50	0.00013942	4.7519e-08	0.00021799	0.63958	0.52244
12	115036602	115503216	911	50	-1.7937e-05	1.7871e-08	0.00013368	-0.13418	0.89326
12	115503216	117087471	2986	50	1.5912e-05	5.8478e-08	0.00024182	0.065798	0.94754
12	117087471	118135375	1727	50	5.5757e-06	3.4078e-08	0.0001846	0.030204	0.9759
12	118135375	119754110	3137	50	6.4244e-06	6.0295e-08	0.00024555	0.026163	0.97913
12	119754110	122007651	3679	50	-1.1182e-05	6.3791e-08	0.00025257	-0.044274	0.96469
12	122007651	124977980	3795	50	5.5953e-05	7.0682e-08	0.00026586	0.21046	0.83331
12	124977980	126445505	3086	50	4.5061e-05	5.9923e-08	0.00024479	0.18408	0.85395
12	126445505	127875098	3123	50	0.00013267	5.9297e-08	0.00024351	0.54484	0.58587
12	127875098	129237297	3100	50	-5.0315e-06	6.0412e-08	0.00024579	-0.020471	0.98367
12	129237297	130377921	2865	50	6.0823e-05	5.7149e-08	0.00023906	0.25443	0.79917
12	130377921	131786751	3673	50	2.0493e-05	7.164e-08	0.00026766	0.076563	0.93897
12	131786751	132807034	1774	50	4.4779e-05	3.4172e-08	0.00018486	0.24224	0.8086
12	132807034	133841511	1917	50	4.7553e-05	3.7212e-08	0.0001929	0.24651	0.80528
13	19020013	20686720	2849	50	-1.9203e-05	4.9326e-08	0.00022209	-0.086461	0.9311
13	20686720	22242174	3131	50	7.376e-05	5.8899e-08	0.00024269	0.30393	0.76118
13	22242174	23594702	3170	50	8.3105e-06	6.0006e-08	0.00024496	0.033926	0.97294
13	23594702	24531937	2633	50	-3.1524e-05	4.9922e-08	0.00022343	-0.14109	0.8878
13	24531937	25784362	3242	50	2.5795e-05	6.1741e-08	0.00024848	0.10381	0.91732
13	25784362	27284362	2525	50	5.676e-05	4.8289e-08	0.00021975	0.2583	0.79618
13	27284362	29257551	4112	50	7.3813e-06	7.4781e-08	0.00027346	0.026992	0.97847
13	29257551	30483267	2436	50	-8.6929e-05	4.2358e-08	0.00020581	-0.42237	0.67275
13	30483267	32301815	3507	50	-1.9313e-05	6.6997e-08	0.00025884	-0.074616	0.94052
13	32301815	33776903	2204	50	-4.8774e-05	4.2454e-08	0.00020604	-0.23672	0.81288
13	33776903	35026464	1816	50	-2.6564e-06	3.4633e-08	0.0001861	-0.014274	0.98861
13	35026464	36046367	1192	50	2.6912e-05	2.1797e-08	0.00014764	0.18229	0.85536
13	36046367	37498185	2699	50	6.4274e-05	5.0321e-08	0.00022432	0.28652	0.77448
13	37498185	38878163	2771	50	6.3776e-05	4.9558e-08	0.00022262	0.28648	0.77451
13	38878163	41069263	3664	50	-6.6977e-06	6.8833e-08	0.00026236	-0.025529	0.97963
13	41069263	43101027	2928	50	3.4138e-05	5.2053e-08	0.00022815	0.14963	0.88106
13	43101027	44901409	2837	50	5.5809e-05	5.5015e-08	0.00023455	0.23794	0.81193
13	44901409	46495214	2126	50	-6.4152e-06	3.8313e-08	0.00019574	-0.032775	0.97385
13	46495214	47431079	1482	50	-2.5104e-05	2.7305e-08	0.00016524	-0.15192	0.87925
13	47431079	49383962	3006	50	-4.5353e-05	5.2747e-08	0.00022967	-0.19747	0.84346
13	49383962	51591091	3154	50	-6.9297e-05	5.9269e-08	0.00024345	-0.28464	0.77592
13	51591091	53339622	1553	50	7.4447e-05	3.1012e-08	0.0001761	0.42275	0.67248
13	53339622	54682864	2184	50	-4.6376e-05	4.1022e-08	0.00020254	-0.22897	0.81889
13	54682864	55817131	1876	50	9.1091e-05	3.2184e-08	0.0001794	0.50776	0.61162
13	55817131	57554217	2134	50	5.9673e-05	3.5907e-08	0.00018949	0.31491	0.75283
13	57554217	58410626	1195	40	-3.1264e-05	2.1664e-08	0.00014719	-0.21241	0.83179
13	58410626	59302271	1488	42	1.9278e-05	2.5697e-08	0.0001603	0.12026	0.90428
13	59302271	60854778	2555	50	-6.3955e-05	4.7231e-08	0.00021733	-0.29428	0.76854
13	60854778	61591949	1549	50	-1.2569e-05	2.8831e-08	0.0001698	-0.074021	0.94099
13	61591949	63971559	4645	50	2.7032e-06	7.4087e-08	0.00027219	0.0099312	0.99208
13	63971559	65200602	2578	50	5.0698e-05	4.33e-08	0.00020809	0.24364	0.80751
13	65200602	67844453	3713	50	2.7745e-06	6.8829e-08	0.00026235	0.010576	0.99156
13	67844453	70724516	5795	50	0.00012171	7.5053e-08	0.00027396	0.44428	0.65684
13	70724516	71526791	1645	50	8.3171e-05	3.2052e-08	0.00017903	0.46456	0.64225
13	71526791	73934089	3996	50	-2.8529e-05	7.4003e-08	0.00027203	-0.10487	0.91648
13	73934089	75670143	3062	50	6.1479e-05	5.8576e-08	0.00024202	0.25402	0.79948
13	75670143	77410555	3145	50	-3.5108e-05	5.9689e-08	0.00024431	-0.1437	0.88574
13	77410555	78808813	2096	50	-4.0294e-05	3.6441e-08	0.0001909	-0.21108	0.83283
13	78808813	80585676	2450	50	-1.234e-05	4.4927e-08	0.00021196	-0.058221	0.95357
13	80585676	82581814	3629	50	4.5465e-05	6.5376e-08	0.00025569	0.17782	0.85887
13	82581814	84133144	2778	50	-4.2545e-06	4.6865e-08	0.00021648	-0.019653	0.98432
13	84133144	85610916	2669	50	1.6617e-07	4.7687e-08	0.00021837	0.00076092	0.99939
13	85610916	88559882	5537	50	2.9219e-05	7.5079e-08	0.00027401	0.10664	0.91508
13	88559882	90521311	3130	50	-3.3665e-05	5.3685e-08	0.0002317	-0.1453	0.88448
13	90521311	93129691	4735	50	-9.2149e-05	7.4279e-08	0.00027254	-0.33811	0.73528
13	93129691	93586455	638	35	3.2954e-05	1.2883e-08	0.0001135	0.29033	0.77156
13	93586455	96087558	4945	50	3.1979e-05	7.4613e-08	0.00027315	0.11707	0.9068
13	96087558	97519210	1757	50	-6.0098e-05	3.2385e-08	0.00017996	-0.33396	0.73841
13	97519210	98938919	1835	50	-1.6481e-05	3.6623e-08	0.00019137	-0.086122	0.93137
13	98938919	100574095	3048	50	2.9467e-05	5.9303e-08	0.00024352	0.121	0.90369
13	100574095	102300523	3148	50	-7.3156e-06	6.0305e-08	0.00024557	-0.02979	0.97623
13	102300523	104066710	3119	50	-3.266e-05	6.0606e-08	0.00024618	-0.13266	0.89446
13	104066710	104844114	1472	50	2.726e-05	2.769e-08	0.0001664	0.16382	0.86987
13	104844114	106247554	2556	50	3.4894e-05	4.9581e-08	0.00022267	0.15671	0.87547
13	106247554	106750000	1204	50	-6.4038e-06	2.2927e-08	0.00015142	-0.042292	0.96627
13	106750000	108189877	2384	50	-3.7788e-05	4.7041e-08	0.00021689	-0.17423	0.86169
13	108189877	109121210	1841	50	-9.0507e-06	3.6201e-08	0.00019026	-0.047569	0.96206
13	109121210	109815112	1519	50	5.632e-05	2.9459e-08	0.00017164	0.32814	0.74281
13	109815112	111232073	3257	50	-7.7467e-06	6.3919e-08	0.00025282	-0.030641	0.97556
13	111232073	112247592	2255	50	3.3756e-05	4.4307e-08	0.00021049	0.16037	0.87259
13	112247592	113572488	2251	50	-2.8667e-05	4.3699e-08	0.00020904	-0.13713	0.89093
13	113572488	115109853	2570	50	5.2292e-06	4.8711e-08	0.00022071	0.023693	0.9811
14	19002084	21589402	2922	50	5.8526e-05	5.6847e-08	0.00023843	0.24547	0.8061
14	21589402	23018665	3413	50	2.979e-05	6.4095e-08	0.00025317	0.11767	0.90633
14	23018665	24905123	3064	50	-1.9697e-05	5.7297e-08	0.00023937	-0.082289	0.93442
14	24905123	26135686	2658	50	3.6783e-05	4.747e-08	0.00021788	0.16883	0.86593
14	26135686	28466533	3434	50	5.7041e-06	6.4548e-08	0.00025406	0.022452	0.98209
14	28466533	29972145	2081	50	5.7189e-05	3.9796e-08	0.00019949	0.28667	0.77436
14	29972145	32383265	3142	50	2.1638e-05	5.9274e-08	0.00024346	0.088874	0.92918
14	32383265	34846251	4584	50	-2.6751e-05	7.4023e-08	0.00027207	-0.098322	0.92168
14	34846251	35859593	1997	50	2.1335e-05	3.6819e-08	0.00019188	0.11119	0.91147
14	35859593	38667725	3532	50	8.1686e-05	6.6111e-08	0.00025712	0.3177	0.75072
14	38667725	40341990	2830	50	3.2945e-05	5.2614e-08	0.00022938	0.14363	0.88579
14	40341990	41615502	3000	50	7.9499e-06	5.0664e-08	0.00022509	0.035319	0.97183
14	41615502	43137389	2486	50	2.1088e-05	4.7994e-08	0.00021908	0.09626	0.92331
14	43137389	44543227	2517	50	-0.00010808	4.7967e-08	0.00021901	-0.49347	0.62168
14	44543227	46081896	1787	50	3.5832e-05	3.4979e-08	0.00018703	0.19159	0.84806
14	46081896	46749130	1228	34	3.9845e-05	2.2741e-08	0.0001508	0.26422	0.79161
14	46749130	48573586	3492	50	4.2886e-05	6.5647e-08	0.00025622	0.16738	0.86707
14	48573586	49005471	798	26	-1.1667e-05	1.4221e-08	0.00011925	-0.097831	0.92207
14	49005471	50507760	2285	50	-3.1677e-05	4.4019e-08	0.00020981	-0.15098	0.87999
14	50507760	51493572	1615	50	3.1726e-05	3.0519e-08	0.0001747	0.18161	0.85589
14	51493572	53474383	3881	50	5.4603e-05	7.2317e-08	0.00026892	0.20305	0.8391
14	53474383	53997831	995	40	-1.2428e-05	1.8493e-08	0.00013599	-0.091393	0.92718
14	53997831	55233681	1616	50	-1.6778e-05	3.0778e-08	0.00017544	-0.095634	0.92381
14	55233681	56216880	1717	50	4.8757e-05	3.0761e-08	0.00017539	0.27799	0.78102
14	56216880	57481262	2499	50	1.0611e-05	5.0212e-08	0.00022408	0.047355	0.96223
14	57481262	59448336	3071	50	-4.5233e-05	5.7771e-08	0.00024036	-0.18819	0.85073
14	59448336	61680424	3039	50	3.9917e-05	5.118e-08	0.00022623	0.17645	0.85994
14	61680424	63790015	3424	50	-3.4711e-05	6.8042e-08	0.00026085	-0.13307	0.89414
14	63790015	65220298	1842	50	8.4213e-05	3.3603e-08	0.00018331	0.4594	0.64595
14	65220298	66399555	1858	50	-1.5996e-05	3.4222e-08	0.00018499	-0.086466	0.9311
14	66399555	67992317	1760	50	2.7758e-05	2.9197e-08	0.00017087	0.16245	0.87095
14	67992317	71131957	5249	50	4.0569e-05	7.4822e-08	0.00027354	0.14831	0.8821
14	71131957	72889615	2789	50	-1.633e-05	5.2565e-08	0.00022927	-0.071226	0.94322
14	72889615	76444767	5318	50	-4.5044e-05	7.5555e-08	0.00027487	-0.16387	0.86983
14	76444767	77229472	1529	50	-1.3858e-05	2.9614e-08	0.00017209	-0.080528	0.93582
14	77229472	78561945	2939	50	-5.675e-06	5.3454e-08	0.0002312	-0.024546	0.98042
14	78561945	80186579	2187	50	8.4379e-05	4.3909e-08	0.00020955	0.40268	0.68718
14	80186579	81579714	2413	50	9.6691e-06	4.3955e-08	0.00020966	0.046119	0.96322
14	81579714	83138097	2346	50	8.4607e-05	4.385e-08	0.0002094	0.40404	0.68619
14	83138097	84241633	2009	50	2.8874e-05	3.6719e-08	0.00019162	0.15068	0.88023
14	84241633	85746319	2682	50	8.0972e-05	5.1679e-08	0.00022733	0.35619	0.7217
14	85746319	86647002	1492	50	-5.4812e-05	2.9715e-08	0.00017238	-0.31797	0.75051
14	86647002	87635341	1609	50	5.4025e-05	2.9977e-08	0.00017314	0.31203	0.75502
14	87635341	89497643	2950	50	1.0871e-06	5.4385e-08	0.00023321	0.0046617	0.99628
14	89497643	91296860	3198	50	4.242e-05	5.9745e-08	0.00024443	0.17355	0.86222
14	91296860	93132299	3476	50	7.2356e-05	6.503e-08	0.00025501	0.28374	0.77661
14	93132299	94325285	1954	50	-1.3584e-05	3.6129e-08	0.00019008	-0.071469	0.94302
14	94325285	95750867	3516	50	-5.3806e-05	6.803e-08	0.00026082	-0.20629	0.83656
14	95750867	96262415	1427	50	-1.0742e-05	2.778e-08	0.00016667	-0.06445	0.94861
14	96262415	98341162	3668	50	-3.2592e-05	6.8529e-08	0.00026178	-0.1245	0.90092
14	98341162	99138532	1869	50	-1.3213e-05	3.5291e-08	0.00018786	-0.070337	0.94393
14	99138532	101534307	3870	50	-5.8518e-06	7.4948e-08	0.00027377	-0.021375	0.98295
14	101534307	103012102	2303	50	5.6112e-05	4.2817e-08	0.00020692	0.27118	0.78626
14	103012102	105001723	3129	50	-5.2843e-05	5.9879e-08	0.0002447	-0.21595	0.82903
14	105001723	106340358	1775	50	-2.9947e-05	3.4487e-08	0.00018571	-0.16126	0.87189
14	106340358	107289454	1597	50	-1.4418e-05	3.0904e-08	0.00017579	-0.082018	0.93463
15	20001200	21131604	101	7	-2.687e-05	2.5753e-09	5.0747e-05	-0.52948	0.59647
15	21131604	24195127	1852	50	7.8772e-07	3.6142e-08	0.00019011	0.0041435	0.99669
15	24195127	25108590	2837	50	-1.2848e-05	5.2153e-08	0.00022837	-0.056261	0.95513
15	25108590	27298112	4065	50	2.7831e-05	7.4664e-08	0.00027325	0.10185	0.91887
15	27298112	29338502	2430	50	4.4564e-06	4.6596e-08	0.00021586	0.020645	0.98353
15	29338502	30165568	1356	50	-0.00010101	2.5794e-08	0.00016061	-0.6289	0.52942
15	30165568	31591821	1416	50	-1.0516e-05	2.7916e-08	0.00016708	-0.062938	0.94982
15	31591821	32441811	1264	50	8.5326e-05	2.4134e-08	0.00015535	0.54924	0.58284
15	32441811	34015425	2559	50	-2.1503e-05	4.9955e-08	0.00022351	-0.096209	0.92335
15	34015425	35083251	1894	50	5.5858e-05	3.5493e-08	0.0001884	0.29649	0.76685
15	35083251	37456502	3777	50	-2.4645e-05	7.2425e-08	0.00026912	-0.091578	0.92703
15	37456502	38530777	1849	50	4.3909e-05	3.5689e-08	0.00018891	0.23243	0.81621
15	38530777	40384132	3146	50	4.6356e-06	5.9028e-08	0.00024296	0.01908	0.98478
15	40384132	41177514	1104	50	-2.5572e-05	2.1767e-08	0.00014754	-0.17333	0.86239
15	41177514	42776399	2302	50	-5.3445e-06	4.1154e-08	0.00020286	-0.026345	0.97898
15	42776399	44198049	1031	35	-2.2701e-05	1.9021e-08	0.00013792	-0.1646	0.86926
15	44198049	46618787	2524	50	3.7228e-05	4.6479e-08	0.00021559	0.17268	0.8629
15	46618787	48136048	2578	50	-1.0567e-05	4.8381e-08	0.00021996	-0.04804	0.96168
15	48136048	50008043	1964	50	1.8598e-06	3.6996e-08	0.00019234	0.0096689	0.99229
15	50008043	51677560	2770	50	1.409e-05	4.8949e-08	0.00022124	0.063685	0.94922
15	51677560	53069096	1921	50	6.7357e-05	3.4636e-08	0.00018611	0.36193	0.71741
15	53069096	54508528	2766	50	6.7686e-06	5.3448e-08	0.00023119	0.029278	0.97664
15	54508528	55136269	1397	50	6.4064e-05	2.7194e-08	0.00016491	0.38849	0.69766
15	55136269	56901773	3455	50	-2.6886e-05	6.2071e-08	0.00024914	-0.10792	0.91406
15	56901773	58441366	2383	50	2.5314e-05	4.8303e-08	0.00021978	0.11518	0.9083
15	58441366	59694116	2040	50	-4.8275e-06	4.0521e-08	0.0002013	-0.023982	0.98087
15	59694116	61265836	2546	50	-2.3949e-05	5.1222e-08	0.00022632	-0.10582	0.91573
15	61265836	63215222	3278	50	-4.7276e-05	6.5745e-08	0.00025641	-0.18438	0.85372
15	63215222	65104668	2646	50	1.7991e-05	4.5292e-08	0.00021282	0.084535	0.93263
15	65104668	67094767	3153	50	1.4165e-05	5.815e-08	0.00024114	0.058742	0.95316
15	67094767	69017999	3001	50	8.6367e-06	5.6117e-08	0.00023689	0.036459	0.97092
15	69017999	70133341	1080	50	4.2141e-05	2.2105e-08	0.00014868	0.28344	0.77684
15	70133341	71922649	2894	50	-1.5557e-05	5.6744e-08	0.00023821	-0.065308	0.94793
15	71922649	73628714	1523	50	4.0882e-05	2.8819e-08	0.00016976	0.24082	0.80969
15	73628714	76398624	2851	50	-0.00011698	5.3634e-08	0.00023159	-0.50509	0.61349
15	76398624	78516053	2974	50	1.2715e-05	5.2722e-08	0.00022961	0.055374	0.95584
15	78516053	80860978	4618	50	-6.4651e-06	7.4135e-08	0.00027228	-0.023745	0.98106
15	80860978	84260468	3652	50	1.6773e-06	7.2571e-08	0.00026939	0.0062264	0.99503
15	84260468	86652905	4022	50	4.6348e-06	7.5363e-08	0.00027452	0.016883	0.98653
15	86652905	88369943	3208	50	-8.3801e-06	6.2919e-08	0.00025084	-0.033409	0.97335
15	88369943	90475551	3299	50	5.6549e-05	6.5312e-08	0.00025556	0.22127	0.82488
15	90475551	92164392	3194	50	6.5175e-05	6.4409e-08	0.00025379	0.25681	0.79733
15	92164392	93780902	3503	50	7.8999e-06	7.0779e-08	0.00026604	0.029694	0.97631
15	93780902	94924330	2854	50	1.7204e-05	5.6489e-08	0.00023767	0.072387	0.94229
15	94924330	96141596	2341	50	-1.2365e-05	4.5917e-08	0.00021428	-0.057704	0.95398
15	96141596	98030910	3132	50	2.1459e-05	6.169e-08	0.00024837	0.0864	0.93115
15	98030910	99244059	2932	50	-8.4387e-06	5.7829e-08	0.00024048	-0.035092	0.97201
15	99244059	100636847	2937	50	-1.3792e-05	5.6708e-08	0.00023813	-0.057917	0.95381
15	100636847	101552694	2052	50	-1.026e-05	4.0669e-08	0.00020167	-0.050874	0.95943
15	101552694	102520966	1781	50	6.2828e-05	3.6737e-08	0.00019167	0.3278	0.74306
16	60054	1207206	2369	50	2.6393e-05	4.7946e-08	0.00021897	0.12053	0.90406
16	1207206	2764829	2682	50	-3.5333e-05	5.1742e-08	0.00022747	-0.15533	0.87656
16	2764829	4001196	1831	50	5.1756e-05	3.5918e-08	0.00018952	0.27309	0.78478
16	4001196	5118345	1932	50	-2.6713e-05	3.9742e-08	0.00019935	-0.134	0.8934
16	5118345	5891580	2082	50	0.0001039	4.3027e-08	0.00020743	0.50088	0.61646
16	5891580	6893551	2930	50	6.5811e-05	5.9695e-08	0.00024433	0.26936	0.78765
16	6893551	7529121	2147	50	8.9477e-06	4.3712e-08	0.00020908	0.042796	0.96586
16	7529121	8338519	2509	50	-1.8908e-05	5.0031e-08	0.00022368	-0.084532	0.93263
16	8338519	9799419	3750	50	7.8556e-06	7.4529e-08	0.000273	0.028775	0.97704
16	9799419	10426032	1632	50	-4.0758e-05	3.1375e-08	0.00017713	-0.2301	0.81801
16	10426032	11520161	2576	50	9.2453e-05	5.2807e-08	0.0002298	0.40232	0.68745
16	11520161	12613098	2111	50	-1.4832e-07	4.188e-08	0.00020465	-0.00072479	0.99942
16	12613098	13154437	1621	50	2.9402e-05	3.2598e-08	0.00018055	0.16285	0.87064
16	13154437	14464002	2477	50	-4.9831e-05	4.8575e-08	0.0002204	-0.2261	0.82113
16	14464002	16154060	1484	50	2.8877e-05	2.8724e-08	0.00016948	0.17038	0.86471
16	16154060	17644749	1833	50	8.3813e-05	3.7209e-08	0.0001929	0.4345	0.66393
16	17644749	18643607	979	50	5.4061e-05	1.9126e-08	0.0001383	0.39091	0.69586
16	18643607	20150571	2221	50	3.4139e-05	4.1854e-08	0.00020458	0.16687	0.86747
16	20150571	22448904	2201	50	2.125e-05	3.9591e-08	0.00019897	0.1068	0.91495
16	22448904	24136875	2248	50	9.6176e-06	4.2404e-08	0.00020592	0.046705	0.96275
16	24136875	25986862	3669	50	-4.4251e-05	6.7977e-08	0.00026072	-0.16972	0.86523
16	25986862	27445755	3131	50	-4.7233e-05	6.0718e-08	0.00024641	-0.19169	0.84799
16	27445755	29036613	1466	50	-8.7552e-05	2.9201e-08	0.00017088	-0.51235	0.6084
16	29036613	31382943	1702	50	0.00014335	3.4659e-08	0.00018617	0.76997	0.44132
16	31382943	46399473	967	47	1.4258e-05	1.8217e-08	0.00013497	0.10564	0.91587
16	46399473	49007926	1482	50	3.1988e-05	2.6638e-08	0.00016321	0.19599	0.84462
16	49007926	52035823	4411	50	-4.5771e-05	7.5548e-08	0.00027486	-0.16652	0.86774
16	52035823	53382572	2056	50	2.5359e-05	3.9465e-08	0.00019866	0.12765	0.89842
16	53382572	55903774	4676	50	-2.259e-05	7.4388e-08	0.00027274	-0.082827	0.93399
16	55903774	57664330	2894	50	8.802e-06	5.6e-08	0.00023664	0.037195	0.97033
16	57664330	59045405	2766	50	0.0001095	5.1361e-08	0.00022663	0.48315	0.62899
16	59045405	60745694	2807	50	7.1948e-05	5.4095e-08	0.00023258	0.30934	0.75706
16	60745694	62229849	1834	50	2.7232e-05	3.4148e-08	0.00018479	0.14736	0.88284
16	62229849	63691589	2270	50	2.5791e-05	4.4082e-08	0.00020996	0.12284	0.90223
16	63691589	65938566	3886	50	1.8551e-05	6.9759e-08	0.00026412	0.070236	0.94401
16	65938566	68841363	2802	50	1.3068e-05	5.2555e-08	0.00022925	0.057005	0.95454
16	68841363	71054028	2143	50	-2.0264e-05	3.9855e-08	0.00019964	-0.1015	0.91915
16	71054028	72935150	2127	50	-8.723e-06	4.3436e-08	0.00020841	-0.041854	0.96662
16	72935150	74971503	3238	50	2.5057e-05	6.5168e-08	0.00025528	0.098153	0.92181
16	74971503	75977954	1524	50	-2.2379e-05	3.0183e-08	0.00017373	-0.12881	0.89751
16	75977954	77523678	3745	50	2.4981e-05	7.4612e-08	0.00027315	0.091456	0.92713
16	77523678	78456292	3072	50	-4.5235e-05	6.1004e-08	0.00024699	-0.18314	0.85468
16	78456292	79134815	2162	50	2.5901e-05	4.4156e-08	0.00021013	0.12326	0.9019
16	79134815	80297374	2732	50	3.2354e-05	5.5615e-08	0.00023583	0.13719	0.89088
16	80297374	81772536	3573	50	-2.2445e-05	7.0665e-08	0.00026583	-0.084435	0.93271
16	81772536	82747728	2478	50	1.0544e-05	4.9778e-08	0.00022311	0.04726	0.96231
16	82747728	83477208	2442	50	5.8703e-05	4.9252e-08	0.00022193	0.26451	0.79139
16	83477208	84445883	3064	50	5.9061e-05	6.2362e-08	0.00024972	0.2365	0.81304
16	84445883	85148685	2222	50	-1.5711e-05	4.4504e-08	0.00021096	-0.074476	0.94063
16	85148685	86156599	2305	50	2.8703e-05	5.0278e-08	0.00022423	0.12801	0.89814
16	86156599	86815411	1851	50	-1.9569e-05	3.7666e-08	0.00019408	-0.10083	0.91968
16	86815411	87647349	1593	50	-1.457e-05	3.2027e-08	0.00017896	-0.081418	0.93511
16	87647349	89041165	3516	50	0.00010402	7.1419e-08	0.00026724	0.38922	0.69711
16	89041165	90292812	2283	50	-2.7383e-08	4.5468e-08	0.00021323	-0.00012842	0.9999
17	56	1172399	2468	50	6.1833e-05	4.9688e-08	0.00022291	0.27739	0.78148
17	1172399	1928731	1646	50	7.0603e-05	3.244e-08	0.00018011	0.39199	0.69506
17	1928731	3702312	3267	50	7.8574e-06	6.2221e-08	0.00024944	0.0315	0.97487
17	3702312	4696261	1949	50	0.00010308	3.8565e-08	0.00019638	0.52491	0.59965
17	4696261	5741334	2035	50	4.911e-05	3.8362e-08	0.00019586	0.25074	0.80202
17	5741334	7317398	3154	50	-1.4686e-06	6.2234e-08	0.00024947	-0.0058869	0.9953
17	7317398	8306425	1500	50	-5.8598e-05	2.9328e-08	0.00017126	-0.34216	0.73223
17	8306425	9965921	3014	50	6.9963e-05	5.9628e-08	0.00024419	0.28651	0.77449
17	9965921	11102815	2145	50	-1.8696e-05	4.0653e-08	0.00020163	-0.092726	0.92612
17	11102815	12534769	2440	50	-3.9574e-05	4.7945e-08	0.00021896	-0.18073	0.85658
17	12534769	13180372	1453	50	-6.9921e-05	2.8639e-08	0.00016923	-0.41317	0.67949
17	13180372	13894637	1819	50	3.1706e-06	3.6243e-08	0.00019038	0.016654	0.98671
17	13894637	15019097	2790	50	7.0862e-05	5.3372e-08	0.00023102	0.30673	0.75905
17	15019097	16412342	1645	50	3.5309e-06	3.255e-08	0.00018042	0.019571	0.98439
17	16412342	18856320	2906	50	-9.1395e-06	5.3834e-08	0.00023202	-0.039391	0.96858
17	18856320	21290357	2102	50	-2.2492e-05	3.8647e-08	0.00019659	-0.11441	0.90891
17	21290357	27334244	2920	50	2.9945e-05	5.5262e-08	0.00023508	0.12738	0.89864
17	27334244	29786491	2208	50	0.00011263	3.9638e-08	0.00019909	0.5657	0.5716
17	29786491	31538425	2576	50	8.8708e-06	4.948e-08	0.00022244	0.039879	0.96819
17	31538425	32912798	3046	50	6.2459e-05	5.9277e-08	0.00024347	0.25654	0.79754
17	32912798	34469036	2335	50	-7.2197e-06	4.4371e-08	0.00021064	-0.034274	0.97266
17	34469036	36809344	2525	50	4.5398e-05	4.9444e-08	0.00022236	0.20416	0.83823
17	36809344	38877404	2293	50	5.9057e-05	4.3813e-08	0.00020932	0.28214	0.77783
17	38877404	39899810	2067	50	5.7872e-06	3.3397e-08	0.00018275	0.031667	0.97474
17	39899810	41772087	2007	50	5.2598e-05	3.8032e-08	0.00019502	0.26971	0.78738
17	41772087	43056905	1703	50	8.9755e-05	3.2637e-08	0.00018066	0.49682	0.61932
17	43056905	45876022	2203	50	4.3906e-05	4.1015e-08	0.00020252	0.2168	0.82837
17	45876022	47517400	2536	50	2.9544e-05	4.5836e-08	0.00021409	0.13799	0.89025
17	47517400	49898957	3364	50	2.5982e-05	6.6223e-08	0.00025734	0.10097	0.91958
17	49898957	50719055	1228	47	-5.8153e-06	2.3406e-08	0.00015299	-0.03801	0.96968
17	50719055	51826118	1980	50	3.8985e-05	3.4369e-08	0.00018539	0.21029	0.83344
17	51826118	53599432	2757	50	-3.0755e-05	5.1395e-08	0.0002267	-0.13566	0.89209
17	53599432	55357541	2534	50	1.7835e-05	4.7337e-08	0.00021757	0.081974	0.93467
17	55357541	57487512	2696	50	-6.4017e-05	5.1074e-08	0.000226	-0.28327	0.77697
17	57487512	59312755	1107	47	1.8563e-05	2.021e-08	0.00014216	0.13058	0.89611
17	59312755	61545589	2130	50	-2.2233e-05	4.2334e-08	0.00020575	-0.10806	0.91395
17	61545589	63148128	1397	50	4.5986e-05	2.5995e-08	0.00016123	0.28522	0.77548
17	63148128	64800430	3340	50	6.0317e-05	6.0958e-08	0.0002469	0.2443	0.807
17	64800430	67858770	4652	50	0.00013664	7.5523e-08	0.00027482	0.49722	0.61903
17	67858770	69387817	2904	50	6.9981e-05	5.5786e-08	0.00023619	0.29629	0.76701
17	69387817	72672203	6234	50	7.5807e-06	7.4333e-08	0.00027264	0.027805	0.97782
17	72672203	74375560	2327	50	0.00010367	4.4696e-08	0.00021141	0.49035	0.62389
17	74375560	76263413	4002	50	7.2973e-05	7.4329e-08	0.00027263	0.26766	0.78896
17	76263413	77298636	2466	50	1.144e-05	4.8288e-08	0.00021975	0.052062	0.95848
17	77298636	78837588	3386	50	3.238e-05	6.521e-08	0.00025536	0.1268	0.8991
17	78837588	80034408	2381	50	3.5675e-05	4.6133e-08	0.00021479	0.16609	0.86808
17	80034408	81194908	2318	50	3.1307e-05	4.5264e-08	0.00021275	0.14715	0.88301
18	10644	912486	2032	50	7.7231e-05	4.0818e-08	0.00020204	0.38226	0.70227
18	912486	1942911	1986	50	3.4095e-05	3.7872e-08	0.00019461	0.1752	0.86092
18	1942911	3891658	4327	50	-6.4833e-05	7.4097e-08	0.00027221	-0.23817	0.81175
18	3891658	5834180	3978	50	-4.8666e-05	7.3781e-08	0.00027163	-0.17917	0.85781
18	5834180	7090485	2298	50	-3.3723e-05	4.52e-08	0.0002126	-0.15862	0.87397
18	7090485	8498931	2460	50	7.0046e-05	4.8558e-08	0.00022036	0.31787	0.75058
18	8498931	11075913	5841	50	3.7883e-05	7.4748e-08	0.0002734	0.13856	0.8898
18	11075913	11905440	1463	50	3.5853e-05	2.7713e-08	0.00016647	0.21537	0.82948
18	11905440	14440799	4542	50	0.00011027	7.543e-08	0.00027465	0.4015	0.68805
18	14440799	19485844	1162	50	-1.4303e-05	2.2844e-08	0.00015114	-0.094631	0.92461
18	19485844	20649472	1560	50	1.756e-05	2.9539e-08	0.00017187	0.10217	0.91862
18	20649472	22996651	3161	50	-1.6992e-05	6.2325e-08	0.00024965	-0.068063	0.94574
18	22996651	24026191	1352	50	-3.257e-05	2.6309e-08	0.0001622	-0.2008	0.84085
18	24026191	25927682	2907	50	3.377e-05	5.6138e-08	0.00023693	0.14253	0.88666
18	25927682	26875587	1391	50	6.9988e-06	2.4683e-08	0.00015711	0.044548	0.96447
18	26875587	27866478	1730	50	-1.475e-06	3.1285e-08	0.00017688	-0.0083391	0.99335
18	27866478	30264066	3958	50	3.5534e-05	7.211e-08	0.00026853	0.13233	0.89473
18	30264066	31780067	1690	50	4.4365e-05	3.0944e-08	0.00017591	0.2522	0.80088
18	31780067	33861964	2770	50	1.6772e-06	4.8088e-08	0.00021929	0.0076485	0.9939
18	33861964	35075250	1757	50	-3.2249e-05	3.2709e-08	0.00018086	-0.17832	0.85848
18	35075250	36365490	2158	50	5.8628e-05	4.0454e-08	0.00020113	0.29149	0.77067
18	36365490	37684367	1680	50	-4.3248e-07	3.1194e-08	0.00017662	-0.0024486	0.99805
18	37684367	39892648	3573	50	-6.7902e-06	6.2757e-08	0.00025051	-0.027105	0.97838
18	39892648	42922106	4660	50	4.1144e-05	7.485e-08	0.00027359	0.15039	0.88046
18	42922106	44299246	2550	50	-2.1089e-05	4.822e-08	0.00021959	-0.096037	0.92349
18	44299246	45939732	2617	50	-6.0873e-05	5.0712e-08	0.00022519	-0.27032	0.78692
18	45939732	47730584	3469	50	-4.6289e-05	6.3682e-08	0.00025235	-0.18343	0.85446
18	47730584	51062185	5628	50	-3.3618e-06	7.5067e-08	0.00027398	-0.01227	0.99021
18	51062185	51554175	1338	30	-2.2888e-05	2.3645e-08	0.00015377	-0.14884	0.88168
18	51554175	55213838	4982	50	-3.2488e-05	7.6421e-08	0.00027644	-0.11752	0.90645
18	55213838	56530220	2856	50	1.2643e-05	5.3924e-08	0.00023222	0.054445	0.95658
18	56530220	57630483	2312	50	-8.9613e-06	4.4376e-08	0.00021066	-0.04254	0.96607
18	57630483	59020751	1989	50	4.332e-05	3.8983e-08	0.00019744	0.21941	0.82633
18	59020751	60277715	2594	50	6.2765e-05	4.861e-08	0.00022048	0.28468	0.77589
18	60277715	61820252	2513	50	5.7026e-05	4.5137e-08	0.00021246	0.26841	0.78838
18	61820252	63463402	2798	50	-1.4867e-05	5.193e-08	0.00022788	-0.065239	0.94798
18	63463402	64252801	1501	50	6.3956e-06	2.7912e-08	0.00016707	0.038281	0.96946
18	64252801	66125817	3915	50	9.167e-05	7.3159e-08	0.00027048	0.33892	0.73467
18	66125817	67175820	1643	50	3.773e-05	3.1058e-08	0.00017623	0.21409	0.83047
18	67175820	68621179	2138	50	-2.2112e-05	4.2123e-08	0.00020524	-0.10774	0.9142
18	68621179	69621618	2215	50	-6.9284e-06	4.3233e-08	0.00020793	-0.033321	0.97342
18	69621618	71038474	2981	50	4.8694e-05	5.6041e-08	0.00023673	0.20569	0.83703
18	71038474	71971462	2226	50	-2.471e-05	4.3834e-08	0.00020937	-0.11802	0.90605
18	71971462	73526987	2602	50	3.7631e-05	5.0557e-08	0.00022485	0.16736	0.86709
18	73526987	74813815	2675	50	-2.0862e-06	5.2164e-08	0.00022839	-0.0091342	0.99271
18	74813815	75976317	3170	50	-3.2048e-05	6.0036e-08	0.00024502	-0.1308	0.89594
18	75976317	77149991	2764	50	8.6731e-05	5.1508e-08	0.00022695	0.38215	0.70235
18	77149991	78017158	2006	50	1.8438e-05	3.8668e-08	0.00019664	0.093766	0.92529
19	80840	610729	901	50	-6.4576e-05	1.8673e-08	0.00013665	-0.47257	0.63652
19	610729	2098396	2933	50	-6.3894e-05	6.0369e-08	0.0002457	-0.26005	0.79483
19	2098396	3019660	1953	50	0.00010219	3.9895e-08	0.00019974	0.51164	0.6089
19	3019660	4348967	2632	50	3.2348e-06	5.2418e-08	0.00022895	0.014129	0.98873
19	4348967	5811852	2863	50	3.1023e-05	5.842e-08	0.0002417	0.12835	0.89787
19	5811852	6684885	1480	50	0.00014383	3.0528e-08	0.00017472	0.82319	0.4104
19	6684885	8347513	3816	50	-7.8521e-05	7.4394e-08	0.00027275	-0.28788	0.77344
19	8347513	9238393	1603	50	-5.0561e-05	3.0891e-08	0.00017576	-0.28767	0.7736
19	9238393	11284028	3445	50	2.5025e-05	6.2434e-08	0.00024987	0.10015	0.92022
19	11284028	13471127	2680	50	-4.2524e-05	4.9106e-08	0.0002216	-0.1919	0.84782
19	13471127	14486347	1500	50	-0.00010002	3.0978e-08	0.00017601	-0.5683	0.56983
19	14486347	15648610	2277	50	4.9982e-05	4.3629e-08	0.00020888	0.23929	0.81088
19	15648610	16374416	2324	50	-1.2386e-05	4.0499e-08	0.00020124	-0.061549	0.95092
19	16374416	18409862	3757	50	-9.9443e-05	7.399e-08	0.00027201	-0.36558	0.71468
19	18409862	19877471	1975	50	-0.00011533	4.0836e-08	0.00020208	-0.57072	0.56819
19	19877471	20905757	1743	50	0.000106	3.3825e-08	0.00018392	0.57637	0.56436
19	20905757	22732896	4347	50	9.243e-05	6.9883e-08	0.00026435	0.34965	0.7266
19	22732896	23467746	1564	42	4.8472e-05	2.5355e-08	0.00015923	0.30441	0.76082
19	23467746	28557893	3608	50	2.0559e-06	5.8068e-08	0.00024097	0.0085314	0.99319
19	28557893	29790947	2767	50	1.8696e-05	5.0656e-08	0.00022507	0.083066	0.9338
19	29790947	30727954	1759	50	6.243e-05	3.486e-08	0.00018671	0.33437	0.7381
19	30727954	32746520	2626	50	2.449e-05	5.0245e-08	0.00022415	0.10925	0.913
19	32746520	34262952	3054	50	3.6636e-05	5.8152e-08	0.00024115	0.15193	0.87925
19	34262952	36469295	3623	50	2.6727e-05	6.9875e-08	0.00026434	0.10111	0.91946
19	36469295	37527033	1676	50	4.9312e-05	2.9806e-08	0.00017264	0.28563	0.77516
19	37527033	40170619	3833	50	1.5065e-05	7.2061e-08	0.00026844	0.056119	0.95525
19	40170619	40984601	1112	50	4.5875e-05	2.0546e-08	0.00014334	0.32004	0.74893
19	40984601	42131573	1763	50	-8.3008e-05	3.4352e-08	0.00018534	-0.44786	0.65425
19	42131573	43862455	2016	50	8.4454e-05	3.7627e-08	0.00019398	0.43538	0.66329
19	43862455	44744108	1444	50	-1.6343e-05	2.7484e-08	0.00016578	-0.098579	0.92147
19	44744108	46102697	2225	50	-3.542e-06	4.3843e-08	0.00020939	-0.016916	0.9865
19	46102697	47150082	1969	50	8.864e-05	4.3083e-08	0.00020756	0.42705	0.66935
19	47150082	49282227	3492	50	-2.1518e-05	6.7539e-08	0.00025988	-0.0828	0.93401
19	49282227	51532567	3854	50	-3.6117e-05	7.5007e-08	0.00027387	-0.13187	0.89508
19	51532567	52985290	3203	50	-6.8617e-05	6.155e-08	0.00024809	-0.27658	0.7821
19	52985290	54602362	4498	50	5.3352e-05	7.5005e-08	0.00027387	0.19481	0.84554
19	54602362	55728080	2464	50	-3.513e-05	4.7468e-08	0.00021787	-0.16124	0.8719
19	55728080	57521335	3659	50	6.3819e-05	7.2512e-08	0.00026928	0.237	0.81266
19	57521335	59118839	2788	50	-2.2296e-05	5.4092e-08	0.00023258	-0.095867	0.92363
20	60479	697600	1211	50	-6.7645e-05	2.3992e-08	0.00015489	-0.43672	0.66232
20	697600	2469501	3935	50	-3.3744e-05	7.5115e-08	0.00027407	-0.12312	0.90201
20	2469501	3828413	2575	50	8.9184e-05	4.83e-08	0.00021977	0.4058	0.68489
20	3828413	5477850	3834	50	3.1879e-05	7.4313e-08	0.0002726	0.11694	0.90691
20	5477850	7084073	3184	50	1.0474e-05	6.1848e-08	0.00024869	0.042118	0.9664
20	7084073	8117011	1907	50	-2.1557e-05	3.5835e-08	0.0001893	-0.11387	0.90934
20	8117011	9730921	2884	50	0.00016025	5.5687e-08	0.00023598	0.6791	0.49707
20	9730921	11249536	2936	50	8.2546e-05	5.6874e-08	0.00023848	0.34613	0.72925
20	11249536	12447499	2217	50	1.823e-05	4.2126e-08	0.00020525	0.088821	0.92922
20	12447499	13689864	2426	50	-2.0747e-05	4.5825e-08	0.00021407	-0.096915	0.92279
20	13689864	15958359	3730	50	-4.1355e-06	7.1516e-08	0.00026742	-0.015464	0.98766
20	15958359	17487232	3529	50	-5.8827e-06	6.7658e-08	0.00026011	-0.022616	0.98196
20	17487232	18972203	3024	50	8.6503e-05	5.6376e-08	0.00023744	0.36432	0.71562
20	18972203	20959710	2979	50	-4.1694e-05	5.6718e-08	0.00023815	-0.17507	0.86102
20	20959710	22491456	1680	50	-4.2044e-05	3.1312e-08	0.00017695	-0.2376	0.81219
20	22491456	23293790	1267	50	-2.7523e-05	2.4257e-08	0.00015575	-0.17672	0.85973
20	23293790	24717724	2691	50	-2.1797e-05	4.8685e-08	0.00022065	-0.098785	0.92131
20	24717724	25344231	1368	43	-2.7457e-06	2.5028e-08	0.0001582	-0.017356	0.98615
20	25344231	31614823	3093	50	1.7402e-05	5.6091e-08	0.00023684	0.073477	0.94143
20	31614823	32813441	1135	50	-2.6671e-06	2.1761e-08	0.00014751	-0.01808	0.98557
20	32813441	34960446	2000	50	-8.899e-06	3.2842e-08	0.00018122	-0.049105	0.96084
20	34960446	36909530	2176	50	1.4035e-05	3.9879e-08	0.0001997	0.07028	0.94397
20	36909530	38436761	2144	50	3.7294e-05	4.1172e-08	0.00020291	0.1838	0.85417
20	38436761	39610856	1898	50	5.6784e-05	3.8948e-08	0.00019735	0.28773	0.77356
20	39610856	40585689	1256	50	4.3081e-05	2.4242e-08	0.0001557	0.2767	0.78201
20	40585689	41615460	1775	50	-1.8382e-05	3.5381e-08	0.0001881	-0.097727	0.92215
20	41615460	42680176	1761	50	4.1429e-05	3.4659e-08	0.00018617	0.22253	0.8239
20	42680176	44839056	3359	50	2.6834e-05	6.2231e-08	0.00024946	0.10757	0.91434
20	44839056	47199980	3888	50	-1.4559e-06	7.4661e-08	0.00027324	-0.0053283	0.99575
20	47199980	49239658	3729	50	2.7843e-05	6.8589e-08	0.0002619	0.10631	0.91533
20	49239658	52472549	5941	50	6.9918e-05	7.4795e-08	0.00027349	0.25565	0.79822
20	52472549	54055266	2732	50	6.4144e-05	5.3016e-08	0.00023025	0.27858	0.78056
20	54055266	56447959	4681	50	5.9542e-05	7.5292e-08	0.00027439	0.21699	0.82821
20	56447959	58406572	3204	50	3.2181e-05	6.3468e-08	0.00025193	0.12774	0.89836
20	58406572	59561724	1891	50	-5.075e-06	3.5874e-08	0.0001894	-0.026795	0.97862
20	59561724	61301855	4022	50	1.5697e-05	7.4518e-08	0.00027298	0.057503	0.95414
20	61301855	62190180	2174	50	2.0555e-05	4.3029e-08	0.00020743	0.099091	0.92107
20	62190180	62965163	1452	50	1.9629e-06	2.8329e-08	0.00016831	0.011662	0.99069
21	9411243	15950982	2282	50	-4.6497e-05	4.5084e-08	0.00021233	-0.21899	0.82666
21	15950982	18053165	2977	50	3.0331e-05	5.8144e-08	0.00024113	0.12579	0.8999
21	18053165	19480375	2540	50	-2.6364e-05	4.9445e-08	0.00022236	-0.11856	0.90562
21	19480375	20962339	3255	50	0.00011789	6.3281e-08	0.00025156	0.46865	0.63932
21	20962339	22072764	2477	50	9.1765e-05	4.6596e-08	0.00021586	0.42511	0.67075
21	22072764	23362875	2814	50	4.0888e-05	5.2565e-08	0.00022927	0.17834	0.85846
21	23362875	24696231	2338	50	4.7029e-05	4.241e-08	0.00020594	0.22836	0.81936
21	24696231	26469122	3886	50	-9.1964e-05	7.2297e-08	0.00026888	-0.34202	0.73233
21	26469122	27271019	1173	49	-2.7807e-06	2.1249e-08	0.00014577	-0.019076	0.98478
21	27271019	29125226	3887	50	4.8679e-05	7.5049e-08	0.00027395	0.17769	0.85896
21	29125226	31197025	3748	50	-3.8984e-05	6.5068e-08	0.00025508	-0.15283	0.87853
21	31197025	32668642	2443	50	-6.4905e-05	4.1402e-08	0.00020348	-0.31898	0.74974
21	32668642	34376999	3088	50	1.0002e-06	5.9061e-08	0.00024303	0.0041155	0.99672
21	34376999	35225465	1230	50	1.9541e-05	2.4714e-08	0.00015721	0.1243	0.90108
21	35225465	36524373	2249	50	1.2233e-05	4.422e-08	0.00021028	0.058176	0.95361
21	36524373	37870779	2512	50	-8.4851e-05	4.786e-08	0.00021877	-0.38785	0.69812
21	37870779	38711704	1533	50	-3.416e-05	2.8974e-08	0.00017022	-0.20068	0.84095
21	38711704	40482902	3276	50	6.4579e-05	6.3628e-08	0.00025225	0.25602	0.79794
21	40482902	41389527	2344	50	4.8594e-05	4.0991e-08	0.00020246	0.24001	0.81032
21	41389527	43321528	4379	50	1.4063e-06	7.5247e-08	0.00027431	0.0051265	0.99591
21	43321528	44506268	3121	50	2.2925e-05	5.7877e-08	0.00024058	0.095294	0.92408
21	44506268	46177105	2988	50	-2.9606e-05	5.8322e-08	0.0002415	-0.12259	0.90243
21	46177105	47492226	2774	50	-8.2057e-05	5.4661e-08	0.0002338	-0.35098	0.72561
21	47492226	48119752	1530	50	-4.9868e-05	2.9429e-08	0.00017155	-0.2907	0.77128
22	16050408	17674295	1093	50	-3.915e-05	2.0781e-08	0.00014416	-0.27158	0.78594
22	17674295	18296088	1349	50	4.1734e-05	2.5662e-08	0.0001602	0.26052	0.79446
22	18296088	19912358	2620	50	-3.943e-05	5.0043e-08	0.0002237	-0.17626	0.86009
22	19912358	22357325	2869	50	0.00011431	5.3041e-08	0.00023031	0.49633	0.61966
22	22357325	23712647	3025	50	-2.343e-05	5.7666e-08	0.00024014	-0.097569	0.92227
22	23712647	24984204	1920	50	7.4823e-05	3.6323e-08	0.00019059	0.39259	0.69462
22	24984204	26791628	3168	50	6.544e-06	6.2317e-08	0.00024963	0.026214	0.97909
22	26791628	27834752	2526	50	1.7392e-06	5.0166e-08	0.00022398	0.0077649	0.9938
22	27834752	29651799	2282	50	1.4301e-05	4.3143e-08	0.00020771	0.068849	0.94511
22	29651799	31439918	2499	50	3.1203e-05	4.6086e-08	0.00021468	0.14535	0.88444
22	31439918	32664986	1649	50	6.7012e-05	2.9392e-08	0.00017144	0.39087	0.69589
22	32664986	34494914	3750	50	-4.7833e-05	7.0846e-08	0.00026617	-0.17971	0.85738
22	34494914	35530985	2240	50	-6.7437e-07	4.0449e-08	0.00020112	-0.0033531	0.99732
22	35530985	37570269	3735	50	9.2364e-05	7.1403e-08	0.00026721	0.34566	0.7296
22	37570269	39307894	2519	50	-1.6585e-05	5.0179e-08	0.00022401	-0.074036	0.94098
22	39307894	40545797	1728	50	-9.4424e-05	3.5913e-08	0.00018951	-0.49826	0.6183
22	40545797	42690818	2463	50	3.9821e-05	4.405e-08	0.00020988	0.18973	0.84952
22	42690818	43714200	2113	50	-3.689e-05	4.1927e-08	0.00020476	-0.18016	0.85703
22	43714200	44995308	2996	50	-3.4248e-06	5.9598e-08	0.00024413	-0.014029	0.98881
22	44995308	46470495	3405	50	5.9145e-05	6.7656e-08	0.00026011	0.22739	0.82012
22	46470495	47596318	2480	50	-3.894e-05	4.8613e-08	0.00022048	-0.17661	0.85981
22	47596318	48903703	3039	50	-2.5758e-06	5.9967e-08	0.00024488	-0.010519	0.99161
22	48903703	49824534	3799	50	8.4408e-05	7.4531e-08	0.000273	0.30918	0.75718
22	49824534	51243298	2835	50	-2.4761e-05	5.6299e-08	0.00023727	-0.10436	0.91689
